# Supplementary material for: Multiple roles of the transcription factor AtMYBR1/AtMYB44 in ABA signaling, stress responses, and leaf senescence
Source: BMC Plant Biol. 2013 Nov 28;13:192. doi: 10.1186/1471-2229-13-192 (PMC4219380; doi:10.1186/1471-2229-13-192)
Supplement: Additional file 2: Table S1 — Significant Gene List Obtained from T-Test P-Value Cut-Off ≤0.05 and Fold Change ≥1.5 (Excel File). [file 1471-2229-13-192-S2.xls]

## Sheet: No treatment
	GeneSpring GX 10.0.2 Software
	#p-value cut-off: ≤ 0.05
	#Selected Test : T Test Against Zero
	#p-value computation: Asymptotic
	#Multiple Testing Correction: Benjamini-Hochberg
	# Fold change: ≥ 1.5
	Above ground tissue: OxMYBR1 vs. WT						Above ground tissue: mybr1 vs. WT
	Arizona-oligo-reporterID	Gene Name	AGI	Linear fold change	P-value		Arizona-oligo-reporterID	Gene Name	AGI	Linear fold change	P-value
	A018269_01	DNA binding / transcription factor	At5g67300	8.09	2.38523e-08		A020040_01	unknown protein	At1g76960	0.561491	0.0372163
	A019856_01	arsenate reductase (glutaredoxin)/ electron transporter/ thiol-disulfide exchange intermediate	At2g47880	2.3959	0.000101566		A018269_01	DNA binding / transcription factor	At5g67300	0.403751	0.0126752
	A012647_01	ATMLP-470 (MYROSINASE-BINDING PROTEIN-LIKE PROTEIN-470)	At3g16400	2.38	0.00471812
	A200496_01	unknown protein	At1g21520	2.324	0.000565792
	A007820_01	unknown protein	At2g14560	2.28663	6.38788e-05
	A010967_01	electron transporter/ thiol-disulfide exchange intermediate	At3g62960	2.1974	0.000207024
	A021056_01	unknown protein	At2g25510	2.19	0.00413155
	A020040_01	unknown protein	At1g76960	2.08	0.001776
	A016636_01	lipid binding	At5g55450	2.06898	0.00388735
	A020760_01	GAMMA-VPE; cysteine-type endopeptidase/ legumain	At4g32940	1.97514	0.000262564
	At30019355	ATBETA-AMY (BETA-AMYLASE); beta-amylase	At4g15210	1.83454	4.15777e-05
	A020836_01	EFE	At1g05010	1.81428	1.27221e-06
	A200728_01	triacylglycerol lipase	At1g45201	1.80919	9.4369e-06
	A200095_01	ACD6 (ACCELERATED CELL DEATH 6); protein binding	At4g14400	1.8038	0.00176636
	A019851_01	kinase	At2g37710	1.8	0.000119569
	At30026097	unknown protein	At5g42530	1.78842	0.00897873
	At30008301	unknown protein	At2g14560	1.77273	0.00206613
	At30024692	unknown protein	At5g23840	1.75545	0.00498606
	A012872_01	ATCSLG3; transferase/ transferase, transferring glycosyl groups	At4g23990	1.73428	0.00122961
	A202267_01	ATBETA-AMY (BETA-AMYLASE); beta-amylase	At4g15210	1.69931	1.07642e-06
	A200534_01	unknown protein	At1g25275	1.68666	1.06019e-05
	A009868_01	unknown protein	At3g61560	1.68434	0.000163567
	At30008302	unknown protein	At2g14560	1.67672	4.98863e-07
	A013519_01	agmatinase/ catalytic	At4g08870	1.64788	0.00312024
	A024307_01	WAK2; ATP binding / calcium ion binding / protein kinase/ protein serine/threonine kinase/ protein-tyrosine kinase	At1g21270	1.63748	0.000183271
	A006567_01	calcium ion binding	At2g46600	1.62745	0.000518817
	A201073_01	catalytic/ gamma-glutamyl hydrolase	At1g78680	1.57425	8.02697e-05
	A005999_01		At3g17185	1.56776	0.00624237
	At30024690	unknown protein	At5g23840	1.56663	0.0142277
	A016116_01	TGG2 (GLUCOSIDE GLUCOHYDROLASE 2); hydrolase, hydrolyzing O-glycosyl compounds	At5g25980	1.55511	0.000140026
	A021138_01	unknown protein	At5g35480	1.55185	1.45428e-05
	At30024691	unknown protein	At5g23840	1.5402	0.006204
	A000790_01	unknown protein	At1g68600	1.53863	0.00165568
	A006761_01	ATP binding / kinase/ protein serine/threonine kinase	At2g31880	1.53033	0.000390956
	A021097_01	ATTRX3; thiol-disulfide exchange intermediate	At5g42980	1.52649	0.0388828
	A008951_01	unknown protein	At3g45160	1.51803	0.0014091
	A017038_01	TGG1 (THIOGLUCOSIDE GLUCOHYDROLASE 1); hydrolase, hydrolyzing O-glycosyl compounds	At5g26000	1.50032	3.13473e-05
	A024038_01	unknown protein	At1g75280	1.49483	0.0132313
	A005160_01	PRXR1; peroxidase	At4g21960	1.4862	0.000896058
	A008742_01	RD20 (RESPONSIVE TO DESSICATION 20); calcium ion binding	At2g33380	1.46582	0.00016657
	A024514_01	CAT2 (CATALASE 2); catalase	At4g35090	0.674381	0.00204593
	A014858_01	unknown protein	At4g33666	0.672593	9.69644e-05
	At30022113	unknown protein	At4g38860	0.671571	0.000247515
	A002096_01	geranylgeranyl reductase	At1g74470	0.671062	1.50156e-05
	At30028267	RPE; ribulose-phosphate 3-epimerase	At5g61410	0.670614	0.00124185
	At30009516	PDF1.3	At2g26010	0.670535	0.037152
	A025827_01	PSBO-2/PSBO2; oxygen evolving	At3g50820	0.669765	0.000350497
	A001435_01	lipid binding	At1g62510	0.669258	0.000361252
	At30009696	structural constituent of ribosome	At2g27530	0.667201	0.00184517
	A201014_01	ATMYBL2; DNA binding / transcription factor	At1g71030	0.667142	0.00029758
	A010443_01	ATPREP1/ATZNMP; metalloendopeptidase	At3g19170	0.66375	0.00870034
	A024621_01	AGP16 (ARABINOGALACTAN PROTEIN 16)	At2g46330	0.661799	0.000105105
	A019398_01	nucleic acid binding	At5g04430	0.66096	0.000429783
	A003555_01	unknown protein	At1g13930	0.660853	0.006257
	A001442_01	ACLA-1	At1g10670	0.660393	0.00312829
	A011631_01	binding	At3g61260	0.660207	5.53074e-05
	At30018591	structural constituent of cell wall	At4g08400	0.659944	0.00495224
	A020122_01	TMP14 (THYLAKOID MEMBRANE PHOSPHOPROTEIN OF 14 KDA)	At2g46820	0.658431	4.75028e-05
	A014750_01	oxidoreductase/ zinc ion binding	At4g39330	0.658398	1.39474e-07
	A021026_01	hydrolase, acting on glycosyl bonds / hydrolase, hydrolyzing O-glycosyl compounds	At5g65730	0.658365	0.000697718
	A025914_01	TUB6 (BETA-6 TUBULIN)	At5g12250	0.657149	0.00533083
	At30023669	3-isopropylmalate dehydrogenase/ oxidoreductase	At5g14200	0.655234	0.000330043
	A013977_01	copper ion binding / electron transporter	At4g27520	0.653206	0.00109551
	At30013348	unknown protein	At3g11930	0.651887	0.000299386
	At30023534	unknown protein	At5g12960	0.651172	0.00119181
	A010731_01	LHCB2:4; chlorophyll binding	At3g27690	0.649526	0.000660684
	A019608_01	ATEXLA1 (ARABIDOPSIS THALIANA EXPANSIN-LIKE A1)	At3g45970	0.646836	0.00262857
	A203431_01	calmodulin binding / translation elongation factor	At1g07930	0.646429	0.000166979
	A017851_01	unknown protein	At5g17460	0.646184	0.000852953
	A203477_01	ATL5 (A. THALIANA RIBOSOMAL PROTEIN L5); structural constituent of ribosome	At3g25520	0.645243	0.000341119
	At30005118	CW7	At1g59520	0.644665	0.0377976
	A003291_01	HEMA1; glutamyl-tRNA reductase	At1g58290	0.64352	0.00119009
	A009954_01	XERO2	At3g50970	0.641244	0.000103816
	A003217_01	calcium ion binding	At1g53210	0.638873	0.01406
	A003335_01	ATEXPA7 (ARABIDOPSIS THALIANA EXPANSIN A7)	At1g12560	0.637627	1.74623e-06
	A200404_01	unknown protein	At1g15825	0.633529	0.0361295
	At30006655	S-adenosylmethionine-dependent methyltransferase/ methyltransferase/ phosphoethanolamine N-methyltransferase	At1g73600	0.630582	0.000265509
	A024481_01	DELTA-TIP2/TIP2;2; water channel	At4g17340	0.630158	3.00604e-06
	A200573_01	COR414-TM1	At1g29395	0.629383	3.8435e-06
	A020363_01	P5CS1 (DELTA1-PYRROLINE-5-CARBOXYLATE SYNTHASE 1)	At2g39800	0.628528	6.06462e-06
	A014630_01	carboxylic ester hydrolase/ hydrolase, acting on ester bonds	At4g18970	0.625604	5.85457e-05
	At30006624	SCPL2; catalytic/ serine carboxypeptidase	At1g73300	0.62435	0.00017324
	A014701_01	catalytic/ hydrolase	At4g39970	0.62223	0.00662902
	At30021938	MYB73; DNA binding / transcription factor	At4g37260	0.618322	0.00212637
	A008692_01	unknown protein	At2g15890	0.618227	0.0123639
	At30016722	PIP2A	At3g53420	0.616887	0.000125862
	A002011_01	COR47	At1g20440	0.61642	0.000723247
	A008707_01	lipid binding	At2g45180	0.615504	0.001556
	At30012941	AAC1 (ADP/ATP CARRIER 1); ATP:ADP antiporter/ binding	At3g08580	0.615234	0.000667241
	A200056_01	CAX1; calcium:hydrogen antiporter	At2g38170	0.614108	0.000953745
	At30008519	PIP2;8/PIP3B; water channel	At2g16850	0.613851	3.51786e-05
	At30009517	PDF1.2b	At2g26020	0.612514	0.0307107
	At30023728	CA2 (CARBONIC ANHYDRASE 2); carbonate dehydratase/ zinc ion binding	At5g14740	0.612433	0.000297387
	At30019784	RPL16B; structural constituent of ribosome	At4g18730	0.611998	0.0222811
	A020795_01	PATL1 (PATELLIN 1); transporter	At1g72150	0.609547	0.000307052
	A203464_01	LHCB2.2; chlorophyll binding	At2g05070	0.604021	0.00275697
	At30007691	ATGSTF3 (GLUTATHIONE S-TRANSFERASE 16); glutathione transferase	At2g02930	0.603037	2.62849e-05
	At30007423	ATP binding / kinase	At1g80380	0.6	0.00172931
	At30009196	SNG1 (SINAPOYLGLUCOSE 1); serine carboxypeptidase	At2g22990	0.592567	0.00164263
	At30018167	ATGSTF2; glutathione transferase	At4g02520	0.585456	0.000129046
	A017118_01	unknown protein	At5g61660	0.584251	0.000330402
	At30026519	APE2 (ACCLIMATION OF PHOTOSYNTHESIS TO ENVIRONMENT); antiporter/ triose-phosphate transporter	At5g46110	0.579008	3.53406e-05
	A019308_01	AGP15 (ARABINOGALACTAN PROTEIN 15)	At5g11740	0.574392	6.15179e-06
	A006862_01	AGP17 (ARABINOGALACTAN PROTEIN 17)	At2g23130	0.567391	0.00214613
	A024599_01	ATGPX1 (GLUTATHIONE PEROXIDASE 1); glutathione peroxidase	At2g25080	0.558642	3.30303e-05
	A002103_01	unknown protein	At1g30360	0.557946	5.40427e-06
	A024527_01	GASA1	At1g75750	0.555948	0.000888638
	At30026518	APE2 (ACCLIMATION OF PHOTOSYNTHESIS TO ENVIRONMENT); antiporter/ triose-phosphate transporter	At5g46110	0.552647	5.89393e-06
	A001699_01	hydrolase, hydrolyzing O-glycosyl compounds	At1g64390	0.551735	0.000104928
	A007362_01	unknown protein	At2g33830	0.551513	4.23156e-05
	A021379_01	adenosylmethionine decarboxylase	At3g25570	0.543653	4.35622e-05
	At30002811	ATEXPA10 (ARABIDOPSIS THALIANA EXPANSIN A10)	At1g26770	0.537575	0.000144756
	A203432_01	calmodulin binding / translation elongation factor	At1g07940	0.531737	0.0123354
	A018032_01	AAP2 (AMINO ACID PERMEASE 2); amino acid permease	At5g09220	0.519815	1.04375e-05
	A025978_01	NAD binding / glyceraldehyde-3-phosphate dehydrogenase (phosphorylating)/ glyceraldehyde-3-phosphate dehydrogenase	At1g12900	0.517104	0.000252942
	A007392_01	ATEXPA8 (ARABIDOPSIS THALIANA EXPANSIN A8)	At2g40610	0.513644	0.00917112
	A004483_01	rhodopsin-like receptor	At1g32080	0.503669	1.97975e-06
	A020837_01	ATEXPB3 (ARABIDOPSIS THALIANA EXPANSIN B3)	At4g28250	0.494915	0.000988367
	A006010_01	peroxidase	At2g37130	0.489428	0.00296296
	A005851_01	unknown protein	At5g02020	0.451349	0.000313987
	A024277_01	COR15A (COLD-REGULATED 15A)	At2g42540	0.448519	4.73306e-07
	A004437_01	unknown protein	At1g80440	0.44764	0.00418583
	At30011440	COR15A (COLD-REGULATED 15A)	At2g42540	0.442239	2.90751e-09
	A013107_01	dopamine beta-monooxygenase	At4g12980	0.435847	5.76413e-07
	At30009216	AGP17 (ARABINOGALACTAN PROTEIN 17)	At2g23130	0.432245	0.000109618
	A021052_01	LHB1B1; chlorophyll binding	At2g34430	0.43	0.00166534
	At30011438	COR15A (COLD-REGULATED 15A)	At2g42540	0.359423	3.37502e-10
	A014744_01	MI-1-P SYNTHASE; inositol-3-phosphate synthase	At4g39800	0.355226	1.02592e-08
	A002045_01	unknown protein	At1g74670	0.310079	5.89161e-06
	A021221_01	COR15B (COLD-REGULATED 15B)	At2g42530	0.279976	4.91346e-09
				-0.627048						-0.627048

## Sheet: PBI425treatment
	GeneSpring GX 10.0.2 Software
	#p-value cut-off: ≤ 0.05
	#Selected Test : T Test Against Zero
	#p-value computation: Asymptotic
	#Multiple Testing Correction: Benjamini-Hochberg
	# Fold change: ≥ 1.5
	Above ground tissue: Wt(PBI425) vs. WT						Above ground tissue: OxMYBR1(PBI425) vs. OxMYBR1						Above ground tissue: mybr1(PBI425) vs. mybr1						Above ground tissue: OxMYBR1(PBI425) vs. WT(PBI425)						Above ground tissue: mybr1(PBI425) vs. WT(PBI425)						Above ground tissue: mybr1(PBI425) vs. mybr2(PBI425)									Above ground tissue: mybr1(PBI425) vs. (mybr1 X mybr2)(PBI425)
	Arizona-oligo-reporterID	Gene Name	AGI	Linear fold change	P-value		Arizona-oligo-reporterID	Gene Name	AGI	Linear fold change	P-value		Arizona-oligo-reporterID	Gene Name	AGI	Linear fold change	P-value		Arizona-oligo-reporterID	Gene Name	AGI	Linear fold change	P-value		Arizona-oligo-reporterID	Gene Name	AGI	Linear fold change	P-value		Agilent ID	Description	GeneName	Name	AGI	RefNumber	Linear fold change	P-value		Agilent ID	Description	GeneName	Name	AgI	RefNumber	Linear fold change	P-value
	A006524_01	lipid binding	At2g37870	20.69	0.000137858		At30023864	KIN2 (COLD-RESPONSIVE 6.6)	At5g15970	6.96523	0.00170855		A006524_01	lipid binding	At2g37870	28.84	0.00235669		A021056_01	unknown protein	At2g25510	2.98871	0.0139085		A003844_01	MBP1 (MYROSINASE-BINDING PROTEIN 1)	At1g52040	2.04858	0.0375087		A_84_P20325	Arabidopsis thaliana MYB77; DNA binding / transcription factor (MYB77) mRNA, complete cds [NM_114866]	MYB77	NM_114866	At3g50060	23731	84.9897	0.00540456		A_84_P20325	Arabidopsis thaliana MYB77; DNA binding / transcription factor (MYB77) mRNA, complete cds [NM_114866]	MYB77	NM_114866	At3g50060	23731	49.9004	0.0042292
	At30016795	lipid binding	At3g53980	15.42	2.14466e-05		A001884_01	unknown protein	At1g11760	5.61796	0.00546389		A001884_01	unknown protein	At1g11760	25.63	0.000996588		A008404_01	transcription factor	At2g35640	2.73924	0.0270128		A021053_01	VSP2 (VEGETATIVE STORAGE PROTEIN 2); acid phosphatase	At5g24770	2.02261	0.0179187		A_84_P13909	Arabidopsis thaliana pathogenesis-related thaumatin family protein (AT1G19320) mRNA, complete cds [NM_101789]	AT1G19320	NM_101789	At1g19320	7920	5.98648	0.0309975		A_84_P15409	Arabidopsis thaliana AtcwINV4 (Arabidopsis thaliana cell wall invertase 4); hydrolase, hydrolyzing O-glycosyl compounds (AtcwINV4) mRNA, complete cds [NM_129177]	AtcwINV4	NM_129177	At2g36190	21406	3.90572	0.0138114
	At30016794	lipid binding	At3g53980	14.61	0.000230909		At30027590	unknown protein	At5g55565	5.16829	0.0158614		A009954_01	XERO2	At3g50970	16.687	0.000158901		A018269_01	DNA binding / transcription factor	At5g67300	2.6415	0.0121983		A021221_01	COR15B (COLD-REGULATED 15B)	At2g42530	1.90414	0.00541953		A_84_P789339	Arabidopsis thaliana At3g45095 mRNA sequence [AY090982]	At3g45095	AY090982	At3g45095	40897	5.11335	0.034539		A_84_P810225	Arabidopsis thaliana PYK10; beta-glucosidase/ copper ion binding / fucosidase/ hydrolase, hydrolyzing O-glycosyl compounds (PYK10) mRNA, complete cds [NM_111760]	PYK10	NM_111760	At3g09260	19954	3.82606	0.0203348
	A009954_01	XERO2	At3g50970	14.3033	0.000510237		A024277_01	COR15A (COLD-REGULATED 15A)	At2g42540	4.74468	0.0406367		A017851_01	unknown protein	At5g17460	15.5821	8.45064e-05		A010587_01	ATP binding / GTP binding / calcium ion binding	At3g63150	2.45451	0.00443643		A005851_01	unknown protein	At5g02020	1.85705	0.0231078		A_84_P768300	Arabidopsis thaliana unknown protein (AT5G19175) mRNA, complete cds [NM_001036825]	AT5G19175	NM_001036825	At5g19175	11078	4.50251	0.0135496		A_84_P836629	Arabidopsis thaliana S-locus related protein SLR1, putative (S1) (AT3G12000) mRNA, complete cds [NM_112034]	AT3G12000	NM_112034	At3g12000	21264	3.6469	0.00359499
	A006975_01	ATHB-7 (ARABIDOPSIS THALIANA HOMEOBOX 7)	At2g46680	13.82	0.000443225		At30016794	lipid binding	At3g53980	4.51	0.0321373		At30016794	lipid binding	At3g53980	15.4642	0.000748513		A020222_01	unknown protein	At1g49750	2.3947	0.0354315		At30011440	COR15A (COLD-REGULATED 15A)	At2g42540	1.74285	0.0127371		A_84_P536494	Arabidopsis thaliana unknown protein (AT1G26799) mRNA, complete cds [NM_202189]	AT1G26799	NM_202189	At1g26799	20879	4.44804	0.0437534		A_84_P15399	Arabidopsis thaliana nodulin MtN3 family protein (AT2G39060) mRNA, complete cds [NM_129463]	AT2G39060	NM_129463	At2g39060	36291	3.4938	0.0366392
	A017851_01	unknown protein	At5g17460	13.7041	0.000690114		A017851_01	unknown protein	At5g17460	4.0569	0.0419354		At30016795	lipid binding	At3g53980	15.24	0.00188239		At30014557	PCC1 (PATHOGEN AND CIRCADIAN CONTROLLED 1)	At3g22231	2.37843	0.0119355		A014744_01	MI-1-P SYNTHASE; inositol-3-phosphate synthase	At4g39800	1.70172	0.0143614		A_84_P758637	Arabidopsis thaliana (AT2G19796) otherRNA [NR_022517]	AT2G19796	NR_022517	At2g19796	20282	4.38408	0.0214817		A_84_P861039	Arabidopsis thaliana PYK10; beta-glucosidase/ copper ion binding / fucosidase/ hydrolase, hydrolyzing O-glycosyl compounds (PYK10) mRNA, complete cds [NM_111760]	PYK10	NM_111760	At3g09260	33192	3.46841	0.00470813
	A001884_01	unknown protein	At1g11760	12.02	0.0007773		At30028025	LTP3 (LIPID TRANSFER PROTEIN 3); lipid binding	At5g59320	4.00781	0.0218906		A006975_01	ATHB-7 (ARABIDOPSIS THALIANA HOMEOBOX 7)	At2g46680	11.58	0.00282103		A011376_01	unknown protein	At3g12510	2.34972	0.00472196		A022045_01	ATGSTU19 (GLUTATHIONE TRANSFERASE 8); glutathione transferase	At1g78380	1.61	0.0388489		A_84_P752955	Arabidopsis thaliana unknown protein (AT1G26796) mRNA, complete cds [NM_001036018]	AT1G26796	NM_001036018	At1g26796	7391	4.37178	0.0305888		A_84_P13676	Arabidopsis thaliana S-locus related protein SLR1, putative (S1) (AT3G12000) mRNA, complete cds [NM_112034]	AT3G12000	NM_112034	At3g12000	39079	3.33765	0.00510922
	A020179_01	RAB18 (RESPONSIVE TO ABA 18)	At5g66400	8.46063	0.00492037		A010844_01	XRCC4	At3g23100	3.87439	0.00111207		A019745_01	unknown protein	At5g13170	9.51073	0.00884044		A024307_01	WAK2; ATP binding / calcium ion binding / protein kinase/ protein serine/threonine kinase/ protein-tyrosine kinase	At1g21270	2.25449	0.00483135		A018006_01	VSP1 (VEGETATIVE STORAGE PROTEIN 1); acid phosphatase	At5g24780	1.59691	0.0243371		A_84_P569310	Arabidopsis thaliana zinc finger (CCCH-type) family protein (AT1G48195) mRNA, complete cds [NM_202259]	AT1G48195	NM_202259	At1g48195	15689	4.10158	0.0208091		A_84_P310253	Arabidopsis thaliana unknown protein (AT5G45690) mRNA, complete cds [NM_123936]	AT5G45690	NM_123936	At5g45690	9907	3.23265	0.0120489
	At30028025	LTP3 (LIPID TRANSFER PROTEIN 3); lipid binding	At5g59320	7.28811	0.000513753		A007285_01	unknown protein	At2g23120	3.83325	0.0252661		At30028025	LTP3 (LIPID TRANSFER PROTEIN 3); lipid binding	At5g59320	8.79422	0.000166328		A025984_01	TUB5	At1g20010	2.20878	0.00452806		At30011438	COR15A (COLD-REGULATED 15A)	At2g42540	1.5796	0.00118591		A_84_P156615	Arabidopsis thaliana protease inhibitor/seed storage/lipid transfer protein (LTP) family protein (AT4G12490) mRNA, complete cds [NM_117319]	AT4G12490	NM_117319	At4g12490	36932	3.97881	0.0308174		A_84_P821454	Arabidopsis thaliana nodulin MtN3 family protein (AT2G39060) mRNA, complete cds [NM_129463]	AT2G39060	NM_129463	At2g39060	7697	2.99627	0.00510922
	A019745_01	unknown protein	At5g13170	7.16911	0.00463171		A020529_01	protein phosphatase type 2C	At3g11410	3.79076	0.007178		A016393_01	LTP4 (LIPID TRANSFER PROTEIN 4); lipid binding	At5g59310	8.24287	0.000390692		At30011651	unknown protein	At2g44380	2.0484	0.000264009		At30020330	CORI3 (CORONATINE INDUCED 1); transaminase	At4g23600	1.56259	0.00366873		A_84_P145049	Arabidopsis thaliana unknown protein (AT1G14880) mRNA, complete cds [NM_101357]	AT1G14880	NM_101357	At1g14880	4774	3.95512	0.0288021		A_84_P714841	Arabidopsis thaliana unknown protein (AT4G13266) mRNA, complete cds [NM_202811]	AT4G13266	NM_202811	At4g13266	9116	2.95209	0.00498346
	A012462_01	lipid binding	At3g53980	6.88083	8.87133e-05		A009954_01	XERO2	At3g50970	3.53597	0.00367562		A012462_01	lipid binding	At3g53980	8.19	0.0011727		A017235_01	HCF136	At5g23120	2.00868	0.00898574		At30020331	CORI3 (CORONATINE INDUCED 1); transaminase	At4g23600	1.52797	0.00959592		A_84_P103716	Arabidopsis thaliana legume lectin family protein (AT5G03350) mRNA, complete cds [NM_120414]	AT5G03350	NM_120414	At5g03350	39126	3.94688	0.0426208		A_84_P20780	Arabidopsis thaliana transferase/ transferase, transferring acyl groups other than amino-acyl groups (AT1G03495) mRNA, complete cds [NM_100232]	AT1G03495	NM_100232	At1g03495	31269	2.73527	0.041186
	A016393_01	LTP4 (LIPID TRANSFER PROTEIN 4); lipid binding	At5g59310	6.65868	6.57093e-05		A016147_01	TCH2 (TOUCH 2); calcium ion binding	At5g37770	3.48913	0.000821167		A201988_01	unknown protein	At3g50980	8.04433	0.000723941		At30002226	CAT3 (CATALASE 3); catalase	At1g20620	1.95791	0.0224135		A024277_01	COR15A (COLD-REGULATED 15A)	At2g42540	1.5	0.00537518		A_84_P761263	Arabidopsis thaliana unknown protein (AT3G17155) mRNA, complete cds [NM_001035638]	AT3G17155	NM_001035638	At3g17155	10054	3.80379	0.0411317		A_84_P18528	Arabidopsis thaliana peroxidase, putative (AT4G11290) mRNA, complete cds [NM_117200]	AT4G11290	NM_117200	At4g11290	25488	2.63809	0.00673562
	A024277_01	COR15A (COLD-REGULATED 15A)	At2g42540	6.53949	0.00188013		A002011_01	COR47	At1g20440	3.26259	0.0227934		A024277_01	COR15A (COLD-REGULATED 15A)	At2g42540	8.01217	0.000790005		At30007925	unknown protein	At2g05440	1.95762	0.0470533		At30023775	unknown protein	At5g15190	1.46731	0.00899637		A_84_P11427	Arabidopsis thaliana FUT6 (FUCOSYLTRANSFERASE 6); fucosyltransferase/ transferase, transferring glycosyl groups (FUT6) mRNA, complete cds [NM_101273]	FUT6	NM_101273	At1g14080	10226	3.78477	0.021264		A_84_P752165	Arabidopsis thaliana amino acid transmembrane transporter (AT1G71680) mRNA, complete cds [NM_105822]	AT1G71680	NM_105822	At1g71680	32438	2.62178	0.00470813
	A203371_01	unknown protein	At5g59330	6.06211	0.000253523		A201988_01	unknown protein	At3g50980	3.18963	0.0126688		A202530_01	unknown protein	At5g01015	7.626	0.00152667		A023987_01	unknown protein	At1g47970	1.94285	0.00169653		A001299_01	unknown protein	At1g07590	1.44555	0.0254982		A_84_P12851	Arabidopsis thaliana oxidoreductase, 2OG-Fe(II) oxygenase family protein (AT4G10500) mRNA, complete cds [NM_117118]	AT4G10500	NM_117118	At4g10500	6384	3.78198	0.0135496		A_84_P757324	Arabidopsis thaliana LCR32 (Low-molecular-weight cysteine-rich 32) (LCR32) mRNA, complete cds [NM_001036359]	LCR32	NM_001036359	At2g28405	7699	2.53921	0.0108938
	At30011438	COR15A (COLD-REGULATED 15A)	At2g42540	5.84616	0.00223552		A202530_01	unknown protein	At5g01015	3.09967	0.0135182		At30011438	COR15A (COLD-REGULATED 15A)	At2g42540	7.37729	0.000272972		At30016393	unknown protein	At3g50550	1.93704	0.00448376		A018269_01	DNA binding / transcription factor	At5g67300	0.203535	0.00308512		A_84_P752934	Arabidopsis thaliana unknown protein (AT1G13607) mRNA, complete cds [NM_001035962]	AT1G13607	NM_001035962	At1g13607	1290	3.49337	0.0166094		A_84_P11893	Arabidopsis thaliana methionine sulfoxide reductase domain-containing protein / SeIR domain-containing protein (AT4G04840) mRNA, complete cds [NM_116722]	AT4G04840	NM_116722	At4g04840	23446	2.52459	0.00510922
	A201988_01	unknown protein	At3g50980	5.59043	0.015472		A001209_01	ERD10	At1g20450	3.07248	0.026394		A203371_01	unknown protein	At5g59330	7.08456	0.000928965		At30000724	RPL4; structural constituent of ribosome	At1g07320	1.93263	0.0370337								A_84_P81249	Arabidopsis thaliana unknown protein (AT2G44240) mRNA, complete cds [NM_129988]	AT2G44240	NM_129988	At2g44240	30117	3.4094	0.0125332		A_84_P23308	Arabidopsis thaliana 2S seed storage protein 1 / 2S albumin storage protein / NWMU1-2S albumin 1 (AT4G27140) mRNA, complete cds [NM_118848]	AT4G27140	NM_118848	At4g27140	1066	2.52032	0.0498723
	A020529_01	protein phosphatase type 2C	At3g11410	5.39683	1.83132e-05		A203371_01	unknown protein	At5g59330	3.05883	0.00369682		A008742_01	RD20 (RESPONSIVE TO DESSICATION 20); calcium ion binding	At2g33380	6.73576	0.000240177		At30014765	unknown protein	At3g24100	1.9273	0.0359823								A_84_P757464	Arabidopsis thaliana unknown protein (AT2G19802) mRNA, complete cds [NM_001036298]	AT2G19802	NM_001036298	At2g19802	15000	3.3764	0.0247039		A_84_P13070	Arabidopsis thaliana MYB24 (myb domain protein 24); DNA binding / transcription factor (MYB24) mRNA, complete cds [NM_123399]	MYB24	NM_123399	At5g40350	26031	2.48376	0.0112858
	A202530_01	unknown protein	At5g01015	5.33129	0.000976059		A003555_01	unknown protein	At1g13930	3.01972	0.0029179		At30007013	GT2; transcription factor	At1g76890	6.72233	0.00367882		A201335_01	unknown protein	At2g21185	1.88448	0.0188662								A_84_P828342	Arabidopsis thaliana VQ motif-containing protein (AT1G68450) mRNA, complete cds [NM_105516]	AT1G68450	NM_105516	At1g68450	9011	3.30176	0.021264		A_84_P310373	Arabidopsis thaliana unknown protein (AT2G28150) mRNA, complete cds [NM_128375]	AT2G28150	NM_128375	At2g28150	15097	2.40392	0.0405987
	At30002205	ERD10	At1g20450	5.30138	0.00214952		At30002205	ERD10	At1g20450	2.99091	0.000186826		A014789_01	unknown protein	At4g23670	6.49094	0.000210097		A016116_01	TGG2 (GLUCOSIDE GLUCOHYDROLASE 2); hydrolase, hydrolyzing O-glycosyl compounds	At5g25980	1.877	0.0475754								A_84_P159795	Arabidopsis thaliana unknown protein (AT1G19530) mRNA, complete cds [NM_101811]	AT1G19530	NM_101811	At1g19530	27213	3.06018	0.0358688		A_84_P15402	Arabidopsis thaliana AHB1 (ARABIDOPSIS HEMOGLOBIN 1); oxygen binding / oxygen transporter (AHB1) mRNA, complete cds [NM_127165]	AHB1	NM_127165	At2g16060	7830	2.38125	0.0163643
	A021053_01	VSP2 (VEGETATIVE STORAGE PROTEIN 2); acid phosphatase	At5g24770	5.28115	0.00132662		A020617_01	ALDH7B4; aldehyde dehydrogenase/ oxidoreductase	At1g54100	2.93637	0.039203		A020499_01	unknown protein	At1g16850	6.46121	0.00333599		A016147_01	TCH2 (TOUCH 2); calcium ion binding	At5g37770	1.87057	0.00213834								A_84_P539200	Arabidopsis thaliana phospholipase/carboxylesterase family protein (AT1G52695) mRNA, complete cds [NM_179468]	AT1G52695	NM_179468	At1g52695	28351	3.02582	0.0306077		A_84_P262640	Arabidopsis thaliana unknown protein (AT5G22430) mRNA, complete cds [NM_122148]	AT5G22430	NM_122148	At5g22430	42928	2.36945	0.0408953
	A020499_01	unknown protein	At1g16850	5.26364	0.000157548		A006524_01	lipid binding	At2g37870	2.93406	0.049123		A021053_01	VSP2 (VEGETATIVE STORAGE PROTEIN 2); acid phosphatase	At5g24770	6.14088	0.000487715		At30000722	RPL4; structural constituent of ribosome	At1g07320	1.85649	0.019299								A_84_P750847	Arabidopsis thaliana self-incompatibility protein-related (AT1G26795) mRNA, complete cds [NM_102443]	AT1G26795	NM_102443	At1g26795	29622	2.94175	0.0361913		A_84_P868333	Arabidopsis thaliana GDSL-motif lipase/hydrolase family protein (AT5G45950) mRNA, complete cds [NM_123963]	AT5G45950	NM_123963	At5g45950	3675	2.36735	0.0155354
	At30023864	KIN2 (COLD-RESPONSIVE 6.6)	At5g15970	5.21442	0.00806715		At30011651	unknown protein	At2g44380	2.90949	0.00982077		At30023864	KIN2 (COLD-RESPONSIVE 6.6)	At5g15970	5.87568	0.00319915		A020955_01	ADF5 (ACTIN DEPOLYMERIZING FACTOR 5); actin binding	At2g16700	1.82606	0.0235388								A_84_P511454	Arabidopsis thaliana serine-type endopeptidase inhibitor (AT5G43570) mRNA, complete cds [NM_123723]	AT5G43570	NM_123723	At5g43570	6546	2.81129	0.032576		A_84_P789577	Arabidopsis thaliana unknown protein (AT2G05580) mRNA, complete cds [NM_126581]	AT2G05580	NM_126581	At2g05580	24562	2.30963	0.0327422
	A017588_01	protein binding	At5g15500	5.19	0.00172297		A021131_01	ERD14 (EARLY RESPONSE TO DEHYDRATION 14)	At1g76180	2.90193	0.045916		A005729_01	unknown protein	At2g25625	5.79865	0.00376061		A021988_01	unknown protein	At2g35830	1.81669	0.0254096								A_84_P523886	Arabidopsis thaliana invertase/pectin methylesterase inhibitor family protein (AT5G46960) mRNA, complete cds [NM_124067]	AT5G46960	NM_124067	At5g46960	30768	2.77801	0.0449158		A_84_P10289	Arabidopsis thaliana pectate lyase family protein (AT5G55720) mRNA, complete cds [NM_124954]	AT5G55720	NM_124954	At5g55720	29450	2.30659	0.00560152
	At30020331	CORI3 (CORONATINE INDUCED 1); transaminase	At4g23600	5.15775	0.0133029		A006975_01	ATHB-7 (ARABIDOPSIS THALIANA HOMEOBOX 7)	At2g46680	2.87	0.0164035		A020317_01	RD26; transcription factor	At4g27410	5.61346	0.00337219		A011795_01	unknown protein	At3g63160	1.81437	0.0334934								A_84_P21052	Arabidopsis thaliana endo-1,4-beta-xylanase/ hydrolase, hydrolyzing O-glycosyl compounds (AT2G14690) mRNA, complete cds [NM_127033]	AT2G14690	NM_127033	At2g14690	10754	2.7636	0.0489725		A_84_P19905	Arabidopsis thaliana TPS14 (TERPENE SYNTHASE 14); S-linalool synthase (TPS14) mRNA, complete cds [NM_104850]	TPS14	NM_104850	At1g61680	27084	2.27637	0.0148935
	A008742_01	RD20 (RESPONSIVE TO DESSICATION 20); calcium ion binding	At2g33380	5.10805	0.000186518		A005592_01	RD22	At5g25610	2.85404	0.000637969		At30002205	ERD10	At1g20450	5.56009	0.000550982		A007343_01	SON1 (SUPPRESSOR OF NIM1-1 1)	At2g17310	1.77095	0.0174339								A_84_P17210	Arabidopsis thaliana leucine-rich repeat protein kinase, putative (AT1G51890) mRNA, complete cds [NM_104069]	AT1G51890	NM_104069	At1g51890	25122	2.73437	0.0134468		A_84_P13090	Arabidopsis thaliana GDSL-motif lipase/hydrolase family protein (AT5G45950) mRNA, complete cds [NM_123963]	AT5G45950	NM_123963	At5g45950	5214	2.27019	0.0211404
	A020617_01	ALDH7B4; aldehyde dehydrogenase/ oxidoreductase	At1g54100	4.92858	5.94065e-05		At30014765	unknown protein	At3g24100	2.77653	0.0078804		A203318_01	RD29B (RESPONSIVE TO DESSICATION 29B)	At5g52300	5.54225	0.00639468		At30015685	CAM7 (CALMODULIN 7); calcium ion binding	At3g43810	1.77	0.0336724								A_84_P68884	Arabidopsis thaliana methionine sulfoxide reductase domain-containing protein / SelR domain-containing protein (AT4G21840) mRNA, complete cds [NM_118304]	AT4G21840	NM_118304	At4g21840	30210	2.68392	0.0208091		A_84_P511454	Arabidopsis thaliana serine-type endopeptidase inhibitor (AT5G43570) mRNA, complete cds [NM_123723]	AT5G43570	NM_123723	At5g43570	6546	2.24742	0.0184245
	A018066_01	unknown protein	At5g61820	4.9108	0.00256209		A003475_01	J8; heat shock protein binding / unfolded protein binding	At1g80920	2.68906	0.0334929		A020529_01	protein phosphatase type 2C	At3g11410	5.50999	0.00344763		At30016762	structural constituent of ribosome	At3g53740	1.76639	0.0468154								A_84_P262890	Arabidopsis thaliana unknown protein (AT4G17215) mRNA, complete cds [NM_117826]	AT4G17215	NM_117826	At4g17215	28709	2.62741	0.0125332		A_84_P22136	Arabidopsis thaliana AHP4 (HPT PHOSPHOTRANSMITTER 4); histidine phosphotransfer kinase/ transferase, transferring phosphorus-containing groups (AHP4) mRNA, complete cds [NM_112507]	AHP4	NM_112507	At3g16360	391	2.22953	0.0222332
	A013711_01	ATDI21	At4g15910	4.86	0.00305184		A024298_01	MERI5B; hydrolase, acting on glycosyl bonds / hydrolase, hydrolyzing O-glycosyl compounds	At4g30270	2.67893	0.045688		A020179_01	RAB18 (RESPONSIVE TO ABA 18)	At5g66400	5.35244	0.00102207		A002681_01	unknown protein	At1g61920	1.75847	0.00822815								A_84_P12960	Arabidopsis thaliana GLP9 (GERMIN-LIKE PROTEIN 9); manganese ion binding / nutrient reservoir (GLP9) mRNA, complete cds [NM_117545]	GLP9	NM_117545	At4g14630	4121	2.46028	0.0440186		A_84_P19845	Arabidopsis thaliana ATMYB21 (ARABIDOPSIS THALIANA MYB DOMAIN PROTEIN 21); DNA binding / transcription factor (ATMYB21) mRNA, complete cds [NM_113696]	ATMYB21	NM_113696	At3g27810	3947	2.21171	0.00510922
	A202027_01	ATHB-12; transcription factor	At3g61890	4.7514	5.14573e-05		A016393_01	LTP4 (LIPID TRANSFER PROTEIN 4); lipid binding	At5g59310	2.60263	0.0489028		At30027590	unknown protein	At5g55565	5.30583	0.00333348		At30015286	unknown protein	At3g28917	1.75463	0.0408593								A_84_P559351	Arabidopsis thaliana protease inhibitor/seed storage/lipid transfer protein (LTP) family protein (AT5G55460) mRNA, complete cds [NM_124928]	AT5G55460	NM_124928	At5g55460	14201	2.41921	0.0361913		A_84_P10495	Arabidopsis thaliana AAE12 (ACYL ACTIVATING ENZYME 12); catalytic (AAE12) mRNA, complete cds [NM_105261]	AAE12	NM_105261	At1g65890	27587	2.20335	0.00359499
	A020317_01	RD26; transcription factor	At4g27410	4.71453	0.000340357		A010587_01	ATP binding / GTP binding / calcium ion binding	At3g63150	2.59458	0.00749297		A201084_01	cation transporter	At1g79520	5.30231	0.00523715		A002002_01	HMG1 (3-HYDROXY-3-METHYLGLUTARYL COA REDUCTASE)	At1g76490	1.75058	0.0139828								A_84_P277490	Arabidopsis thaliana ATGSTF3 (GLUTATHIONE S-TRANSFERASE F3); glutathione transferase (ATGSTF3) mRNA, complete cds [NM_126346]	ATGSTF3	NM_126346	At2g02930	28322	2.41214	0.0125332		A_84_P17806	Arabidopsis thaliana DFR (DIHYDROFLAVONOL 4-REDUCTASE); dihydrokaempferol 4-reductase (DFR) mRNA, complete cds [NM_123645]	DFR	NM_123645	At5g42800	29373	2.19246	0.0331729
	At30011440	COR15A (COLD-REGULATED 15A)	At2g42540	4.51223	0.00291966		At30025585	nucleic acid binding	At5g37720	2.59261	0.00845669		A017588_01	protein binding	At5g15500	5.3	0.0128829		A022999_01	ATP binding / kinase/ protein kinase/ protein serine/threonine kinase/ protein-tyrosine kinase	At5g63650	1.74029	0.00901254								A_84_P751391	Arabidopsis thaliana clone 31878 mRNA, complete sequence [AY087114]		AY087114		20311	2.39244	0.0305888		A_84_P751365	Arabidopsis thaliana TLL1 (TRIACYLGLYCEROL LIPASE-LIKE 1); triacylglycerol lipase (TLL1) mRNA, complete cds [NM_202246]	TLL1	NM_202246	At1g45201	10027	2.18904	0.00510922
	A014769_01	SAG21 (SENESCENCE-ASSOCIATED GENE 21)	At4g02380	4.5	0.00266095		At30028206	Ran GTPase binding	At5g60870	2.54104	0.00930526		At30020329	CORI3 (CORONATINE INDUCED 1); transaminase	At4g23600	5.20082	0.00440605		A025848_01	SFP1 (sugar-porter family protein 1); carbohydrate transporter/ sugar porter	At5g27350	1.73462	0.0247901								A_84_P13831	Arabidopsis thaliana protein kinase family protein (AT4G23150) mRNA, complete cds [NM_118444]	AT4G23150	NM_118444	At4g23150	24488	2.30631	0.0288021		A_84_P784679	Arabidopsis thaliana unknown protein (AT5G45690) mRNA, complete cds [NM_123936]	AT5G45690	NM_123936	At5g45690	14911	2.14851	0.0211404
	A203318_01	RD29B (RESPONSIVE TO DESSICATION 29B)	At5g52300	4.4286	0.000186684		At30026724	unknown protein	At5g47830	2.53281	0.0182951		A017936_01	catalytic/ protein phosphatase type 2C	At5g59220	5.02156	0.00481217		At30026542	ATP binding / nucleoside-triphosphatase/ nucleotide binding / transmembrane receptor	At5g46270	1.72309	0.00446278								A_84_P766330	Arabidopsis thaliana unknown protein (AT5G40155) mRNA, complete cds [NM_123379]	AT5G40155	NM_123379	At5g40155	27710	2.30374	0.0208091		A_84_P769102	Arabidopsis thaliana unknown protein (AT5G39493) mRNA, complete cds [NM_001125865]	AT5G39493	NM_001125865	At5g39493	16159	2.13922	0.0411846
	A001209_01	ERD10	At1g20450	4.37803	0.00288843		A008602_01	COR413-PM1	At2g15970	2.48788	0.00771602		A020617_01	ALDH7B4; aldehyde dehydrogenase/ oxidoreductase	At1g54100	4.94919	0.00245763		A003324_01	nucleic acid binding	At1g33680	1.7209	0.0171579								A_84_P151658	Arabidopsis thaliana invertase/pectin methylesterase inhibitor family protein (AT5G46950) mRNA, complete cds [NM_124066]	AT5G46950	NM_124066	At5g46950	17596	2.2933	0.0405718		A_84_P297814	Arabidopsis thaliana unknown protein (AT2G28780) mRNA, complete cds [NM_128437]	AT2G28780	NM_128437	At2g28780	33957	2.13582	0.0148935
	A017244_01	unknown protein	At5g06760	4.28996	0.00374523		A024522_01	MT2A (METALLOTHIONEIN 2A)	At3g09390	2.46996	0.00873093		At30020331	CORI3 (CORONATINE INDUCED 1); transaminase	At4g23600	4.88338	0.00132229		A018911_01	unknown protein	At5g19140	1.71851	0.00108057								A_84_P822179	Arabidopsis thaliana unknown protein (AT5G02020) mRNA, complete cds [NM_120280]	AT5G02020	NM_120280	At5g02020	19018	2.28227	0.0437534		A_84_P520621	Arabidopsis thaliana unknown protein (AT1G73140) mRNA, complete cds [NM_105972]	AT1G73140	NM_105972	At1g73140	19676	2.09061	0.0199081
	A009187_01	unknown protein	At3g28270	4.28722	0.000541528		A020930_01	lipid binding	At1g48750	2.46891	0.0198912		A020930_01	lipid binding	At1g48750	4.85946	0.00029022		At30014324	CYP705A20; heme binding / iron ion binding / monooxygenase/ oxygen binding	At3g20110	1.71769	0.0207573								A_84_P520348	Arabidopsis thaliana unknown protein (AT5G54220) mRNA, complete cds [NM_124802]	AT5G54220	NM_124802	At5g54220	489	2.25243	0.0437534		A_84_P11318	Arabidopsis thaliana MLP168 (MLP-LIKE PROTEIN 168) (MLP168) mRNA, complete cds [NM_103228]	MLP168	NM_103228	At1g35310	36254	2.06896	0.00964607
	A014789_01	unknown protein	At4g23670	4.26097	0.00351517		A013100_01	ATP binding	At4g13030	2.45272	0.0305023		A009187_01	unknown protein	At3g28270	4.78868	0.00199108		A007636_01	nutrient reservoir	At2g18540	1.70681	0.0202146								A_84_P613251	Arabidopsis thaliana unknown protein (AT3G18250) mRNA, complete cds [NM_112709]	AT3G18250	NM_112709	At3g18250	1861	2.21939	0.0402565		A_84_P307290	Arabidopsis thaliana unknown protein (AT1G54740) mRNA, complete cds [NM_104350]	AT1G54740	NM_104350	At1g54740	29387	2.06863	0.0317004
	A020363_01	P5CS1 (DELTA1-PYRROLINE-5-CARBOXYLATE SYNTHASE 1)	At2g39800	4.2454	0.000551502		A006022_01	unknown protein	At4g20260	2.43473	0.017479		A017244_01	unknown protein	At5g06760	4.72151	0.00672737		At30002236	HMGB3 (HIGH MOBILITY GROUP B 3)	At1g20696	1.70152	0.0450013								A_84_P18907	Arabidopsis thaliana chitinase, putative (AT1G02360) mRNA, complete cds [NM_100117]	AT1G02360	NM_100117	At1g02360	12105	2.19605	0.0457555		A_84_P12139	Arabidopsis thaliana FAD-binding domain-containing protein (AT5G44400) mRNA, complete cds [NM_123807]	AT5G44400	NM_123807	At5g44400	35160	2.05965	0.0413256
	A006497_01	amino acid permease	At2g41190	4.22428	0.0239401		A007887_01	SPIK; cyclic nucleotide binding / inward rectifier potassium channel/ potassium channel	At2g25600	2.43413	0.00517352		A001209_01	ERD10	At1g20450	4.71644	0.000196492		At30001297	unknown protein	At1g12080	1.69861	0.013167								A_84_P850541	Arabidopsis thaliana ATGSTF2 (GLUTATHIONE S-TRANSFERASE PHI 2); glutathione binding / glutathione transferase (ATGSTF2) mRNA, complete cds [NM_116486]	ATGSTF2	NM_116486	At4g02520	20280	2.18239	0.0141994		A_84_P789339	Arabidopsis thaliana At3g45095 mRNA sequence [AY090982]		AY090982	At3g45095	40897	2.05075	0.0113519
	A002084_01	LEA14 (LATE EMBRYOGENESIS ABUNDANT 14)	At1g01470	4.10068	0.000660752		A020053_01	peptidase/ subtilase	At3g14067	2.43026	0.0192652		At30011440	COR15A (COLD-REGULATED 15A)	At2g42540	4.67323	0.00106282		At30018084	ATP binding / methionine adenosyltransferase	At4g01850	1.69755	0.0349786								A_84_P99776	Arabidopsis thaliana AtRLP41 (Receptor Like Protein 41); kinase/ protein binding (AtRLP41) mRNA, complete cds [NM_113405]	AtRLP41	NM_113405	At3g25010	32846	2.17648	0.0308174		A_84_P507242	Arabidopsis thaliana TLL1 (TRIACYLGLYCEROL LIPASE-LIKE 1); triacylglycerol lipase (TLL1) mRNA, complete cds [NM_179441]	TLL1	NM_179441	At1g45201	23454	2.03877	0.045435
	A017936_01	catalytic/ protein phosphatase type 2C	At5g59220	4.02811	0.00373734		A020499_01	unknown protein	At1g16850	2.38591	0.042846		At30026494	SAG12 (SENESCENCE-ASSOCIATED GENE 12); cysteine-type peptidase	At5g45890	4.64679	0.00737836		A019267_01	unknown protein	At5g37670	1.69067	0.0369225								A_84_P196714	Arabidopsis thaliana glycosyl hydrolase family protein 17 (AT5G63250) mRNA, complete cds [NM_125720]	AT5G63250	NM_125720	At5g63250	26386	2.14352	0.0214817		A_84_P10711	Arabidopsis thaliana JAL23 (JACALIN-RELATED LECTIN 23) (JAL23) mRNA, complete cds [NM_129490]	JAL23	NM_129490	At2g39330	32945	2.0174	0.0470136
	A020930_01	lipid binding	At1g48750	3.98531	0.000408163		A020363_01	P5CS1 (DELTA1-PYRROLINE-5-CARBOXYLATE SYNTHASE 1)	At2g39800	2.31381	0.0093868		A018066_01	unknown protein	At5g61820	4.5294	0.00580783		A007285_01	unknown protein	At2g23120	1.68555	0.0285914								A_84_P552067	Arabidopsis thaliana protease inhibitor/seed storage/lipid transfer protein (LTP) family protein (AT4G30880) mRNA, complete cds [NM_119235]	AT4G30880	NM_119235	At4g30880	27493	2.13843	0.0288021		A_84_P284670	Arabidopsis thaliana unknown protein (AT2G33850) mRNA, complete cds [NM_128945]	AT2G33850	NM_128945	At2g33850	7328	2.01231	0.0234952
	A008602_01	COR413-PM1	At2g15970	3.90584	0.00118067		A012424_01	calcium ion binding / oxidoreductase/ superoxide-generating NADPH oxidase	At3g45810	2.25479	0.00989389		A002084_01	LEA14 (LATE EMBRYOGENESIS ABUNDANT 14)	At1g01470	4.50217	0.000343957		At30013926	TCTP (TRANSLATIONALLY CONTROLLED TUMOR PROTEIN)	At3g16640	1.67548	0.0145234								A_84_P250315	Arabidopsis thaliana EXLB3 (EXPANSIN-LIKE B3 PRECURSOR) (EXLB3) mRNA, complete cds [NM_179648]	EXLB3	NM_179648	At2g18660	21850	2.1363	0.0402565		A_84_P195674	Arabidopsis thaliana cell wall protein precursor, putative (AT2G20870) mRNA, complete cds [NM_127656]	AT2G20870	NM_127656	At2g20870	17206	1.9752	0.0318149
	At30027590	unknown protein	At5g55565	3.90476	0.00657033		A020847_01	branched-chain-amino-acid transaminase/ catalytic	At1g10070	2.2503	0.0157169		A020363_01	P5CS1 (DELTA1-PYRROLINE-5-CARBOXYLATE SYNTHASE 1)	At2g39800	4.4784	0.000469701		A013100_01	ATP binding	At4g13030	1.67538	0.0103361								A_84_P805186	Arabidopsis thaliana ATGSTF2 (GLUTATHIONE S-TRANSFERASE PHI 2); glutathione binding / glutathione transferase (ATGSTF2) mRNA, complete cds [NM_116486]	ATGSTF2	NM_116486	At4g02520	20034	2.13482	0.022947		A_84_P18935	Arabidopsis thaliana AHA9; hydrogen-exporting ATPase, phosphorylative mechanism (AHA9) mRNA, complete cds [NM_106714]	AHA9	NM_106714	At1g80660	23291	1.97348	0.0277766
	A000503_01	catalytic/ protein phosphatase type 2C	At1g07430	3.90269	0.000950005		A017936_01	catalytic/ protein phosphatase type 2C	At5g59220	2.23825	0.0218353		A020040_01	unknown protein	At1g76960	4.46514	0.00163398		A007595_01	ATGRP2B (GLYCINE-RICH PROTEIN 2B); DNA binding / nucleic acid binding	At2g21060	1.66646	0.0213093								A_84_P12522	Arabidopsis thaliana zinc finger (C2H2 type) family protein (AT2G28710) mRNA, complete cds [NM_128432]	AT2G28710	NM_128432	At2g28710	1182	2.12162	0.0358688		A_84_P161013	Arabidopsis thaliana invertase/pectin methylesterase inhibitor family protein (AT1G70720) mRNA, complete cds [NM_105740]	AT1G70720	NM_105740	At1g70720	23539	1.95188	0.0285323
	At30023863	KIN1	At5g15960	3.86578	0.0208952		A015584_01	hydrolase, hydrolyzing O-glycosyl compounds	At5g40390	2.23719	0.0196979		A013585_01	ATEXLB1 (ARABIDOPSIS THALIANA EXPANSIN-LIKE B1)	At4g17030	4.41	0.0155768		A016154_01	transcription factor	At5g39760	1.66095	0.00334289								A_84_P816512	Arabidopsis thaliana unknown protein (AT2G18690) mRNA, complete cds [NM_127425]	AT2G18690	NM_127425	At2g18690	26906	2.11048	0.0125332		A_84_P15993	Arabidopsis thaliana CYP94B1; electron carrier/ heme binding / iron ion binding / monooxygenase/ oxygen binding (CYP94B1) mRNA, complete cds [NM_125740]	CYP94B1	NM_125740	At5g63450	18683	1.94693	0.0389233
	A005729_01	unknown protein	At2g25625	3.8575	0.00157951		At30011438	COR15A (COLD-REGULATED 15A)	At2g42540	2.21583	0.00460958		A000503_01	catalytic/ protein phosphatase type 2C	At1g07430	4.39366	0.008108		A010522_01	unknown protein	At3g22660	1.65899	0.0340978								A_84_P854328	Arabidopsis thaliana unknown protein (AT5G02020) mRNA, complete cds [NM_120280]	AT5G02020	NM_120280	At5g02020	31480	2.10637	0.040166		A_84_P807598	Arabidopsis thaliana unknown protein (AT5G22430) mRNA, complete cds [NM_122148]	AT5G22430	NM_122148	At5g22430	3418	1.93312	0.0157329
	A013585_01	ATEXLB1 (ARABIDOPSIS THALIANA EXPANSIN-LIKE B1)	At4g17030	3.85608	0.000322419		A012810_01	CCH	At3g56240	2.21109	0.017118		At30019026	lipid binding	At4g12520	4.27389	0.00898952		A020073_01	RNA binding / nucleic acid binding	At2g43970	1.65851	0.046393								A_84_P172941	Arabidopsis thaliana unknown protein (AT2G18690) mRNA, complete cds [NM_127425]	AT2G18690	NM_127425	At2g18690	12300	2.10553	0.0279665		A_84_P302670	Arabidopsis thaliana CLE22 (CLAVATA3/ESR-RELATED 22); protein binding / receptor binding (CLE22) mRNA, complete cds [NM_147857]	CLE22	NM_147857	At5g12235	7439	1.89817	0.0301533
	A011130_01	unknown protein	At3g14280	3.81013	0.00266075		A023281_01	heat shock protein binding / unfolded protein binding	At1g79940	2.19707	0.0178031		A010578_01	unknown protein	At3g29575	4.05083	0.00069411		At30007926	unknown protein	At2g05440	1.65832	0.00310305								A_84_P727225	Arabidopsis thaliana unknown protein (AT1G77525) mRNA, complete cds [NM_001124138]	AT1G77525	NM_001124138	At1g77525	25012	2.10495	0.0426208		A_84_P825353	Arabidopsis thaliana MYB24 (myb domain protein 24); DNA binding / transcription factor (MYB24) mRNA, complete cds [NM_123399]	MYB24	NM_123399	At5g40350	2219	1.88934	0.0318149
	A002011_01	COR47	At1g20440	3.80933	0.00914215		At30002236	HMGB3 (HIGH MOBILITY GROUP B 3)	At1g20696	2.18858	0.00809432		At30008654	HIS1-3 (HISTONE H1-3); DNA binding	At2g18050	4.00832	0.019662		A005222_01	EIL1 (ETHYLENE-INSENSITIVE3-LIKE 1); transcription factor	At2g27050	1.65532	0.0370002								A_84_P22787	Arabidopsis thaliana GSTF7; copper ion binding / glutathione binding / glutathione transferase (GSTF7) mRNA, complete cds [NM_100173]	GSTF7	NM_100173	At1g02920	26535	2.09716	0.0135496		A_84_P19939	Arabidopsis thaliana SHN1 (SHINE 1); DNA binding / sequence-specific DNA binding / transcription factor (SHN1) mRNA, complete cds [NM_101405]	SHN1	NM_101405	At1g15360	21521	1.8758	0.0346368
	A024206_01	unknown protein	At5g03210	3.7152	0.0151228		At30026710	acetyl-CoA C-acetyltransferase	At5g47720	2.17935	0.041937		A010844_01	XRCC4	At3g23100	3.99158	0.0148896		A021954_01	GRP3S (GLYCINE-RICH PROTEIN 3 SHORT ISOFORM)	At2g05380	1.6538	0.0143323								A_84_P714841	Arabidopsis thaliana unknown protein (AT4G13266) mRNA, complete cds [NM_202811]	AT4G13266	NM_202811	At4g13266	9116	2.08936	0.021264		A_84_P14339	Arabidopsis thaliana MLP165 (MLP-LIKE PROTEIN 165) (MLP165) mRNA, complete cds [NM_103224]	MLP165	NM_103224	At1g35260	36158	1.86643	0.0277766
	At30019644	sugar porter/ transporter	At4g17550	3.67766	0.00032716		A001318_01	unknown protein	At1g09310	2.17747	0.0173167		A007977_01	HIS1-3 (HISTONE H1-3); DNA binding	At2g18050	3.94027	0.00849264		A020982_01	DNA binding	At1g06760	1.65085	0.00791637								A_84_P19361	Arabidopsis thaliana receptor-like protein kinase, putative (AT3G45860) mRNA, complete cds [NM_114455]	AT3G45860	NM_114455	At3g45860	13370	2.07961	0.0449158		A_84_P820724	Arabidopsis thaliana CORI3 (CORONATINE INDUCED 1); cystathionine beta-lyase/ transaminase (CORI3) mRNA, complete cds [NM_179099]	CORI3	NM_179099	At4g23600	5743	1.86485	0.042929
	A020053_01	peptidase/ subtilase	At3g14067	3.67733	0.000414204		At30027655	ubiquitin conjugating enzyme/ ubiquitin-like activating enzyme	At5g56150	2.14027	0.0258768		A004788_01	transferase, transferring glycosyl groups / transferase, transferring hexosyl groups	At1g56600	3.91477	0.00735395		A023420_01	unknown protein	At2g29950	1.64092	0.0170641								A_84_P13567	Arabidopsis thaliana short-chain dehydrogenase/reductase (SDR) family protein (AT2G47130) mRNA, complete cds [NM_130281]	AT2G47130	NM_130281	At2g47130	26093	2.07247	0.0288021		A_84_P21393	Arabidopsis thaliana unknown protein (AT1G27030) mRNA, complete cds [NM_102465]	AT1G27030	NM_102465	At1g27030	22781	1.86353	0.021335
	At30003693	ANNAT1 (ANNEXIN ARABIDOPSIS 1); calcium ion binding / calcium-dependent phospholipid binding	At1g35720	3.67159	0.000272686		A010626_01	lipid binding	At3g18280	2.11905	0.00876566		At30003693	ANNAT1 (ANNEXIN ARABIDOPSIS 1); calcium ion binding / calcium-dependent phospholipid binding	At1g35720	3.87684	0.000247226		At30005045	structural constituent of ribosome	At1g57860	1.63682	0.0366931								A_84_P805256	Arabidopsis thaliana ATGSTF2 (GLUTATHIONE S-TRANSFERASE PHI 2); glutathione binding / glutathione transferase (ATGSTF2) mRNA, complete cds [NM_116486]	ATGSTF2	NM_116486	At4g02520	24115	2.06249	0.0229527		A_84_P17520	Arabidopsis thaliana ATCSLA10; cellulose synthase/ transferase, transferring glycosyl groups (ATCSLA10) mRNA, complete cds [NM_102254]	ATCSLA10	NM_102254	At1g24070	25496	1.83524	0.0277766
	A010844_01	XRCC4	At3g23100	3.66744	0.00338286		A014449_01	structural molecule	At4g22240	2.1113	0.0020986		A011658_01	ATACP5; protein serine/threonine phosphatase	At3g17790	3.8715	0.00399308		A010451_01	unknown protein	At3g17020	1.63652	0.0134392								A_84_P793128	AV538688 Arabidopsis thaliana roots Columbia Arabidopsis thaliana cDNA clone RZ12d10F 3', mRNA sequence [AV538688]	AT2G43150	AV538688	At2g43150	3054	2.02853	0.0247039		A_84_P515003	Arabidopsis thaliana unknown protein (AT5G45540) mRNA, complete cds [NM_123922]	AT5G45540	NM_123922	At5g45540	13459	1.83463	0.0488654
	At30020329	CORI3 (CORONATINE INDUCED 1); transaminase	At4g23600	3.63638	0.0113422		A021954_01	GRP3S (GLYCINE-RICH PROTEIN 3 SHORT ISOFORM)	At2g05380	2.10825	0.0191193		A005872_01	unknown protein	At2g35070	3.82292	0.0483585		At30001264	ATGLX1 (GLYOXALASE I HOMOLOG); lactoylglutathione lyase	At1g11840	1.62616	0.0356702								A_84_P11446	Arabidopsis thaliana PDR12 (PLEIOTROPIC DRUG RESISTANCE 12); ATPase, coupled to transmembrane movement of substances (PDR12) mRNA, complete cds [NM_101421]	PDR12	NM_101421	At1g15520	399	2.01955	0.0426208		A_84_P15536	Arabidopsis thaliana JR1 (JR1) mRNA, complete cds [NM_112518]	JR1	NM_112518	At3g16470	25159	1.82984	0.0346368
	At30012380	CYP89A9; heme binding / iron ion binding / monooxygenase/ oxygen binding	At3g03470	3.61745	0.00247926		A001392_01	unknown protein	At1g19660	2.10359	0.0171307		A202027_01	ATHB-12; transcription factor	At3g61890	3.76055	0.0204712		At30010557	unknown protein	At2g35090	1.61818	0.00806458								A_84_P555790	Arabidopsis thaliana defense protein-related (AT5G48657) mRNA, complete cds [NM_203180]	AT5G48657	NM_203180	At5g48657	308	2.00601	0.0289805		A_84_P752955	Arabidopsis thaliana unknown protein (AT1G26796) mRNA, complete cds [NM_001036018]	AT1G26796	NM_001036018	At1g26796	7391	1.81257	0.047227
	A201084_01	cation transporter	At1g79520	3.61312	0.000790333		At30026542	ATP binding / nucleoside-triphosphatase/ nucleotide binding / transmembrane receptor	At5g46270	2.09715	0.00475682		A008602_01	COR413-PM1	At2g15970	3.70454	0.000368934		A011755_01	IAA16; transcription factor	At3g04730	1.61339	0.0210312								A_84_P13173	Arabidopsis thaliana MYBR1 (MYB DOMAIN PROTEIN R1); DNA binding / transcription factor (MYBR1) mRNA, complete cds [NM_126130]	MYBR1	NM_126130	At5g67300	21766	0.0144651	0.0125332		A_84_P18258	Arabidopsis thaliana TPS10 (terpene synthase 10); (E)-beta-ocimene synthase/ myrcene synthase (TPS10) mRNA, complete cds [NM_127982]	TPS10	NM_127982	At2g24210	16479	1.7955	0.0301533
	At30024680	DNA binding	At5g23750	3.60361	0.00158078		At30024105	unknown protein	At5g18130	2.09641	0.0115602		A003844_01	MBP1 (MYROSINASE-BINDING PROTEIN 1)	At1g52040	3.70278	0.0235692		At30005824	unknown protein	At1g66070	1.60889	0.0311907								A_84_P10495	Arabidopsis thaliana AAE12 (ACYL ACTIVATING ENZYME 12); catalytic (AAE12) mRNA, complete cds [NM_105261]	AAE12	NM_105261	At1g65890	27587	0.451233	0.0134468		A_84_P845705	Arabidopsis thaliana CYP722A1; electron carrier/ heme binding / iron ion binding / monooxygenase/ oxygen binding (CYP722A1) mRNA, complete cds [NM_101819]	CYP722A1	NM_101819	At1g19630	15698	1.79337	0.0180124
	At30024681	DNA binding	At5g23750	3.59518	0.000636142		A003324_01	nucleic acid binding	At1g33680	2.09502	0.00462178		A013709_01	lipid binding	At4g33550	3.62315	0.00951251		A024508_01	unknown protein	At3g28940	1.60698	0.0483382								A_84_P14118	Arabidopsis thaliana CYP81G1; electron carrier/ heme binding / iron ion binding / monooxygenase/ oxygen binding (CYP81G1) mRNA, complete cds [NM_126131]	CYP81G1	NM_126131	At5g67310	26288	0.236564	0.0014203		A_84_P10249	Arabidopsis thaliana terpene synthase/cyclase family protein (AT5G44630) mRNA, complete cds [NM_123830]	AT5G44630	NM_123830	At5g44630	10010	1.7931	0.0488913
	A005592_01	RD22	At5g25610	3.5925	0.000830468		At30012380	CYP89A9; heme binding / iron ion binding / monooxygenase/ oxygen binding	At3g03470	2.0886	0.0252673		A014522_01	CIPK6 (CBL-INTERACTING PROTEIN KINASE 6); ATP binding / kinase/ protein kinase/ protein serine/threonine kinase/ protein-tyrosine kinase	At4g30960	3.6224	0.00113678		A014790_01	unknown protein	At4g17800	1.60597	0.0138684																	A_84_P13497	Arabidopsis thaliana CYP76C3; electron carrier/ heme binding / iron ion binding / monooxygenase/ oxygen binding (CYP76C3) mRNA, complete cds [NM_130120]	CYP76C3	NM_130120	At2g45580	3059	1.79189	0.0413815
	At30018140	UDP-glycosyltransferase/ sucrose synthase/ transferase, transferring glycosyl groups	At4g02280	3.53914	0.0100593		A005744_01	ATHB6; transcription factor	At2g22430	2.0697	0.0316051		A017612_01	XTR3 (XYLOGLUCAN ENDOTRANSGLYCOSYLASE 3); hydrolase, acting on glycosyl bonds	At5g57550	3.56744	0.016809		At30025585	nucleic acid binding	At5g37720	1.59517	0.0170859																	A_84_P17119	Arabidopsis thaliana ANAC010 (ARABIDOPSIS NAC DOMAIN CONTAINING PROTEIN 10); transcription activator/ transcription factor (ANAC010) mRNA, complete cds [NM_102615]	ANAC010	NM_102615	At1g28470	13483	1.78744	0.0388277
	A016209_01	MSJ1.10	At5g64260	3.52801	5.88118e-05		At30000138	CER1 (ECERIFERUM 1)	At1g02205	2.06716	0.0477316		A013719_01	ATP binding / kinase/ transferase, transferring phosphorus-containing groups	At4g15530	3.50372	0.000719656		At30012003	unknown protein	At2g47485	1.59443	0.0169059																	A_84_P18334	Arabidopsis thaliana MYB108 (myb domain protein 108); DNA binding / transcription factor (MYB108) mRNA, complete cds [NM_111525]	MYB108	NM_111525	At3g06490	27765	1.77722	0.0397814
	At30024577	catalytic/ peptidase/ serine-type peptidase	At5g22860	3.43135	0.0124827		A012462_01	lipid binding	At3g53980	2.05757	0.0392951		At30012380	CYP89A9; heme binding / iron ion binding / monooxygenase/ oxygen binding	At3g03470	3.50011	0.000221185		A008548_01	CYT1 (CYTOKINESIS DEFECTIVE 1); nucleotidyltransferase	At2g39770	1.59031	0.0463102																	A_84_P212618	Arabidopsis thaliana XTH3 (XYLOGLUCAN ENDOTRANSGLUCOSYLASE/HYDROLASE 3); hydrolase, acting on glycosyl bonds / xyloglucan:xyloglucosyl transferase (XTH3) mRNA, complete cds [NM_113409]	XTH3	NM_113409	At3g25050	3626	1.77303	0.0285323
	A014534_01	ABF3 (ABSCISIC ACID RESPONSIVE ELEMENTS-BINDING FACTOR 3); DNA binding / transcription factor/ transcriptional activator	At4g34000	3.40299	0.0131031		A016210_01	FDH (FORMATE DEHYDROGENASE); oxidoreductase, acting on the CH-OH group of donors, NAD or NADP as acceptor	At5g14780	2.05182	0.0400837		A020017_01	unknown protein	At5g09530	3.46243	0.014917		A025060_01	NIT2 (NITRILASE 2) encodes a nitrilase (nitrile aminohydrolase, EC 3.5.5.1) which catalyzes the hydrolysis of indole-3-acetonitrile (IAN) to indole-3-acetic acid (IAA).Mutants have reduced sensitivity to IAN and are sensitive to IAA. Other members of the NIT gene family a Identical to Nitrilase 2 (EC 3.5.5.1) (NIT2) [Arabidopsis Thaliana] (GB:P32962;GB:Q96505); similar to NIT1 (NITRILASE 1) [Arab…	At3g44300	1.5885																		A_84_P88889	Arabidopsis thaliana unknown protein (AT2G05580) mRNA, complete cds [NM_126581]	AT2G05580	NM_126581	At2g05580	34219	1.7728	0.0389233
	A010578_01	unknown protein	At3g29575	3.38676	0.00381507		A018911_01	unknown protein	At5g19140	2.045	0.0429041		A024206_01	unknown protein	At5g03210	3.45877	0.0106349		At30008302	unknown protein	At2g14560	1.58745	0.045267																	A_84_P11358	Arabidopsis thaliana unknown protein (AT1G03820) mRNA, complete cds [NM_100261]	AT1G03820	NM_100261	At1g03820	3047	1.77228	0.0488654
	A020071_01	metal ion binding	At1g22990	3.36807	0.000542813		At30004969	ATDI19	At1g56280	2.03268	0.0145491		A020071_01	metal ion binding	At1g22990	3.43026	0.0313824		At30008334	lipid binding	At2g14846	1.58139	0.0138753																	A_84_P21376	Arabidopsis thaliana auxin-responsive protein, putative (AT4G13790) mRNA, complete cds [NM_117453]	AT4G13790	NM_117453	At4g13790	14161	1.76667	0.0344411
	A013709_01	lipid binding	At4g33550	3.36775	0.00349022		At30002990	DRM1 (DORMANCY-ASSOCIATED PROTEIN 1)	At1g28330	2.02591	0.0216052		A013535_01	unknown protein	At4g14020	3.42	0.0498718		At30017576	DNA binding / transcription factor	At3g61150	1.5764	0.0042618																	A_84_P151248	Arabidopsis thaliana glycosyltransferase family protein (AT4G27570) mRNA, complete cds [NM_118892]	AT4G27570	NM_118892	At4g27570	19959	1.76032	0.0396129
	At30008654	HIS1-3 (HISTONE H1-3); DNA binding	At2g18050	3.33836	0.00264131		At30003693	ANNAT1 (ANNEXIN ARABIDOPSIS 1); calcium ion binding / calcium-dependent phospholipid binding	At1g35720	2.0233	0.0107821		A020053_01	peptidase/ subtilase	At3g14067	3.37661	0.000480608		A006487_01	ELF4 (EARLY FLOWERING 4)	At2g40080	1.57446	0.00883062																	A_84_P819429	Arabidopsis thaliana ZCW32; DNA binding / transcription factor (ZCW32) mRNA, complete cds [NM_104657]	ZCW32	NM_104657	At1g59640	8866	1.75149	0.0389233
	A014522_01	CIPK6 (CBL-INTERACTING PROTEIN KINASE 6); ATP binding / kinase/ protein kinase/ protein serine/threonine kinase/ protein-tyrosine kinase	At4g30960	3.331	0.00308723		At30015286	unknown protein	At3g28917	2.0172	0.020055		A025929_01	PRXCB; peroxidase	At3g49120	3.34917	0.000389269		A006089_01	unknown protein	At2g20920	1.55856	0.0117022																	A_84_P800991	Arabidopsis thaliana COR47 (COLD-REGULATED 47) (COR47) mRNA, complete cds [NM_101894]	COR47	NM_101894	At1g20440	13012	1.74743	0.0360112
	A004788_01	transferase, transferring glycosyl groups / transferase, transferring hexosyl groups	At1g56600	3.32518	0.00391083		A014790_01	unknown protein	At4g17800	2.01476	0.0169177		At30020330	CORI3 (CORONATINE INDUCED 1); transaminase	At4g23600	3.34427	0.00182934		A021654_01	unknown protein	At2g16580	1.55761	0.00149011																	A_84_P762464	Arabidopsis thaliana (AT3G25795) otherRNA [NR_022773]	AT3G25795	NR_022773	At3g25795	3196	1.73933	0.0457289
	A007977_01	HIS1-3 (HISTONE H1-3); DNA binding	At2g18050	3.31992	0.00708721		At30003977	cysteine-type endopeptidase/ cysteine-type peptidase	At1g47128	1.9976	0.015507		At30003084	COR314-TM2	At1g29390	3.33489	0.000348269		A024585_01	UBQ1 (UBIQUITIN EXTENSION PROTEIN 1); protein binding	At3g52590	1.55133	0.0388734																	A_84_P19966	Arabidopsis thaliana kinase (AT1G69200) mRNA, complete cds [NM_105587]	AT1G69200	NM_105587	At1g69200	7791	1.73819	0.030977
	A002008_01	C/VIF1 (CELL WALL / VACUOLAR INHIBITOR OF FRUCTOSIDASE 1); enzyme inhibitor/ pectinesterase/ pectinesterase inhibitor	At1g47960	3.31062	3.70338e-05		A021137_01	unknown protein	At1g64370	1.99548	0.0352423		At30024680	DNA binding	At5g23750	3.31865	0.00458266		At30022441	ATP binding	At5g02490	1.54727	0.0248534																	A_84_P22819	Arabidopsis thaliana trehalose-6-phosphate phosphatase, putative (AT1G35910) mRNA, complete cds [NM_103289]	AT1G35910	NM_103289	At1g35910	36567	1.72651	0.0281542
	A200110_01	RD26; transcription factor	At4g27410	3.27977	0.00530564		A016154_01	transcription factor	At5g39760	1.97705	0.00982829		A001155_01	NAP (NAC-LIKE, ACTIVATED BY AP3/PI); transcription factor	At1g69490	3.30651	0.000224962		A202351_01	rhodopsin-like receptor	At4g19200	1.54391	0.00300014																	A_84_P10731	Arabidopsis thaliana ATP binding / DNA binding / DNA-dependent ATPase (AT1G44900) mRNA, complete cds [NM_103572]	AT1G44900	NM_103572	At1g44900	24080	1.7232	0.0285323
	At30007013	GT2; transcription factor	At1g76890	3.23546	0.0056457		A003543_01	calcium ion binding	At1g21550	1.96931	0.0221747		A014534_01	ABF3 (ABSCISIC ACID RESPONSIVE ELEMENTS-BINDING FACTOR 3); DNA binding / transcription factor/ transcriptional activator	At4g34000	3.27246	0.00625074		A019899_01	unknown protein	At1g10590	1.53411	0.00272289																	A_84_P750319	Arabidopsis thaliana CYP722A1 (cytochrome P450, family 722, subfamily A, polypeptide 1); oxygen binding (CYP722A1) mRNA, complete cds [NM_101819]	CYP722A1	NM_101819	At1g19630	7586	1.72289	0.044785
	A005872_01	unknown protein	At2g35070	3.23417	0.00691279		A020317_01	RD26; transcription factor	At4g27410	1.96323	0.024012		A006235_01	citrate (SI)-synthase/ transferase, transferring acyl groups, acyl groups converted into alkyl on transfer	At2g42790	3.24958	0.000223312		At30024463	CAM6 (CALMODULIN 6); calcium ion binding	At5g21274	1.53041	0.0234																	A_84_P808127	Arabidopsis thaliana VRN2 (REDUCED VERNALIZATION RESPONSE 2); transcription factor (VRN2) mRNA, complete cds [NM_202834]	VRN2	NM_202834	At4g16845	6535	1.71892	0.0464261
	At30026494	SAG12 (SENESCENCE-ASSOCIATED GENE 12); cysteine-type peptidase	At5g45890	3.221	0.000373513		A202242_01	unknown protein	At4g14270	1.96073	0.00511161		At30002121	glutathione dehydrogenase (ascorbate)	At1g19570	3.24188	0.00271352		A003006_01	RPS17; structural constituent of ribosome	At1g79850	1.53008	0.023334																	A_84_P22055	Arabidopsis thaliana peroxidase 22 (PER22) (P22) (PRXEA) / basic peroxidase E (AT2G38380) mRNA, complete cds [NM_129394]	AT2G38380	NM_129394	At2g38380	31024	1.71699	0.0447172
	A019002_01	catalytic	At5g22460	3.19584	8.75866e-05		A006104_01	GRP-3 (GLYCINE-RICH PROTEIN 3)	At2g05520	1.95428	0.00908371		A016209_01	MSJ1.10	At5g64260	3.22542	0.00194125		A006798_01	AtGRF3 (GROWTH-REGULATING FACTOR 3)	At2g36400	1.52913	0.00773609																	A_84_P21920	Arabidopsis thaliana unknown protein (AT1G13410) mRNA, complete cds [NM_101211]	AT1G13410	NM_101211	At1g13410	6124	1.71165	0.0306818
	A025929_01	PRXCB; peroxidase	At3g49120	3.16556	0.00129527		At30015001	CYP71B36; heme binding / iron ion binding / monooxygenase/ oxygen binding	At3g26320	1.94686	0.0370707		A005592_01	RD22	At5g25610	3.22449	0.00291728		A007245_01	unknown protein	At2g39520	1.51489	0.0432059																	A_84_P15728	Arabidopsis thaliana AGL24 (AGAMOUS-LIKE 24); protein binding / protein heterodimerization/ protein homodimerization/ sequence-specific DNA binding_ (AGL24) mRNA, complete cds [NM_118587]	AGL24	NM_118587	At4g24540	20658	1.7086	0.0255104
	A012647_01	ATMLP-470 (MYROSINASE-BINDING PROTEIN-LIKE PROTEIN-470)	At3g16400	3.16	0.00712266		At30001891	catalytic/ hydrolase	At1g17430	1.9339	0.000744128		A007285_01	unknown protein	At2g23120	3.21746	0.00361248		At30016665	unknown protein	At3g52920	1.51436	0.0415783																	A_84_P21368	Arabidopsis thaliana LCR17 (Low-molecular-weight cysteine-rich 17) (LCR17) mRNA, complete cds [NM_117245]	LCR17	NM_117245	At4g11760	24853	1.70486	0.0393381
	A020605_01	unknown protein	At2g25450	3.14369	0.000465997		At30001782	unknown protein	At1g16430	1.93206	0.0125531		A200573_01	COR414-TM1	At1g29395	3.19741	0.00294499		A011620_01	EMB2738; ATP binding / GTP binding	At3g12080	1.51188	0.026732																	A_84_P851247	Arabidopsis thaliana tryptophan synthase, beta subunit, putative (AT5G28237) mRNA, complete cds [NM_203115]	AT5G28237	NM_203115	At5g28237	20425	1.70434	0.0455299
	A016442_01	COR78 (COLD REGULATED 78)	At5g52310	3.12057	0.00290674		At30016393	unknown protein	At3g50550	1.92645	0.0467368		At30010872	oxidoreductase	At2g37760	3.17849	0.00769791		At30014166	structural constituent of ribosome	At3g18740	1.50767	0.0426424																	A_84_P789097	Arabidopsis thaliana CPZ; 3'-tRNA processing endoribonuclease (CPZ) mRNA, complete cds [NM_126484]	CPZ	NM_126484	At2g04530	22979	1.70284	0.0285323
	A013714_01	cysteine-type endopeptidase/ cysteine-type peptidase	At4g01610	3.1	7.94193e-05		At30021557	ABF3 (ABSCISIC ACID RESPONSIVE ELEMENTS-BINDING FACTOR 3); DNA binding / transcription factor/ transcriptional activator	At4g34000	1.92497	0.0313934		A002011_01	COR47	At1g20440	3.17388	0.00306142		A025899_01	fructose-bisphosphate aldolase	At2g36460	1.49885	0.000766496																	A_84_P792091	Arabidopsis thaliana auxin-responsive protein, putative (AT4G13790) mRNA, complete cds [NM_117453]	AT4G13790	NM_117453	At4g13790	26225	1.69704	0.0281542
	At30024105	unknown protein	At5g18130	3.08095	0.00127978		At30010416	unknown protein	At2g33830	1.90404	0.00867304		At30029013	AT14A	At3g28300	3.17068	0.0100337		A012406_01	GTP binding	At3g62290	1.498	0.027293																	A_84_P12885	Arabidopsis thaliana LDOX (LEUCOANTHOCYANIDIN DIOXYGENASE); leucocyanidin oxygenase (LDOX) mRNA, complete cds [NM_118417]	LDOX	NM_118417	At4g22880	26297	1.69268	0.0255104
	A017902_01	unknown protein	At5g42050	3.06024	0.00436139		At30018140	UDP-glycosyltransferase/ sucrose synthase/ transferase, transferring glycosyl groups	At4g02280	1.9	0.0343177		A017977_01	protein binding / ubiquitin-protein ligase/ zinc ion binding	At5g01520	3.16801	0.00658525		At30013901	unknown protein	At3g16450	1.49695	0.0482805																	A_84_P22571	Arabidopsis thaliana LTI78 (LOW-TEMPERATURE-INDUCED 78) (LTI78) mRNA, complete cds [NM_124610]	LTI78	NM_124610	At5g52310	4049	1.68735	0.0344411
	At30017182	hydrolase, hydrolyzing O-glycosyl compounds	At3g57520	3.06018	0.00538137		A006487_01	ELF4 (EARLY FLOWERING 4)	At2g40080	1.89036	0.0471956		A017902_01	unknown protein	At5g42050	3.14811	0.000299297		At30006178	unknown protein	At1g69230	1.49658	0.0253574																	A_84_P12490	Arabidopsis thaliana MYB54 (MYB DOMAIN PROTEIN 54); DNA binding / transcription factor (MYB54) mRNA, complete cds [NM_106001]	MYB54	NM_106001	At1g73410	8684	1.67876	0.049241
	A011658_01	ATACP5; protein serine/threonine phosphatase	At3g17790	3.05677	0.0062355		A007977_01	HIS1-3 (HISTONE H1-3); DNA binding	At2g18050	1.88851	0.0492613		A019002_01	catalytic	At5g22460	3.12419	0.00274302		A008742_01	RD20 (RESPONSIVE TO DESSICATION 20); calcium ion binding	At2g33380	1.49553	0.0046256																	A_84_P197194	Arabidopsis thaliana leucoanthocyanidin dioxygenase, putative / anthocyanidin synthase, putative (AT4G22870) mRNA, complete cds [NM_001160794]	AT4G22870	NM_001160794	At4g22870	6804	1.67062	0.0488654
	A006235_01	citrate (SI)-synthase/ transferase, transferring acyl groups, acyl groups converted into alkyl on transfer	At2g42790	3.05653	0.000992626		A003978_01	DNA binding / transcription factor	At1g47655	1.86857	0.00440154		A202414_01	DREB1A (DEHYDRATION RESPONSE ELEMENT B1A); DNA binding / transcription factor/ transcriptional activator	At4g25480	3.11424	0.00144716		At30006168	unknown protein	At1g69150	1.49322	0.0397849																	A_84_P19504	Arabidopsis thaliana leucine-rich repeat transmembrane protein kinase, putative (AT4G22730) mRNA, complete cds [NM_118399]	AT4G22730	NM_118399	At4g22730	17089	1.66602	0.0386628
	At30003084	COR314-TM2	At1g29390	3.04577	0.0032701		A020374_01	DNA binding / transcription factor	At1g03040	1.86401	0.0224915		A002008_01	C/VIF1 (CELL WALL / VACUOLAR INHIBITOR OF FRUCTOSIDASE 1); enzyme inhibitor/ pectinesterase/ pectinesterase inhibitor	At1g47960	3.08414	0.00703973		A021240_01	protein transporter	At3g60540	1.4929	0.0356673																	A_84_P760674	Arabidopsis thaliana ATP binding / ATP-dependent helicase/ helicase/ nucleic acid binding (AT3G16840) mRNA, complete cds [NM_112558]	AT3G16840	NM_112558	At3g16840	25517	1.66266	0.0457289
	A002831_01	unknown protein	At1g52690	3.04558	0.04486		At30006852	unknown protein	At1g75380	1.85982	0.0199848		A020666_01	LKR	At4g33150	3.08322	0.00390561		At30016731	unknown protein	At3g53470	1.4928	0.0248523																	A_84_P124711	Arabidopsis thaliana SLK1 (SEUSS-LIKE 1); transcription regulator (SLK1) mRNA, complete cds [NM_118684]	SLK1	NM_118684	At4g25520	8704	1.65533	0.0285323
	A009107_01	hydrolase, hydrolyzing O-glycosyl compounds	At3g57520	3.02726	0.000568925		At30011432	PP2A-4; hydrolase/ protein phosphatase type 2A/ protein serine/threonine phosphatase	At2g42500	1.84458	0.0309662		A014769_01	SAG21 (SENESCENCE-ASSOCIATED GENE 21)	At4g02380	3.0814	0.00139056		At30010218	unknown protein	At2g32210	0.669581	0.0353041																	A_84_P23852	Arabidopsis thaliana COR15A (COLD-REGULATED 15A) (COR15A) mRNA, complete cds [NM_180040]	COR15A	NM_180040	At2g42540	29094	1.65388	0.0457289
	A020017_01	unknown protein	At5g09530	3.02674	0.0038793		A013748_01	DNA binding / transcription factor	At4g23750	1.84225	0.00203493		A021942_01	unknown protein	At1g13990	3.07211	0.00540703		A024785_01	DNA binding	At1g48610	0.669514	0.00627371																	A_84_P15465	Arabidopsis thaliana AtMYB57 (myb domain protein 57); DNA binding / transcription factor (AtMYB57) mRNA, complete cds [NM_111019]	AtMYB57	NM_111019	At3g01530	7492	1.64688	0.0486689
	A020760_01	GAMMA-VPE; cysteine-type endopeptidase/ legumain	At4g32940	3.00891	0.000340637		A023987_01	unknown protein	At1g47970	1.84037	0.00626013		A200110_01	RD26; transcription factor	At4g27410	3.0633	0.0412018		A020112_01	unknown protein	At5g49280	0.668949	0.0195446																	A_84_P764510	Arabidopsis thaliana unknown protein (AT4G20020) mRNA, complete cds [NM_118121]	AT4G20020	NM_118121	At4g20020	34631	1.64679	0.0442816
	A013719_01	ATP binding / kinase/ transferase, transferring phosphorus-containing groups	At4g15530	2.99449	0.00304106		At30010785	PAL1; phenylalanine ammonia-lyase	At2g37040	1.83982	0.0185784		A013714_01	cysteine-type endopeptidase/ cysteine-type peptidase	At4g01610	3.06081	0.000582469		At30003044	hydrolase	At1g28960	0.668395	0.0212737																	A_84_P17436	Arabidopsis thaliana ATBZIP4 (ARABIDOPSIS THALIANA BASIC LEUCINE-ZIPPER 4); DNA binding / transcription factor (ATBZIP4) mRNA, complete cds [NM_104646]	ATBZIP4	NM_104646	At1g59530	31771	1.64015	0.0157329
	A024522_01	MT2A (METALLOTHIONEIN 2A)	At3g09390	2.98556	0.0137399		A006798_01	AtGRF3 (GROWTH-REGULATING FACTOR 3)	At2g36400	1.83155	0.0439878		At30010218	unknown protein	At2g32210	3.04621	0.0113021		At30005530	oxidoreductase	At1g63380	0.667271	0.0313481																	A_84_P256710	Arabidopsis thaliana unknown protein (AT3G57940) mRNA, complete cds [NM_115656]	AT3G57940	NM_115656	At3g57940	31374	1.63695	0.0370732
	A024639_01	ATGSTF12 (GLUTATHIONE S-TRANSFERASE 26); glutathione transferase	At5g17220	2.97526	0.00454615		At30006101	CUT1 (CUTICULAR 1)	At1g68530	1.8257	0.0175969		At30004772	unknown protein	At1g54575	3.03294	0.0142246		A008876_01	cysteine-type endopeptidase/ double-stranded DNA binding / ubiquitin thiolesterase/ ubiquitin-specific protease	At3g11910	0.666196	0.0129591																	A_84_P14810	Arabidopsis thaliana AFG1-like ATPase family protein (AT4G30490) mRNA, complete cds [NM_119195]	AT4G30490	NM_119195	At4g30490	20767	1.63467	0.0346368
	A020666_01	LKR	At4g33150	2.96612	0.0253353		A012406_01	GTP binding	At3g62290	1.81215	0.0352091		At30019644	sugar porter/ transporter	At4g17550	3.02888	0.0104263		A000406_01	glycine dehydrogenase (decarboxylating)	At1g32470	0.665254	0.00514811																	A_84_P18265	Arabidopsis thaliana mannitol transporter, putative (AT2G18480) mRNA, complete cds [NM_127404]	AT2G18480	NM_127404	At2g18480	10277	1.63443	0.0404696
	At30012359	unknown protein	At3g03270	2.94213	0.000148698		At30017576	DNA binding / transcription factor	At3g61150	1.80956	0.0226553		At30018140	UDP-glycosyltransferase/ sucrose synthase/ transferase, transferring glycosyl groups	At4g02280	3.02509	0.0214906		At30004574	unknown protein	At1g52870	0.664648	0.041096																	A_84_P255380	Arabidopsis thaliana unknown protein (AT1G16850) mRNA, complete cds [NM_101546]	AT1G16850	NM_101546	At1g16850	14588	1.63053	0.0184517
	At30021557	ABF3 (ABSCISIC ACID RESPONSIVE ELEMENTS-BINDING FACTOR 3); DNA binding / transcription factor/ transcriptional activator	At4g34000	2.92204	0.000172177		A025929_01	PRXCB; peroxidase	At3g49120	1.80402	0.0351843		A012647_01	ATMLP-470 (MYROSINASE-BINDING PROTEIN-LIKE PROTEIN-470)	At3g16400	3.00741	0.00268854		A021796_01	RCI2A (RARE-COLD-INDUCIBLE 2A)	At3g05880	0.663689	0.0198263																	A_84_P15784	Arabidopsis thaliana CAD6 (CINNAMYL ALCOHOL DEHYDROGENASE 6); binding / catalytic/ oxidoreductase/ zinc ion binding (CAD6) mRNA, complete cds [NM_119958]	CAD6	NM_119958	At4g37970	13859	1.62826	0.0276256
	A015102_01	glycine dehydrogenase (decarboxylating)	At4g33010	2.9188	0.000646152		A016578_01	TUB8	At5g23860	1.79303	0.0106263		A015102_01	glycine dehydrogenase (decarboxylating)	At4g33010	3	0.01446		A014750_01	oxidoreductase/ zinc ion binding	At4g39330	0.663116	0.0107151																	A_84_P14349	Arabidopsis thaliana MYB52 (MYB DOMAIN PROTEIN 52); DNA binding / transcription factor (MYB52) mRNA, complete cds [NM_101658]	MYB52	NM_101658	At1g17950	32891	1.62661	0.0413815
	A002232_01	acyltransferase	At1g07720	2.90766	0.00775529		At30013926	TCTP (TRANSLATIONALLY CONTROLLED TUMOR PROTEIN)	At3g16640	1.79273	0.0220897		At30023775	unknown protein	At5g15190	2.99508	0.0110061		A014615_01	structural constituent of ribosome	At4g25740	0.662372	0.0185793																	A_84_P808430	Arabidopsis thaliana HDA3 (HISTONE DEACETYLASE 3); histone deacetylase/ nucleic acid binding / zinc ion binding (HDA3) mRNA, complete cds [NM_114344]	HDA3	NM_114344	At3g44750	30546	1.62194	0.0318149
	A016210_01	FDH (FORMATE DEHYDROGENASE); oxidoreductase, acting on the CH-OH group of donors, NAD or NADP as acceptor	At5g14780	2.90137	0.00244517		A004302_01	unknown protein	At1g13740	1.78995	0.0412684		A019698_01	ANAC102; transcription factor	At5g63790	2.96492	0.000479873		A201073_01	catalytic/ gamma-glutamyl hydrolase	At1g78680	0.657936	0.0444929																	A_84_P757994	Arabidopsis thaliana ATRL4 (ARABIDOPSIS RAD-LIKE 4); DNA binding (ATRL4) mRNA, complete cds [NM_001084443]	ATRL4	NM_001084443	At2g18328	36778	1.62112	0.020092
	A003412_01	unknown protein	At1g21460	2.88701	0.00909909		A007353_01	unknown protein	At2g32870	1.77565	0.0344212		A013711_01	ATDI21	At4g15910	2.95011	0.00641359		A008107_01	unknown protein	At2g17240	0.657457	0.0138484																	A_84_P754986	Arabidopsis thaliana unknown protein (AT2G23040) mRNA, complete cds [NM_127868]	AT2G23040	NM_127868	At2g23040	19497	1.62024	0.0346368
	A021111_01	unknown protein	At1g67360	2.83907	0.00286889		A005729_01	unknown protein	At2g25625	1.76935	0.0258767		A020605_01	unknown protein	At2g25450	2.9483	0.00108401		A025985_01	branched-chain-amino-acid transaminase/ catalytic	At3g49680	0.655573	0.0177323																	A_84_P63724	Arabidopsis thaliana ubiquitin thiolesterase (AT3G58520) mRNA, complete cds [NM_115714]	AT3G58520	NM_115714	At3g58520	13395	1.61954	0.0318149
	A024298_01	MERI5B; hydrolase, acting on glycosyl bonds / hydrolase, hydrolyzing O-glycosyl compounds	At4g30270	2.80076	0.000349536		A015351_01	unknown protein	At4g28240	1.76889	0.0121548		At30024681	DNA binding	At5g23750	2.94376	0.0121618		A020570_01	zinc finger (B-bo type) family protein Identical to Zinc finger protein CONSTANS-LIKE 5 (COL5) [Arabidopsis Thaliana] (GB:Q9FHH8;GB:Q8L9H4;GB:Q93ZC8); similar to zinc finger (B-bo type) family protein [Arabidopsis thaliana] (TAIR:AT5G24930.1); similar to Zinc finger, B-bo; CCT [Medicago truncatula] (GB:ABE83395.1); contains InterPro domain Zinc finger, CONSTANS-type; (InterPro:IPR002926); contain…	At5g57660	0.655416																		A_84_P10784	Arabidopsis thaliana transducin family protein / WD-40 repeat family protein (AT3G21540) mRNA, complete cds [NM_113049]	AT3G21540	NM_113049	At3g21540	17502	1.61824	0.030977
	A003844_01	MBP1 (MYROSINASE-BINDING PROTEIN 1)	At1g52040	2.79461	0.0104041		At30004971	ATDI19	At1g56280	1.75691	0.0426378		A024522_01	MT2A (METALLOTHIONEIN 2A)	At3g09390	2.93489	0.00812588		A005954_01	GSH2; glutathione synthase	At5g27380	0.654388	0.0136982																	A_84_P570494	Arabidopsis thaliana integral membrane family protein (AT3G14380) mRNA, complete cds [NM_112296]	AT3G14380	NM_112296	At3g14380	5732	1.61205	0.0422281
	A020741_01	ABI1 (ABA INSENSITIVE 1); calcium ion binding / protein phosphatase type 2C	At4g26080	2.78768	0.0119033		At30012579	carbohydrate transporter/ sugar porter/ transporter	At3g05165	1.74846	0.0220161		A014634_01	unknown protein	At4g39730	2.93358	0.00135303		At30001729	structural constituent of ribosome	At1g15930	0.649795	0.00305355																	A_84_P23948	Arabidopsis thaliana ARR14 (ARABIDOPSIS RESPONSE REGULATOR 14); transcription factor/ two-component response regulator (ARR14) mRNA, complete cds [NM_126237]	ARR14	NM_126237	At2g01760	12588	1.60621	0.0386628
	A014634_01	unknown protein	At4g39730	2.77065	0.00119416		A202027_01	ATHB-12; transcription factor	At3g61890	1.74571	0.0263195		A016442_01	COR78 (COLD REGULATED 78)	At5g52310	2.92475	0.00551671		At30023005	GDH2 (GLUTAMATE DEHYDROGENASE 2); oxidoreductase	At5g07440	0.648793	0.0484119																	A_84_P16900	Arabidopsis thaliana unknown protein (AT5G53820) mRNA, complete cds [NM_124761]	AT5G53820	NM_124761	At5g53820	13047	1.6055	0.0318149
	A020040_01	unknown protein	At1g76960	2.77056	0.0192049		At30005824	unknown protein	At1g66070	1.74	0.00800991		At30021557	ABF3 (ABSCISIC ACID RESPONSIVE ELEMENTS-BINDING FACTOR 3); DNA binding / transcription factor/ transcriptional activator	At4g34000	2.92145	0.00898543		A005417_01	unknown protein	At1g55675	0.646475	0.0184881																	A_84_P16672	Arabidopsis thaliana hydrolase, alpha/beta fold family protein (AT4G24140) mRNA, complete cds [NM_118546]	AT4G24140	NM_118546	At4g24140	18965	1.60448	0.0261074
	A017128_01	ERD1 (EARLY RESPONSIVE TO DEHYDRATION 1); ATP binding / ATPase/ nucleoside-triphosphatase/ nucleotide binding / protein binding	At5g51070	2.76299	0.00128736		At30007925	unknown protein	At2g05440	1.72767	0.0297145		At30028206	Ran GTPase binding	At5g60870	2.90424	0.000829578		A004842_01	UBC1 (UBIQUITIN CARRIER PROTEIN 1); ubiquitin conjugating enzyme/ ubiquitin-like activating enzyme	At1g14400	0.645539	0.0190487																	A_84_P19704	Arabidopsis thaliana XYL1 (ALPHA-XYLOSIDASE 1); alpha-N-arabinofuranosidase/ hydrolase, hydrolyzing O-glycosyl compounds / xylan 1,4-beta-xylosidase (XYL1) mRNA, complete cds [NM_105527]	XYL1	NM_105527	At1g68560	16013	1.60402	0.0346368
	A004931_01	binding	At1g21000	2.74984	0.000211876		A020760_01	GAMMA-VPE; cysteine-type endopeptidase/ legumain	At4g32940	1.72492	0.0136089		A200462_01	glutathione dehydrogenase (ascorbate)	At1g19550	2.87023	0.00125192		A017716_01	unknown protein	At5g47570	0.64447	0.0386237																	A_84_P768692	Arabidopsis thaliana (AT5G40348) otherRNA [NR_023199]	AT5G40348	NR_023199	At5g40348	29981	1.59904	0.042718
	A017612_01	XTR3 (XYLOGLUCAN ENDOTRANSGLYCOSYLASE 3); hydrolase, acting on glycosyl bonds	At5g57550	2.74366	0.0197109		At30007926	unknown protein	At2g05440	1.71686	0.0291082		A010626_01	lipid binding	At3g18280	2.86653	0.000212447		A200117_01	O-methyltransferase	At4g34050	0.64188	0.0311405																	A_84_P21069	Arabidopsis thaliana EXGT-A1 (ENDOXYLOGLUCAN TRANSFERASE); hydrolase, acting on glycosyl bonds / xyloglucan:xyloglucosyl transferase (EXGT-A1) mRNA, complete cds [NM_126666]	EXGT-A1	NM_126666	At2g06850	35169	1.59724	0.030977
	A019698_01	ANAC102; transcription factor	At5g63790	2.74296	5.39824e-05		At30019000	copper ion binding	At4g12280	1.70162	0.0201121		A002144_01	ZW9	At1g58270	2.86475	0.0199664		A016238_01	ATOMT1 (O-METHYLTRANSFERASE 1)	At5g54160	0.641713	0.00153411																	A_84_P23818	Arabidopsis thaliana ATLUP2; beta-amyrin synthase/ lupeol synthase (ATLUP2) mRNA, complete cds [NM_106545]	ATLUP2	NM_106545	At1g78960	11670	1.59606	0.0233307
	A016238_01	ATOMT1 (O-METHYLTRANSFERASE 1)	At5g54160	2.74178	0.00169413		A020225_01	unknown protein	At3g62550	1.70156	0.0334092		A021137_01	unknown protein	At1g64370	2.8646	0.00199359		A016238_01	ATOMT1 (O-METHYLTRANSFERASE 1)	At5g54160	0.641713	0.00153411																	A_84_P758173	Arabidopsis thaliana unknown protein (AT2G30368) mRNA, complete cds [NM_001124944]	AT2G30368	NM_001124944	At2g30368	35036	1.59592	0.0362864
	A000124_01	nutrient reservoir	At1g23040	2.7012	0.00306112		A008532_01	PED1 (PEROXISOME DEFECTIVE 1)	At2g33150	1.70003	0.00296097		A014449_01	structural molecule	At4g22240	2.84815	0.000137766		A019724_01	unknown protein	At5g44580	0.63958	0.0242098																	A_84_P753739	Arabidopsis thaliana 4CL1 (4-COUMARATE:COA LIGASE 1); 4-coumarate-CoA ligase (4CL1) mRNA, complete cds [NM_179462]	4CL1	NM_179462	At1g51680	8974	1.59346	0.0285323
	A007285_01	unknown protein	At2g23120	2.69862	0.000955738		At30024648	nucleotide binding	At5g23430	1.69988	0.0243909		A000539_01	DNA binding / transcription factor	At1g71520	2.8247	0.00359326		A010678_01	ATMKK5 (MITOGEN-ACTIVATED PROTEIN KINASE KINASE 5); kinase	At3g21220	0.635244	0.0250711																	A_84_P765839	Arabidopsis thaliana unknown protein (AT4G38825) mRNA, complete cds [NM_001125670]	AT4G38825	NM_001125670	At4g38825	28203	1.59088	0.0488654
	A019751_01	unknown protein	At1g70160	2.68941	0.00527974		A024206_01	unknown protein	At5g03210	1.69512	0.00644717		At30007240	sugar binding	At1g78860	2.8182	0.00180878		A020150_01	DNA binding	At5g55760	0.633741	0.00375886																	A_84_P822403	Arabidopsis thaliana unknown protein (AT1G65900) mRNA, complete cds [NM_105262]	AT1G65900	NM_105262	At1g65900	23801	1.58854	0.0389233
	A010693_01	ACD1 (ACCELERATED CELL DEATH 1); oxidoreductase	At3g44880	2.65764	0.00193979		A009016_01	ATP binding / ATP-dependent helicase/ helicase/ nucleic acid binding	At3g22310	1.69325	0.00748394		A021111_01	unknown protein	At1g67360	2.80756	0.00407745		A001884_01	unknown protein	At1g11760	0.631879	0.04457																	A_84_P286710	Arabidopsis thaliana unknown protein (AT3G45160) mRNA, complete cds [NM_114385]	AT3G45160	NM_114385	At3g45160	21810	1.58806	0.0346368
	A201073_01	catalytic/ gamma-glutamyl hydrolase	At1g78680	2.65243	0.00621143		A021240_01	protein transporter	At3g60540	1.69142	0.0194585		A020741_01	ABI1 (ABA INSENSITIVE 1); calcium ion binding / protein phosphatase type 2C	At4g26080	2.79905	0.00204728		A003984_01	unknown protein	At1g27530	0.630721	0.0159706																	A_84_P14999	Arabidopsis thaliana unknown protein (AT1G64370) mRNA, complete cds [NM_105112]	AT1G64370	NM_105112	At1g64370	8768	1.58724	0.0488654
	A016971_01	unknown protein	At5g39520	2.64099	0.00606209		A007595_01	ATGRP2B (GLYCINE-RICH PROTEIN 2B); DNA binding / nucleic acid binding	At2g21060	1.68846	0.00209304		At30005005	PAP1 (PRODUCTION OF ANTHOCYANIN PIGMENT 1); DNA binding / transcription factor	At1g56650	2.78172	0.0435158		A024395_01	EMB1273	At1g49510	0.630203	0.0294168																	A_84_P83919	Arabidopsis thaliana unknown protein (AT2G21560) mRNA, complete cds [NM_127728]	AT2G21560	NM_127728	At2g21560	27206	1.58664	0.0139229
	At30020330	CORI3 (CORONATINE INDUCED 1); transaminase	At4g23600	2.62785	0.0465003		A011694_01	pepsin A	At3g18490	1.68634	0.0157365		A201073_01	catalytic/ gamma-glutamyl hydrolase	At1g78680	2.77749	0.000672881		At30012855	similar to unknown protein [Arabidopsis thaliana] (TAIR:AT3G07470.1); similar to hypothetical protein [Nicotiana tabacum] (GB:CAI84656.1); contains InterPro domain Protein of unknown function DUF538; (InterPro:IPR007493)	At3g07460	0.63																		A_84_P160863	Arabidopsis thaliana unknown protein (AT5G64980) mRNA, complete cds [NM_125897]	AT5G64980	NM_125897	At5g64980	30444	1.58428	0.0485343
	A000827_01	lactoylglutathione lyase	At1g80160	2.62235	0.0162262		A005782_01	unknown protein	At4g00755	1.67887	0.0346319		At30014327	CYP705A23; heme binding / iron ion binding / monooxygenase/ oxygen binding	At3g20140	2.76591	0.000312554		A203348_01	unknown protein	At5g57345	0.628276	0.00961159																	A_84_P11021	Arabidopsis thaliana ATPHB1 (PROHIBITIN 1) (ATPHB1) mRNA, complete cds [NM_118993]	ATPHB1	NM_118993	At4g28510	25485	1.58049	0.0344607
	A000153_01	nicotianamine synthase	At1g09240	2.61103	0.000583182		A200171_01	unknown protein	At5g66040	1.67496	0.0203763		At30024577	catalytic/ peptidase/ serine-type peptidase	At5g22860	2.76532	0.0270803		A004150_01	ATGLR3.3	At1g42540	0.62816	0.0342855																	A_84_P16296	Arabidopsis thaliana 60S ribosomal protein L12 (RPL12A) (AT2G37190) mRNA, complete cds [NM_129275]	AT2G37190	NM_129275	At2g37190	4133	1.58032	0.0312385
	A001155_01	NAP (NAC-LIKE, ACTIVATED BY AP3/PI); transcription factor	At1g69490	2.58808	0.000566123		At30008334	lipid binding	At2g14846	1.67493	0.0165362		A023148_01	unknown protein	At5g17110	2.7467	0.0147661		A012788_01	CP33; RNA binding	At3g52380	0.626891	0.0498074																	A_84_P88649	Arabidopsis thaliana ARPN (PLANTACYANIN); copper ion binding / electron carrier (ARPN) mRNA, complete cds [NM_126340]	ARPN	NM_126340	At2g02850	33583	1.57723	0.0192083
	A014449_01	structural molecule	At4g22240	2.58658	6.56389e-05		A020741_01	ABI1 (ABA INSENSITIVE 1); calcium ion binding / protein phosphatase type 2C	At4g26080	1.67112	0.0323764		At30012359	unknown protein	At3g03270	2.74	0.0211105		A004100_01	GRF12; protein phosphorylated amino acid binding	At1g26480	0.626826	0.0370752																	A_84_P863055	Arabidopsis thaliana esterase/lipase/thioesterase family protein (AT1G54570) mRNA, complete cds [NM_104335]	AT1G54570	NM_104335	At1g54570	26166	1.57242	0.0457289
	A018269_01	DNA binding / transcription factor	At5g67300	2.56608	2.64883e-05		A021796_01	RCI2A (RARE-COLD-INDUCIBLE 2A)	At3g05880	1.66865	0.015735		At30001891	catalytic/ hydrolase	At1g17430	2.73674	0.015949		At30008980	unknown protein	At2g20950	0.626615	0.00866215																	A_84_P818318	Arabidopsis thaliana glycosyltransferase family protein (AT4G27560) mRNA, complete cds [NM_118891]	AT4G27560	NM_118891	At4g27560	6169	1.57194	0.0261074
	A021942_01	unknown protein	At1g13990	2.55938	0.00718525		At30021928	DNA binding / transcription factor	At4g37180	1.66818	0.0200646		A020225_01	unknown protein	At3g62550	2.72536	0.00532818		At30004483	unknown protein	At1g52070	0.621591	0.028721																	A_84_P22218	Arabidopsis thaliana KICP-02; ATP binding / microtubule motor (KICP-02) mRNA, complete cds [NM_114884]	KICP-02	NM_114884	At3g50240	31157	1.57099	0.0380505
	At30019026	lipid binding	At4g12520	2.55345	0.0149177		A008993_01	unknown protein	At3g24250	1.6646	0.00693828		A009107_01	hydrolase, hydrolyzing O-glycosyl compounds	At3g57520	2.69761	0.0074868		A018154_01	ILL2; metallopeptidase	At5g56660	0.621527	0.0100652																	A_84_P14913	Arabidopsis thaliana pentatricopeptide (PPR) repeat-containing protein (AT5G16420) mRNA, complete cds [NM_121647]	AT5G16420	NM_121647	At5g16420	18600	1.57077	0.0318149
	A016546_01	unknown protein	At5g50360	2.55175	0.0201968		A001495_01	ANAC019; transcription factor	At1g52890	1.66414	0.043553		A010693_01	ACD1 (ACCELERATED CELL DEATH 1); oxidoreductase	At3g44880	2.68305	0.000678008		At30016863	ATHRGP1 (hydroxyproline-rich glycoprotein 1); structural constituent of cell wall	At3g54590	0.618369	0.0411269																	A_84_P160753	Arabidopsis thaliana unknown protein (AT2G41800) mRNA, complete cds [NM_129744]	AT2G41800	NM_129744	At2g41800	37739	1.56873	0.0389233
	At30002121	glutathione dehydrogenase (ascorbate)	At1g19570	2.54484	0.00771237		At30018084	ATP binding / methionine adenosyltransferase	At4g01850	1.66173	0.00537988		A021038_01	AOX1A; alternative oxidase	At3g22370	2.67437	0.00366324		A013414_01	unknown protein	At4g13590	0.617936	0.0448912																	A_84_P11411	Arabidopsis thaliana unknown protein (AT1G10490) mRNA, complete cds [NM_100923]	AT1G10490	NM_100923	At1g10490	13033	1.56433	0.0346368
	A020907_01	unknown protein	At2g47770	2.5378	0.00686921		A001115_01	unknown protein	At1g32100	1.66102	0.0314996		At30020094	unknown protein	At4g21570	2.66714	0.000450914		A010702_01	A37	At3g16050	0.615181	0.0115456																	A_84_P22181	Arabidopsis thaliana PMZ; zinc ion binding (PMZ) mRNA, complete cds [NM_113740]	PMZ	NM_113740	At3g28210	27972	1.56338	0.0344411
	A001115_01	unknown protein	At1g32100	2.52967	0.000222089		A020955_01	ADF5 (ACTIN DEPOLYMERIZING FACTOR 5); actin binding	At2g16700	1.65841	0.0241335		A201550_01	structural molecule	At2g46910	2.65314	0.00290543		At30018258	PETC (PHOTOSYNTHETIC ELECTRON TRANSFER C) Encodes the Rieske FeS center of cytochrome b6f comple. Gene is epressed in shoot but not in root. Mutant has reduced electron transport at saturating light intensities and Q-cycle activity is hypersensitive to acidification of the thylakoid lumen. Identical to Cytochrome b6-f comple iron-sulfur subunit, chloroplast precursor (EC 1.10.99.1) (Rieske iron-s…	At4g03280	0.613715																		A_84_P815412	Arabidopsis thaliana CR88; ATP binding (CR88) mRNA, complete cds [NM_126439]	CR88	NM_126439	At2g04030	19214	1.56315	0.0499929
	At30004772	unknown protein	At1g54575	2.52632	0.0040717		A019248_01	unknown protein	At5g05840	1.65484	0.0182192		A019920_01	disulfide oxidoreductase/ monooxygenase/ oxidoreductase	At1g62540	2.65046	0.00261407		At30015199	unknown protein	At3g28080	0.613462	0.0181729																	A_84_P856597	Arabidopsis thaliana ATCSLA11; cellulose synthase/ transferase, transferring glycosyl groups (ATCSLA11) mRNA, complete cds [NM_121624]	ATCSLA11	NM_121624	At5g16190	29973	1.56292	0.0464769
	A017993_01	metal ion binding	At5g43850	2.52241	0.0357152		At30004772	unknown protein	At1g54575	1.64899	0.0415911		At30007239	sugar binding	At1g78850	2.64237	0.00383227		A017635_01	peptidyl-prolyl cis-trans isomerase/ ubiquitin-protein ligase	At5g67530	0.612951	0.0343949																	A_84_P18673	Arabidopsis thaliana ATMYB29 (ARABIDOPSIS THALIANA MYB DOMAIN PROTEIN 29); DNA binding / transcription factor (ATMYB29) mRNA, complete cds [NM_120851]	ATMYB29	NM_120851	At5g07690	1581	1.55904	0.0457289
	At30010872	oxidoreductase	At2g37760	2.50526	0.00257718		A014769_01	SAG21 (SENESCENCE-ASSOCIATED GENE 21)	At4g02380	1.64895	0.0183529		At30015222	AT14A	At3g28290	2.63822	0.0242242		A010663_01	DNA binding	At3g09735	0.612633	0.0317653																	A_84_P19732	Arabidopsis thaliana glucose-methanol-choline (GMC) oxidoreductase family protein (AT5G51950) mRNA, complete cds [NM_124574]	AT5G51950	NM_124574	At5g51950	8999	1.5584	0.0276256
	A007017_01	CYP707A2; heme binding / iron ion binding / monooxygenase/ oxygen binding	At2g29090	2.50462	0.00586816		A014522_01	CIPK6 (CBL-INTERACTING PROTEIN KINASE 6); ATP binding / kinase/ protein kinase/ protein serine/threonine kinase/ protein-tyrosine kinase	At4g30960	1.64754	0.00911929		At30028883	zinc ion binding	At5g66630	2.63606	0.012342		At30012771	structural constituent of ribosome	At3g06680	0.612227	0.00580249																	A_84_P75684	Arabidopsis thaliana ATMAP70-5 (microtubule-associated proteins 70-5); microtubule binding (ATMAP70-5) mRNA, complete cds [NM_117827]	ATMAP70-5	NM_117827	At4g17220	31336	1.55529	0.042718
	A012672_01	DNA binding / zinc ion binding	At3g52800	2.49317	0.000113795		At30001297	unknown protein	At1g12080	1.64468	0.0146369		At30024105	unknown protein	At5g18130	2.63101	0.00808497		A200086_01	ATPOB1; protein binding	At3g61600	0.610777	0.0145433																	A_84_P10266	Arabidopsis thaliana pectate lyase family protein (AT5G48900) mRNA, complete cds [NM_124267]	AT5G48900	NM_124267	At5g48900	15415	1.55481	0.0318149
	A200573_01	COR414-TM1	At1g29395	2.48767	0.0145328		A020982_01	DNA binding	At1g06760	1.6424	0.0108608		At30024648	nucleotide binding	At5g23430	2.59448	0.0164141		A016215_01	unknown protein	At5g15320	0.610465	0.0218177																	A_84_P551242	Arabidopsis thaliana unknown protein (AT5G06550) mRNA, complete cds [NM_120738]	AT5G06550	NM_120738	At5g06550	26818	1.55095	0.0389233
	A010626_01	lipid binding	At3g18280	2.47933	0.00291508		A007245_01	unknown protein	At2g39520	1.64094	0.0219398		A016971_01	unknown protein	At5g39520	2.59417	0.024319		A019538_01	acyl CoA reductase, putative similar to acyl CoA reductase, putative / male-sterility protein, putative [Arabidopsis thaliana] (TAIR:AT5G22500.1); similar to acyl CoA reductase [Hevea brasiliensis] (GB:AAR88762.1); contains InterPro domain Male sterility; (InterPro:IPR004262); contains InterPro domain Male sterility C-terminal; (InterPro:IPR013120)	At4g33790	0.61																		A_84_P820862	Arabidopsis thaliana myb family transcription factor (AT5G45420) mRNA, complete cds [NM_123910]	AT5G45420	NM_123910	At5g45420	644	1.54983	0.0473958
	A201709_01	unknown protein	At3g20300	2.46848	0.0333543		A021988_01	unknown protein	At2g35830	1.63728	0.00830316		At30003085	COR314-TM2	At1g29390	2.59198	0.000614949		A008536_01	RBP36B; DNA binding / DNA-directed RNA polymerase	At2g15400	0.609558	0.0132106																	A_84_P124122	Arabidopsis thaliana SDN3 (SMALL RNA DEGRADING NUCLEASE 3); exonuclease/ nucleic acid binding (SDN3) mRNA, complete cds [NM_126124]	SDN3	NM_126124	At5g67240	25521	1.54898	0.0192083
	A017073_01	MTN3	At5g23660	2.45513	0.00234353		A200149_01	unknown protein	At5g25280	1.63118	0.0288203		At30024646	nucleotide binding	At5g23430	2.57505	0.00277192		A007406_01	heat shock protein binding / unfolded protein binding	At2g01710	0.608776	0.0401257																	A_84_P12512	Arabidopsis thaliana VLN1 (VILLIN-LIKE 1); actin binding / actin filament binding (VLN1) mRNA, complete cds [NM_001036367]	VLN1	NM_001036367	At2g29890	11922	1.54875	0.0255104
	A015351_01	unknown protein	At4g28240	2.44717	0.00924647		A012213_01	FAD2 (FATTY ACID DESATURASE 2); delta12-fatty acid dehydrogenase	At3g12120	1.63	0.0378208		A004861_01	endopeptidase inhibitor	At1g73260	2.57226	0.017013		At30004824	UBQ12 (UBIQUITIN 12)	At1g55060	0.608527	0.0257579																	A_84_P823221	Arabidopsis thaliana JAZ10 (JASMONATE-ZIM-DOMAIN PROTEIN 10) (JAZ10) mRNA, complete cds [NM_121325]	JAZ10	NM_121325	At5g13220	32226	1.54797	0.0276256
	At30010026	triacylglycerol lipase	At2g30550	2.44478	7.12548e-05		A019264_01	unknown protein	At5g60630	1.62173	0.0243659		A004302_01	unknown protein	At1g13740	2.57158	0.0171918		At30001026	ATATP-PRT2 (ATP PHOSPHORIBOSYL TRANSFERASE 2); ATP phosphoribosyltransferase	At1g09795	0.608083	0.0196563																	A_84_P15468	Arabidopsis thaliana 40S ribosomal protein S24 (RPS24A) (AT3G04920) mRNA, complete cds [NM_111364]	AT3G04920	NM_111364	At3g04920	25705	1.5474	0.0455299
	At30008653	HIS1-3 (HISTONE H1-3); DNA binding	At2g18050	2.43833	0.0182272		A013114_01	AT-RAB2; GTP binding	At4g17170	1.6213	0.0213475		At30018890	unknown protein	At4g11211	2.56399	0.00307942		A203191_01	translation initiation factor	At5g36230	0.60782	0.037008																	A_84_P857480	Arabidopsis thaliana ERD10 (EARLY RESPONSIVE TO DEHYDRATION 10); actin binding (ERD10) mRNA, complete cds [NM_180616]	ERD10	NM_180616	At1g20450	13728	1.54404	0.0455299
	A004587_01	gamma-glutamyl hydrolase	At1g78670	2.40293	0.00143755		At30005628	ubiquitin conjugating enzyme/ ubiquitin-like activating enzyme	At1g64230	1.61787	0.0340227		A012672_01	DNA binding / zinc ion binding	At3g52800	2.56235	0.000835268		A012291_01	unknown protein	At3g13410	0.607727	0.00649131																	A_84_P835021	Arabidopsis thaliana COP1-interacting protein-related (AT5G43310) mRNA, complete cds [NM_123697]	AT5G43310	NM_123697	At5g43310	25100	1.53855	0.0255354
	A019546_01	ATHVA22D	At4g24960	2.3878	0.00130899		At30026492	unknown protein	At5g45870	1.61646	0.0262066		A021131_01	ERD14 (EARLY RESPONSE TO DEHYDRATION 14)	At1g76180	2.5527	0.00671746		A202628_01	arsenate reductase (glutaredoxin)/ electron transporter/ thiol-disulfide exchange intermediate	At5g18600	0.60586	0.0294664																	A_84_P64354	Arabidopsis thaliana esterase/lipase/thioesterase family protein (AT1G54570) mRNA, complete cds [NM_104335]	AT1G54570	NM_104335	At1g54570	28236	1.53707	0.0344411
	A202414_01	DREB1A (DEHYDRATION RESPONSE ELEMENT B1A); DNA binding / transcription factor/ transcriptional activator	At4g25480	2.38384	0.000683397		A202351_01	rhodopsin-like receptor	At4g19200	1.61084	0.0374319		A017993_01	metal ion binding	At5g43850	2.54793	0.00195687		A021815_01	SDH2-1	At3g27380	0.605768	0.0441075																	A_84_P863133	Arabidopsis thaliana 60S ribosomal protein L5 (RPL5B) (RPL5B) mRNA, complete cds [NM_123336]	RPL5B	NM_123336	At5g39740	12869	1.52926	0.0450649
	A021131_01	ERD14 (EARLY RESPONSE TO DEHYDRATION 14)	At1g76180	2.37392	0.0238807		A013711_01	ATDI21	At4g15910	1.60574	0.0496176		A015351_01	unknown protein	At4g28240	2.54489	0.00127288		A003197_01	electron transporter/ metal ion binding	At1g54500	0.605655	0.00694266																	A_84_P599862	Arabidopsis thaliana unknown protein (AT2G46640) mRNA, complete cds [NM_001084601]	AT2G46640	NM_001084601	At2g46640	10340	1.52926	0.030977
	A024578_01	dihydroorotate dehydrogenase/ dihydroorotate oxidase/ oxidoreductase, acting on the CH-CH group of donors	At3g17810	2.37229	0.00805646		A002988_01	acyltransferase	At1g04220	1.603	0.0272749		A001115_01	unknown protein	At1g32100	2.53763	0.00534875		A008810_01	transcription factor	At2g46870	0.602576	0.0426292																	A_84_P845307	Arabidopsis thaliana SWEETIE (SWEETIE); binding (SWEETIE) mRNA, complete cds [NM_105384]	SWEETIE	NM_105384	At1g67140	28758	1.52796	0.0274646
	A004181_01	unknown protein	At1g33800	2.36852	0.00317065		A006913_01	unknown protein	At2g44670	1.59707	0.0256238		A020760_01	GAMMA-VPE; cysteine-type endopeptidase/ legumain	At4g32940	2.52862	0.000470163		A002233_01	ATP binding / kinase/ protein serine/threonine kinase	At1g07650	0.601738	0.0302442																	A_84_P824745	Arabidopsis thaliana tRNA (adenine-N1-)-methyltransferase (AT5G14600) mRNA, complete cds [NM_121464]	AT5G14600	NM_121464	At5g14600	23733	1.52786	0.042718
	A002144_01	ZW9	At1g58270	2.3583	0.0345929		At30002989	DRM1 (DORMANCY-ASSOCIATED PROTEIN 1)	At1g28330	1.59354	0.00155762		At30010870	oxidoreductase	At2g37760	2.52466	0.0193865		At30008964	unknown protein	At2g20820	0.600699	0.0102988																	A_84_P18540	Arabidopsis thaliana WRKY28; transcription factor (WRKY28) mRNA, complete cds [NM_117927]	WRKY28	NM_117927	At4g18170	5034	1.527	0.0255354
	A020225_01	unknown protein	At3g62550	2.345	0.00859038		A019267_01	unknown protein	At5g37670	1.59011	0.0243695		A016210_01	FDH (FORMATE DEHYDROGENASE); oxidoreductase, acting on the CH-OH group of donors, NAD or NADP as acceptor	At5g14780	2.52449	0.00149392		At30024900	unknown protein	At5g25640	0.600528	0.00795056																	A_84_P848857	Arabidopsis thaliana unknown protein (AT3G07090) mRNA, complete cds [NM_111589]	AT3G07090	NM_111589	At3g07090	19555	1.52678	0.0344411
	At30028931	ABA1 (ABA DEFICIENT 1); zeaxanthin epoxidase	At5g67030	2.33286	0.00971915		A017128_01	ERD1 (EARLY RESPONSIVE TO DEHYDRATION 1); ATP binding / ATPase/ nucleoside-triphosphatase/ nucleotide binding / protein binding	At5g51070	1.58797	0.0102904		At30014557	PCC1 (PATHOGEN AND CIRCADIAN CONTROLLED 1)	At3g22231	2.52352	0.0140846		A020225_01	unknown protein	At3g62550	0.600034	0.00967033																	A_84_P51360	Arabidopsis thaliana unknown protein (AT2G14110) mRNA, complete cds [NM_126983]	AT2G14110	NM_126983	At2g14110	32	1.52677	0.0488654
	At30005005	PAP1 (PRODUCTION OF ANTHOCYANIN PIGMENT 1); DNA binding / transcription factor	At1g56650	2.3194	0.0248661		At30012359	unknown protein	At3g03270	1.58536	0.0186664		A002988_01	acyltransferase	At1g04220	2.52013	0.010916		A012458_01	GAPC (GLYCERALDEHYDE-3-PHOSPHATE DEHYDROGENASE C SUBUNIT); glyceraldehyde-3-phosphate dehydrogenase	At3g04120	0.599554	0.00230367																	A_84_P18188	Arabidopsis thaliana ATRBOH F (ARABIDOPSIS THALIANA RESPIRATORY BURST OXIDASE PROTEIN F); NAD(P)H oxidase (ATRBOH F) mRNA, complete cds [NM_105079]	ATRBOH_F	NM_105079	At1g64060	22978	1.52535	0.0442816
	At30005704	CYP89A5; heme binding / iron ion binding / monooxygenase/ oxygen binding	At1g64950	2.3125	0.000554082		At30016665	unknown protein	At3g52920	1.58241	0.0420535		A001495_01	ANAC019; transcription factor	At1g52890	2.51895	0.0349728		At30013976	transcription factor	At3g17100	0.599488	0.0436111																	A_84_P805666	Arabidopsis thaliana ATBAG7 (ARABIDOPSIS THALIANA BCL-2-ASSOCIATED ATHANOGENE 7); calmodulin binding (ATBAG7) mRNA, complete cds [NM_125633]	ATBAG7	NM_125633	At5g62390	23129	1.52159	0.0457289
	A009891_01	unknown protein	At3g28007	2.30942	0.000267087		At30000760	MT1A (METALLOTHIONEIN 1A)	At1g07600	1.58178	0.0170559		A201709_01	unknown protein	At3g20300	2.51717	0.00103387		At30000011	structural constituent of ribosome	At1g01100	0.599307	0.033256																	A_84_P19673	Arabidopsis thaliana GDSL-motif lipase/hydrolase family protein (AT5G33370) mRNA, complete cds [NM_122861]	AT5G33370	NM_122861	At5g33370	36909	1.52092	0.0386884
	At30028206	Ran GTPase binding	At5g60870	2.30341	0.00695278		A025984_01	TUB5	At1g20010	1.5812	0.0289544		A007887_01	SPIK; cyclic nucleotide binding / inward rectifier potassium channel/ potassium channel	At2g25600	2.48794	0.0374751		A007522_01	unknown protein	At2g37200	0.599095	0.0225809																	A_84_P17622	Arabidopsis thaliana nodulin MtN3 family protein (AT4G25010) mRNA, complete cds [NM_118633]	AT4G25010	NM_118633	At4g25010	31146	1.5162	0.0372144
	At30024648	nucleotide binding	At5g23430	2.30308	0.00877309		A018841_01	catalytic/ lactoylglutathione lyase	At5g57040	1.56814	0.0416601		A008205_01	nucleic acid binding / transcription factor	At2g19810	2.47019	0.0193287		A004792_01	TGD1 (TRIGALACTOSYLDIACYLGLYCEROL 1)	At1g19800	0.598399	0.0103084																	A_84_P823170	Arabidopsis thaliana O-methyltransferase family 2 protein (AT4G35160) mRNA, complete cds [NM_119682]	AT4G35160	NM_119682	At4g35160	34941	1.51501	0.042718
	At30005021	carboxylic ester hydrolase	At1g57590	2.29536	0.0122082		At30012003	unknown protein	At2g47485	1.5637	0.0242346		A202242_01	unknown protein	At4g14270	2.46568	0.00227127		At30000884	electron transporter/ thiol-disulfide exchange intermediate	At1g08570	0.598277	0.0294568																	A_84_P12550	Arabidopsis thaliana AtRLP22 (Receptor Like Protein 22); kinase/ protein binding (AtRLP22) mRNA, complete cds [NM_128825]	AtRLP22	NM_128825	At2g32660	24960	1.51343	0.0215754
	At30003085	COR314-TM2	At1g29390	2.29208	0.00424244		A002002_01	HMG1 (3-HYDROXY-3-METHYLGLUTARYL COA REDUCTASE)	At1g76490	1.5618	0.0428992		At30017182	hydrolase, hydrolyzing O-glycosyl compounds	At3g57520	2.46111	0.0126427		A022457_01	catalytic/ serine racemase	At4g11640	0.597555	0.012565																	A_84_P832416	Arabidopsis thaliana unknown protein (AT5G16730) mRNA, complete cds [NM_121679]	AT5G16730	NM_121679	At5g16730	28614	1.51255	0.0413815
	At30003052	unknown protein	At1g29050	2.28292	0.0004181		A014611_01	UDP-glucosyltransferase/ UDP-glycosyltransferase/ transferase, transferring glycosyl groups	At4g01070	1.55935	0.0215351		A000124_01	nutrient reservoir	At1g23040	2.45989	0.0200073		At30022035	PDE191	At4g38160	0.597516	0.021323																	A_84_P186724	Arabidopsis thaliana unknown protein (AT5G24740) mRNA, complete cds [NM_122383]	AT5G24740	NM_122383	At5g24740	1198	1.50936	0.0322083
	A021137_01	unknown protein	At1g64370	2.27204	0.011094		A202414_01	DREB1A (DEHYDRATION RESPONSE ELEMENT B1A); DNA binding / transcription factor/ transcriptional activator	At4g25480	1.55922	0.0431605		A016238_01	ATOMT1 (O-METHYLTRANSFERASE 1)	At5g54160	2.45748	0.00153411		A000036_01	transcription factor/ zinc ion binding	At1g28050	0.59602	0.0334566																	A_84_P19508	Arabidopsis thaliana major latex protein-related / MLP-related (AT4G23680) mRNA, complete cds [NM_118499]	AT4G23680	NM_118499	At4g23680	27982	1.50723	0.0285323
	At30009055	RD2	At2g21620	2.26162	0.00690532		At30013902	unknown protein	At3g16450	1.54431	0.0438796		A000153_01	nicotianamine synthase	At1g09240	2.45682	0.00729872		A006769_01	NADH dehydrogenase (ubiquinone)/ NADH dehydrogenase	At2g02050	0.595128	0.000122534																	A_84_P10704	Arabidopsis thaliana NAP1;2 (NUCLEOSOME ASSEMBLY PROTEIN 1;2); DNA binding / binding (NAP1;2) mRNA, complete cds [NM_001084448]	NAP1;2	NM_001084448	At2g19480	12339	1.50676	0.0469225
	A005648_01	AIR3; subtilase	At2g04160	2.25557	0.0205566		A024473_01	ATGSTU16; glutathione transferase	At1g59700	1.54104	0.00558714		A015336_01	VAMP7C (VESICLE-ASSOCIATED MEMBRANE PROTEIN 7C)	At4g32150	2.43449	0.00991591		A021885_01	unknown protein	At5g17190	0.594888	0.00957293																	A_84_P849171	Arabidopsis thaliana GFA2 (GAMETOPHYTIC FACTOR 2); heat shock protein binding / unfolded protein binding (GFA2) mRNA, complete cds [NM_124177]	GFA2	NM_124177	At5g48030	12363	1.50675	0.0488654
	A002599_01	transcription factor/ zinc ion binding	At1g78600	2.25104	0.00151517		A024610_01	ATPP2-A1	At4g19840	1.54037	0.0111534		A004588_01	unknown protein	At1g67920	2.41944	0.0371664		A023692_01	ATPRP1 (PROLINE-RICH PROTEIN 1); structural constituent of cell wall	At1g54970	0.59447	0.00482182																	A_84_P839051	Arabidopsis thaliana NUA (NUCLEAR PORE ANCHOR) (NUA) mRNA, complete cds [NM_106578]	NUA	NM_106578	At1g79280	21487	1.5026	0.0370732
	At30018890	unknown protein	At4g11211	2.24214	0.00180124		A013535_01	unknown protein	At4g14020	1.53977	0.0356138		A015463_01	ELI3-1 (ELICITOR-ACTIVATED GENE 3); oxidoreductase/ zinc ion binding	At4g37980	2.41105	0.00359531		A020752_01	RHA2B (RING-H2 FINGER PROTEIN 2B); protein binding / zinc ion binding	At2g01150	0.594205	0.00203512																	A_84_P297914	Arabidopsis thaliana AtRLP55 (Receptor Like Protein 55); protein binding (AtRLP55) mRNA, complete cds [NM_123944]	AtRLP55	NM_123944	At5g45770	16229	0.230678	0.00510922
	A000790_01	unknown protein	At1g68600	2.23916	0.00606733		At30016664	unknown protein	At3g52920	1.53925	0.00468991		A018841_01	catalytic/ lactoylglutathione lyase	At5g57040	2.40933	0.00651867		A200890_01	FED A; electron transporter/ iron ion binding	At1g60950	0.593858	0.0220016																	A_84_P11034	Arabidopsis thaliana FLA5 (FASCICLIN-LIKE ARABINOGALACTAN PROTEIN 5 PRECURSOR) (FLA5) mRNA, complete cds [NM_119286]	FLA5	NM_119286	At4g31370	38500	0.242658	0.00470813
	At30014324	CYP705A20; heme binding / iron ion binding / monooxygenase/ oxygen binding	At3g20110	2.2337	0.00446611		A015360_01	transcription factor	At4g29190	1.53863	0.0409225		A007017_01	CYP707A2; heme binding / iron ion binding / monooxygenase/ oxygen binding	At2g29090	2.40822	0.0497976		At30009729	permease	At2g27810	0.593738	0.027967																	A_84_P612806	Arabidopsis thaliana unknown protein (AT1G02570) mRNA, complete cds [NM_100138]	AT1G02570	NM_100138	At1g02570	42948	0.257633	0.0148935
	A020233_01	catalytic/ hydrolase	At4g37470	2.23095	0.00200359		A018105_01	ATPase inhibitor	At5g04750	1.53828	0.00126325		A004425_01	unknown protein	At1g73390	2.39964	0.0168963		A015834_01	unknown protein	At5g62210	0.592762	0.0374752																	A_84_P279850	Arabidopsis thaliana unknown protein (AT5G60630) mRNA, complete cds [NM_125456]	AT5G60630	NM_125456	At5g60630	15782	0.278086	0.00359499
	A003989_01	unknown protein	At1g11210	2.2295	0.00287147		A010178_01	CCD1 (CAROTENOID CLEAVAGE DIOXYGENASE 1)	At3g63520	1.53658	0.0136429		A004587_01	gamma-glutamyl hydrolase	At1g78670	2.39948	0.000452917		At30015173	RPL12-A (RIBOSOMAL PROTEIN L12-A); structural constituent of ribosome	At3g27830	0.591691	0.0178817																	A_84_P827153	Arabidopsis thaliana MES6 (METHYL ESTERASE 6); hydrolase (MES6) mRNA, complete cds [NM_127919]	MES6	NM_127919	At2g23550	27912	0.289911	0.00359499
	A019515_01	unknown protein	At4g17840	2.20867	0.000147612		A022126_01	CIPK7 (CBL-INTERACTING PROTEIN KINASE 7); ATP binding / kinase/ protein kinase/ protein serine/threonine kinase/ protein-tyrosine kinase	At3g23000	1.53499	0.0111618		A019531_01	ADC2 (ARGININE DECARBOXYLASE 2)	At4g34710	2.39513	0.00638209		A017086_01	AGP4 (ARABINOGALACTAN-PROTEIN 4)	At5g10430	0.591056	0.00380807																	A_84_P724799	Arabidopsis thaliana (AT1G67105) otherRNA [NR_022374]	AT1G67105	NR_022374	At1g67105	41104	0.302292	0.00673562
	A013535_01	unknown protein	At4g14020	2.20637	0.0275451		A018064_01	CLPC; ATP binding / ATPase	At5g50920	1.53323	0.0215898		A009272_01	DNA binding / transcription coactivator/ transcription factor	At3g24500	2.38145	0.0163573		At30003151	unknown protein	At1g29980	0.590254	0.00941334																	A_84_P13279	Arabidopsis thaliana pectinacetylesterase, putative (AT1G09550) mRNA, complete cds [NM_100826]	AT1G09550	NM_100826	At1g09550	35274	0.325948	0.00359499
	At30018056	cysteine-type endopeptidase/ cysteine-type peptidase	At4g01610	2.19908	0.0276221		A003730_01	transcription factor	At1g68360	1.53213	0.0402713		At30010026	triacylglycerol lipase	At2g30550	2.37596	0.0246468		A012331_01	DELTA-TIP; water channel	At3g16240	0.587887	0.0222931																	A_84_P17996	Arabidopsis thaliana unknown protein (AT1G62070) mRNA, complete cds [NM_104888]	AT1G62070	NM_104888	At1g62070	43598	0.333679	0.0211404
	A020806_01	ATGSTF9; glutathione transferase	At2g30860	2.18839	0.00153529		A019751_01	unknown protein	At1g70160	1.52731	0.0400233		At30009055	RD2	At2g21620	2.37413	0.00281049		At30001695	unknown protein	At1g15640	0.587025	0.00782841																	A_84_P502464	Arabidopsis thaliana unknown protein (AT5G05020) mRNA, complete cds [NM_120584]	AT5G05020	NM_120584	At5g05020	19744	0.346483	0.0163643
	A020698_01	ATMKK9; kinase	At1g73500	2.18345	0.00182891		A008500_01	BLH1 (BEL1-like homeodomain 1)	At2g35940	1.52426	0.0354961		A004408_01	unknown protein	At1g49500	2.37101	0.0273574		A014196_01	unknown protein	At4g38660	0.586835	0.0153088																	A_84_P19329	Arabidopsis thaliana ATMYB5 (MYB DOMAIN PROTEIN 5); DNA binding / transcription factor (ATMYB5) mRNA, complete cds [NM_112200]	ATMYB5	NM_112200	At3g13540	6404	0.35764	0.00510922
	A020756_01	unknown protein	At3g03270	2.16408	0.00203466		A016209_01	MSJ1.10	At5g64260	1.52384	0.0209274		At30001950	unknown protein	At1g17940	2.36735	0.0161631		A008283_01	Encodes an inorganic phosphate transporter (ANTR1; PHT4;1) that is localized to the thylakoid membrane	At2g29650	0.585801																		A_84_P24156	Arabidopsis thaliana FLA10 (FLA10) mRNA, complete cds [NM_115954]	FLA10	NM_115954	At3g60900	7137	0.36053	0.0101467
	A000001_01	AAP1; amino acid permease	At1g58360	2.16069	0.032707		At30025591	CAM1 (CALMODULIN 1); calcium ion binding	At5g37780	1.52181	0.00520709		A004931_01	binding	At1g21000	2.35845	0.000603772		At30013352	ATRPS5A (RIBOSOMAL PROTEIN 5A); structural constituent of ribosome	At3g11940	0.582382	0.0041646																	A_84_P84979	Arabidopsis thaliana unknown protein (AT1G62060) mRNA, complete cds [NM_104887]	AT1G62060	NM_104887	At1g62060	33211	0.367511	0.00359499
	A015463_01	ELI3-1 (ELICITOR-ACTIVATED GENE 3); oxidoreductase/ zinc ion binding	At4g37980	2.15575	0.00695313		A020009_01	protein binding	At5g07220	1.52035	0.000904185		A203421_01	unknown protein	At5g66052	2.35729	0.0234238		A200116_01	unknown protein	At4g30993	0.581173	0.00826852																	A_84_P16518	Arabidopsis thaliana GATL5 (GALACTURONOSYLTRANSFERASE 5); polygalacturonate 4-alpha-galacturonosyltransferase/ transferase, transferring glycosyl g_ (GATL5) mRNA, complete cds [NM_202015]	GATL5	NM_202015	At1g02720	43245	0.37197	0.0257074
	A200386_01	MIOX1 (MYO-INISITOL OXYGENASE); oxidoreductase	At1g14520	2.15511	0.00404454		At30006099	CUT1 (CUTICULAR 1)	At1g68530	1.51939	0.018882		At30022022	unknown protein	At4g38060	2.35719	0.00366059		At30021569	unknown protein	At4g34090	0.580505	0.0270328																	A_84_P59730	Arabidopsis thaliana unknown protein (AT5G52500) mRNA, complete cds [NM_124629]	AT5G52500	NM_124629	At5g52500	8691	0.373602	0.00510922
	A001313_01	unknown protein	At1g80130	2.15474	0.0270424		A006235_01	citrate (SI)-synthase/ transferase, transferring acyl groups, acyl groups converted into alkyl on transfer	At2g42790	1.51297	0.0350732		A019751_01	unknown protein	At1g70160	2.35129	0.000157895		A001267_01	GTP binding	At1g07620	0.579934	0.0085334																	A_84_P14804	Arabidopsis thaliana NRT1.6 (NITRATE TRANSPORTER 1.6); low affinity nitrate transmembrane transporter/ transporter (NRT1.6) mRNA, complete cds [NM_102470]	NRT1.6	NM_102470	At1g27080	21202	0.388722	0.0372033
	A000820_01	BETA-VPE; cysteine-type endopeptidase/ legumain	At1g62710	2.14959	0.0308351		A002232_01	acyltransferase	At1g07720	1.50892	0.0361677		A006104_01	GRP-3 (GLYCINE-RICH PROTEIN 3)	At2g05520	2.34895	0.00884652		A024038_01	unknown protein	At1g75280	0.579508	0.020872																	A_84_P21098	Arabidopsis thaliana MES6 (METHYL ESTERASE 6); hydrolase (MES6) mRNA, complete cds [NM_127919]	MES6	NM_127919	At2g23550	42264	0.391024	0.0413256
	A200108_01	FSD1 (FE SUPEROXIDE DISMUTASE 1); iron superoxide dismutase	At4g25100	2.14693	0.00918944		A005829_01	protein binding / ubiquitin-protein ligase/ zinc ion binding	At1g23980	1.50337	0.0102807		A001790_01	G-TMT (GAMMA-TOCOPHEROL METHYLTRANSFERASE)	At1g64970	2.34201	0.000369251		A020514_01	PAC1; endopeptidase/ peptidase/ threonine endopeptidase	At3g22110	0.579436	0.028264																	A_84_P21445	Arabidopsis thaliana glycosyl hydrolase family 10 protein (AT4G33820) mRNA, complete cds [NM_148395]	AT4G33820	NM_148395	At4g33820	34718	0.409175	0.0163643
	A203360_01	unknown protein	At5g58650	2.14482	0.0157228		A014534_01	ABF3 (ABSCISIC ACID RESPONSIVE ELEMENTS-BINDING FACTOR 3); DNA binding / transcription factor/ transcriptional activator	At4g34000	1.49553	0.0323244		A014503_01	structural molecule	At4g04020	2.33095	0.00714673		A001804_01	RNA binding / nucleic acid binding	At1g51510	0.578996	0.0369106																	A_84_P17083	Arabidopsis thaliana xanthine/uracil permease family protein (AT1G10540) mRNA, complete cds [NM_100929]	AT1G10540	NM_100929	At1g10540	18331	0.409474	0.0211404
	A200462_01	glutathione dehydrogenase (ascorbate)	At1g19550	2.14261	0.00716476		A013585_01	ATEXLB1 (ARABIDOPSIS THALIANA EXPANSIN-LIKE B1)	At4g17030	1.49253	0.0222911		A020233_01	catalytic/ hydrolase	At4g37470	2.30713	0.000808741		A011069_01	ATPase, coupled to transmembrane movement of ions, phosphorylative mechanism	At3g27870	0.578497	0.0404278																	A_84_P12725	Arabidopsis thaliana AAA-type ATPase family protein (AT3G28510) mRNA, complete cds [NM_113771]	AT3G28510	NM_113771	At3g28510	38887	0.419323	0.0382713
	A007535_01	unknown protein	At2g15960	2.14217	0.0206924		A022999_01	ATP binding / kinase/ protein kinase/ protein serine/threonine kinase/ protein-tyrosine kinase	At5g63650	1.49032	0.00854855		A005829_01	protein binding / ubiquitin-protein ligase/ zinc ion binding	At1g23980	2.30361	0.0278201		A002116_01	ATROP4 (RHO-LIKE GTP BINDING PROTEIN 4); GTP binding	At1g75840	0.577813	0.00177722																	A_84_P12314	Arabidopsis thaliana pectinesterase family protein (AT1G23200) mRNA, complete cds [NM_102168]	AT1G23200	NM_102168	At1g23200	42051	0.421538	0.0497868
	A006104_01	GRP-3 (GLYCINE-RICH PROTEIN 3)	At2g05520	2.13904	0.0242133		A002834_01	ATCPISCA; structural molecule	At1g10500	1.48447	0.0375195		A203360_01	unknown protein	At5g58650	2.30009	0.019965		A013746_01	ATP binding / protein binding	At4g25370	0.577791	0.0338982																	A_84_P11982	Arabidopsis thaliana CYP96A2; electron carrier/ heme binding / iron ion binding / monooxygenase/ oxygen binding (CYP96A2) mRNA, complete cds [NM_119369]	CYP96A2	NM_119369	At4g32170	27664	0.422976	0.0120489
	A002988_01	acyltransferase	At1g04220	2.13516	0.000786173		A014224_01	unknown protein	At4g09890	1.47959	0.0383405		A016652_01	unknown protein	At5g18130	2.29556	0.00555491		A009954_01	XERO2	At3g50970	0.577543	0.000158901																	A_84_P15561	Arabidopsis thaliana 60S ribosomal protein L37a (RPL37aB) (AT3G10950) mRNA, complete cds [NM_111932]	AT3G10950	NM_111932	At3g10950	40656	0.423279	0.00510922
	At30018057	cysteine-type endopeptidase/ cysteine-type peptidase	At4g01610	2.13336	0.0252293		A020452_01	AGP12 (ARABINOGALACTAN PROTEIN 12)	At3g13520	1.46154	0.0255974		A016546_01	unknown protein	At5g50360	2.28906	0.0384783		A008432_01	unknown protein	At2g11910	0.575683	0.0469899																	A_84_P272040	Arabidopsis thaliana unknown protein (AT3G14760) mRNA, complete cds [NM_112337]	AT3G14760	NM_112337	At3g14760	43673	0.432252	0.0113519
	A005160_01	PRXR1; peroxidase	At4g21960	2.13253	0.0181846		A010578_01	unknown protein	At3g29575	1.4539	0.0153503		A000790_01	unknown protein	At1g68600	2.28503	0.00172435		A017588_01	protein binding	At5g15500	0.574839	0.0297775																	A_84_P752886	Arabidopsis thaliana unknown protein (AT1G24062) mRNA, complete cds [NM_001036010]	AT1G24062	NM_001036010	At1g24062	18268	0.433158	0.0248956
	A014189_01	APL3	At4g39210	2.13101	0.0239298		A020205_01	ATHM1; electron transporter/ thiol-disulfide exchange intermediate	At1g03680	0.674956	0.0390451		A012810_01	CCH	At3g56240	2.28112	0.0098042		A017088_01	copper ion binding / electron transporter	At5g15350	0.573507	0.0188202																	A_84_P13831	Arabidopsis thaliana protein kinase family protein (AT4G23150) mRNA, complete cds [NM_118444]	AT4G23150	NM_118444	At4g23150	24488	0.439367	0.0148935
	At30024646	nucleotide binding	At5g23430	2.12406	0.00354098		A024425_01	GAPA (GLYCERALDEHYDE 3-PHOSPHATE DEHYDROGENASE A SUBUNIT); glyceraldehyde-3-phosphate dehydrogenase	At3g26650	0.671888	0.0280434		At30005704	CYP89A5; heme binding / iron ion binding / monooxygenase/ oxygen binding	At1g64950	2.27692	0.00554165		A019810_01	unknown protein	At1g18720	0.573249	0.0323474																	A_84_P14213	Arabidopsis thaliana unknown protein (AT1G62220) mRNA, complete cds [NM_104903]	AT1G62220	NM_104903	At1g62220	8649	0.449236	0.00849524
	A018156_01	AHA3; ATPase	At5g57350	2.12298	0.0086493		At30003151	unknown protein	At1g29980	0.669796	0.0117196		A014720_01	ROC1; peptidyl-prolyl cis-trans isomerase	At4g38740	2.27018	0.0367337		At30010697	unknown protein	At2g36300	0.573011	0.0139454																	A_84_P13518	Arabidopsis thaliana JMT (JASMONIC ACID CARBOXYL METHYLTRANSFERASE); jasmonate O-methyltransferase (JMT) mRNA, complete cds [NM_101820]	JMT	NM_101820	At1g19640	583	0.450282	0.0081991
	A022017_01	ATEXT3 (EXTENSIN 3); structural constituent of cell wall	At1g21310	2.12264	0.0122724		A020621_01	hydrogen-transporting ATP synthase, rotational mechanism / hydrogen-transporting ATPase, rotational mechanism	At4g09650	0.667818	0.032899		A012685_01	COR413-PM2	At3g50830	2.27	0.0153617		A008366_01	catalytic	At2g20770	0.571906	0.043003																	A_84_P21622	Arabidopsis thaliana SKS2 (SKU5 SIMILAR 2); copper ion binding / oxidoreductase (SKS2) mRNA, complete cds [NM_124527]	SKS2	NM_124527	At5g51480	25558	0.451504	0.0148935
	A202242_01	unknown protein	At4g14270	2.11778	0.032729		At30007374	unknown protein	At1g79970	0.667171	0.00185493		A017128_01	ERD1 (EARLY RESPONSIVE TO DEHYDRATION 1); ATP binding / ATPase/ nucleoside-triphosphatase/ nucleotide binding / protein binding	At5g51070	2.26361	0.00342235		At30009000	peptidyl-prolyl cis-trans isomerase	At2g21130	0.571311	0.0101331																	A_84_P757402	Arabidopsis thaliana LCR76 (Low-molecular-weight cysteine-rich 76) (LCR76) mRNA, complete cds [NM_001036383]	LCR76	NM_001036383	At2g31953	5331	0.458215	0.0426759
	A013717_01	cysteine-type endopeptidase/ cysteine-type peptidase	At4g16190	2.11518	0.045856		A010593_01	PBB1; endopeptidase/ peptidase/ threonine endopeptidase	At3g27430	0.664022	0.0413003		A004181_01	unknown protein	At1g33800	2.25851	0.0205717		At30019519	microtubule binding	At4g16520	0.568096	0.0194861																	A_84_P14865	Arabidopsis thaliana PTR5 (PEPTIDE TRANSPORTER 5); dipeptide transporter/ transporter (PTR5) mRNA, complete cds [NM_120196]	PTR5	NM_120196	At5g01180	34751	0.462474	0.00359499
	At30010870	oxidoreductase	At2g37760	2.11463	0.000102717		At30015942	DNA binding	At3g46320	0.660995	0.0367119		A000820_01	BETA-VPE; cysteine-type endopeptidase/ legumain	At1g62710	2.25789	0.0186186		A010693_01	ACD1 (ACCELERATED CELL DEATH 1); oxidoreductase	At3g44880	0.568049	0.0464535																	A_84_P584092	Arabidopsis thaliana hydrophobic protein, putative / low temperature and salt responsive protein, putative (AT4G28088) mRNA, complete cds [NM_202900]	AT4G28088	NM_202900	At4g28088	20270	0.462556	0.0298283
	At30021803	DNA binding / transcription factor	At4g36060	2.1117	0.00211189		A201064_01	structural constituent of ribosome	At1g77940	0.65822	0.0425269		A008978_01	strictosidine synthase	At3g57020	2.24894	0.0237064		A200933_01	serine-type endopeptidase inhibitor	At1g64030	0.567532	0.0282622																	A_84_P180354	Arabidopsis thaliana unknown protein (AT1G65985) mRNA, complete cds [NM_148629]	AT1G65985	NM_148629	At1g65985	30470	0.462732	0.00405096
	A012685_01	COR413-PM2	At3g50830	2.11	0.00197712		A201631_01	DRT100 (DNA-DAMAGE REPAIR/TOLERATION 100); protein binding	At3g12610	0.657946	0.0371352		A022809_01	ATP binding / ATPase/ nucleoside-triphosphatase/ nucleotide binding	At3g28540	2.23518	0.006712		A013457_01	AOP2 (ALKENYL HYDROXALKYL PRODUCING 2); oxidoreductase, acting on paired donors, with incorporation or reduction of molecular oxygen, 2-oxoglutarate as one donor, and incorporation of one atom each of oxygen into both donors	At4g03060	0.566086	0.00475908																	A_84_P233559	Arabidopsis thaliana ankyrin repeat family protein (AT1G10340) mRNA, complete cds [NM_100908]	AT1G10340	NM_100908	At1g10340	27434	0.463106	0.028741
	A010206_01	unknown protein	At3g14810	2.10615	0.0096906		A009031_01	structural constituent of ribosome	At3g56340	0.657078	0.0196229		A017313_01	ATNRT2.4; nitrate transporter	At5g60770	2.23381	0.00709855		A202653_01	unknown protein	At5g18940	0.56569	0.0377564																	A_84_P15205	Arabidopsis thaliana ATOCT3 (ARABIDOPSIS THALIANA ORGANIC CATION/CARNITINE TRANSPORTER 3); carbohydrate transmembrane transporter/ sugar:hydrogen s_ (ATOCT3) mRNA, complete cds [NM_101505]	ATOCT3	NM_101505	At1g16390	9430	0.467395	0.0470136
	A010534_01	hydrolase	At3g23600	2.10215	0.0366699		At30022339	unknown protein	At5g01590	0.655446	0.0376577		A006614_01	oxidoreductase	At2g37760	2.2243	0.0172264		A007535_01	unknown protein	At2g15960	0.565033	0.000177943																	A_84_P15868	Arabidopsis thaliana anac090 (Arabidopsis NAC domain containing protein 90); transcription factor (anac090) mRNA, complete cds [NM_122143]	anac090	NM_122143	At5g22380	5558	0.470404	0.0148935
	A018841_01	catalytic/ lactoylglutathione lyase	At5g57040	2.08667	0.0105081		At30014408	unknown protein	At3g20850	0.654783	0.0418325		A024578_01	dihydroorotate dehydrogenase/ dihydroorotate oxidase/ oxidoreductase, acting on the CH-CH group of donors	At3g17810	2.22035	0.0151844		A012685_01	COR413-PM2	At3g50830	0.56315	0.0042858																	A_84_P284310	Arabidopsis thaliana MLP328 (MLP-LIKE PROTEIN 328); copper ion binding (MLP328) mRNA, complete cds [NM_126213]	MLP328	NM_126213	At2g01520	19206	0.471501	0.0470136
	A018810_01	catalytic/ hydrolase	At5g13800	2.08426	0.00247236		A000032_01	ATOPT2; oligopeptide transporter	At1g09930	0.650897	0.00675873		At30014998	CYP71B26; heme binding / iron ion binding / monooxygenase/ oxygen binding	At3g26290	2.22026	0.00825167		At30012753	transcription factor	At3g06590	0.562031	0.00129181																	A_84_P21474	Arabidopsis thaliana CYP705A4; electron carrier/ heme binding / iron ion binding / monooxygenase/ oxygen binding (CYP705A4) mRNA, complete cds [NM_117626]	CYP705A4	NM_117626	At4g15380	16168	0.473371	0.00673562
	A200062_01	GBF3 (G-BOX BINDING FACTOR 3); transcription factor	At2g46270	2.08189	0.0405502		A012828_01	SBPASE; phosphoric ester hydrolase	At3g55800	0.65052	0.026485		At30009794	unknown protein	At2g28400	2.21588	0.024313		At30008253	lipid binding	At2g13820	0.561974	0.00109512																	A_84_P141619	Arabidopsis thaliana glycosyl hydrolase family protein 17 (AT1G66870) mRNA, complete cds [NM_105358]	AT1G66870	NM_105358	At1g66870	30899	0.474383	0.0248956
	A008205_01	nucleic acid binding / transcription factor	At2g19810	2.08054	0.0419994		A010924_01	electron transporter/ thiol-disulfide exchange intermediate	At3g06730	0.650077	0.0387258		A020068_01	lipid binding	At3g22600	2.20921	0.037333		A021038_01	AOX1A; alternative oxidase	At3g22370	0.558871	0.0451691																	A_84_P813812	Arabidopsis thaliana LTP6; lipid binding (LTP6) mRNA, complete cds [NM_111711]	LTP6	NM_111711	At3g08770	20724	0.475167	0.0113519
	A001495_01	ANAC019; transcription factor	At1g52890	2.08015	0.00134505		A200762_01	S-adenosylmethionine-dependent methyltransferase/ methyltransferase/ phosphoethanolamine N-methyltransferase	At1g48600	0.649479	0.0185721		A001937_01	unknown protein	At1g22160	2.19211	0.0109164		A200515_01	ubiquitin conjugating enzyme/ ubiquitin-like activating enzyme	At1g23260	0.556377	0.0163156																	A_84_P12851	Arabidopsis thaliana oxidoreductase, 2OG-Fe(II) oxygenase family protein (AT4G10500) mRNA, complete cds [NM_117118]	AT4G10500	NM_117118	At4g10500	6384	0.475297	0.0234952
	At30020094	unknown protein	At4g21570	2.07959	0.0100937		A010595_01	PAE2; endopeptidase/ peptidase/ threonine endopeptidase	At3g14290	0.64717	0.0112496		A016115_01	unknown protein	At5g60760	2.1897	0.00969751		A006047_01	unknown protein	At2g16630	0.555717	0.044272																	A_84_P15738	Arabidopsis thaliana OPT5 (OLIGOPEPTIDE TRANSPORTER 5); oligopeptide transporter (OPT5) mRNA, complete cds [NM_118793]	OPT5	NM_118793	At4g26590	23332	0.47583	0.0470136
	A020005_01	ERD7 (EARLY-RESPONSIVE TO DEHYDRATION 7)	At2g17840	2.07745	0.0422212		A008107_01	unknown protein	At2g17240	0.646927	0.0438134		A020005_01	ERD7 (EARLY-RESPONSIVE TO DEHYDRATION 7)	At2g17840	2.18789	0.041286		A025619_01	HAF01; DNA binding	At1g32750	0.555092	0.0111027																	A_84_P188254	Arabidopsis thaliana CRK6 (CYSTEINE-RICH RLK 6); kinase (CRK6) mRNA, complete cds [NM_179095]	CRK6	NM_179095	At4g23140	28473	0.476408	0.0248956
	A017313_01	ATNRT2.4; nitrate transporter	At5g60770	2.07213	0.00472859		At30022966	structural constituent of ribosome	At5g07090	0.646798	0.00879691		A024298_01	MERI5B; hydrolase, acting on glycosyl bonds / hydrolase, hydrolyzing O-glycosyl compounds	At4g30270	2.18583	0.0011063		A020998_01	structural constituent of ribosome	At2g47610	0.554826	0.0118769																	A_84_P702189	Arabidopsis thaliana unknown protein (AT5G46877) mRNA, complete cds [NM_001036946]	AT5G46877	NM_001036946	At5g46877	15701	0.477604	0.0411846
	A021038_01	AOX1A; alternative oxidase	At3g22370	2.06936	0.0292621		A008056_01	LP1; lipid binding	At2g38540	0.645625	0.0125207		At30026710	acetyl-CoA C-acetyltransferase	At5g47720	2.17593	0.0354321		A003925_01	RSH3 (RELA/SPOT HOMOLOG 3); catalytic	At1g54130	0.553802	0.048491																	A_84_P765122	Arabidopsis thaliana binding (AT3G56210) mRNA, complete cds [NM_001084834]	AT3G56210	NM_001084834	At3g56210	30033	0.480994	0.0081991
	At30014327	CYP705A23; heme binding / iron ion binding / monooxygenase/ oxygen binding	At3g20140	2.06565	0.00179256		At30023682	RNA binding / structural constituent of ribosome	At5g14320	0.642331	0.0153422		A018810_01	catalytic/ hydrolase	At5g13800	2.16989	0.0149151		A006100_01	structural constituent of ribosome	At2g33370	0.551318	0.0088623																	A_84_P10018	Arabidopsis thaliana disease resistance-responsive family protein / dirigent family protein (AT4G11180) mRNA, complete cds [NM_117189]	AT4G11180	NM_117189	At4g11180	28324	0.484126	0.0405987
	A020847_01	branched-chain-amino-acid transaminase/ catalytic	At1g10070	2.06384	0.0186245		At30028267	RPE; ribulose-phosphate 3-epimerase	At5g61410	0.641803	0.0223849		A200203_01	ATAF1; transcription factor	At1g01720	2.16867	0.0100511		A200048_01	structural constituent of ribosome	At2g27710	0.551054	0.0106027																	A_84_P859186	Arabidopsis thaliana GDSL-motif lipase/hydrolase family protein (AT5G45670) mRNA, complete cds [NM_123934]	AT5G45670	NM_123934	At5g45670	30373	0.484278	0.00359499
	A018058_01	unknown protein	At5g66170	2.06339	0.0201801		A014473_01	unknown protein	At4g16410	0.64037	0.0266962		A024114_01	unknown protein	At4g19390	2.16483	0.00665274		A001229_01	ELP (EXTENSIN-LIKE PROTEIN); lipid binding	At1g12090	0.550684	0.0168731																	A_84_P103716	Arabidopsis thaliana legume lectin family protein (AT5G03350) mRNA, complete cds [NM_120414]	AT5G03350	NM_120414	At5g03350	39126	0.485748	0.0199081
	At30000740	oxidoreductase	At1g07440	2.06074	0.0116142		At30013580	transporter	At3g13772	0.638374	0.0492792		A201247_01	heme binding / iron ion binding / monooxygenase/ oxygen binding	At2g12190	2.15656	0.00791526		At30028989	ATARLA1D; GTP binding	At5g67560	0.550499	0.042462																	A_84_P765129	Arabidopsis thaliana binding (AT3G56210) mRNA, complete cds [NM_001084833]	AT3G56210	NM_001084833	At3g56210	41804	0.486083	0.0295643
	A006212_01	unknown protein	At2g22660	2.04759	4.39156e-05		A020962_01	STO (SALT TOLERANCE); transcription factor/ zinc ion binding	At1g06040	0.637457	0.0259733		A020045_01	unknown protein	At3g26740	2.15283	0.0144908		At30007858	DNA binding / DNA-directed RNA polymerase	At2g04630	0.550201	0.041669																	A_84_P826986	Arabidopsis thaliana CRK6 (CYSTEINE-RICH RLK 6); kinase (CRK6) mRNA, complete cds [NM_179095]	CRK6	NM_179095	At4g23140	39408	0.48746	0.031761
	A016115_01	unknown protein	At5g60760	2.0456	0.00295104		A018909_01	RPS28 (RIBOSOMAL PROTEIN S28); structural constituent of ribosome	At5g64140	0.632839	0.0295479		A002677_01	antiporter/ drug transporter/ transporter	At1g61890	2.14854	0.00132276		A002033_01	ASK1 (ARABIDOPSIS SERINE/THREONINE KINASE 1); kinase Encodes a plant protein kinase similar to the calcium/calmodulin-dependent protein kinase subfamily and the SNF1 kinase subfamily (SnRK2) whose activity is activated by ionic (salt) and non-ionic (mannitol) osmotic stress. Kinase activity of its homolog in tobacco is induced by hyperosmotic condition within 1 minute. Identical to Serine/threoni…	At1g10940	0.55																		A_84_P19054	Arabidopsis thaliana GL2 (GLABRA 2); DNA binding / transcription factor (GL2) mRNA, complete cds [NM_106633]	GL2	NM_106633	At1g79840	37420	0.491616	0.00359499
	A013671_01	carbohydrate transporter/ nucleoside transporter/ sugar porter	At4g35300	2.03879	0.0159526		A004281_01	unknown protein	At1g03600	0.632622	0.0310554		At30014324	CYP705A20; heme binding / iron ion binding / monooxygenase/ oxygen binding	At3g20110	2.14763	0.00469232		A202620_01	ATP binding / kinase/ protein kinase/ protein serine/threonine kinase/ protein-tyrosine kinase	At5g18500	0.548602	0.0198086																	A_84_P83519	Arabidopsis thaliana unknown protein (AT1G62225) mRNA, complete cds [NM_148617]	AT1G62225	NM_148617	At1g62225	9519	0.492024	0.0411846
	A015336_01	VAMP7C (VESICLE-ASSOCIATED MEMBRANE PROTEIN 7C)	At4g32150	2.03562	0.0201985		A024596_01	hydrogen-transporting ATP synthase, rotational mechanism / hydrogen-transporting ATPase, rotational mechanism	At3g28710	0.632158	0.0388142		A019515_01	unknown protein	At4g17840	2.14306	0.00044872		A000905_01	ATCSLD5; cellulose synthase	At1g02730	0.545645	0.0231063																	A_84_P844205	Arabidopsis thaliana protein kinase family protein (AT4G23160) mRNA, complete cds [NM_118445]	AT4G23160	NM_118445	At4g23160	35357	0.497667	0.0081991
	A004425_01	unknown protein	At1g73390	2.02775	0.00535325		A009102_01	lyase	At3g62530	0.631562	0.0333998		A016122_01	GRP17	At5g07530	2.14033	0.0141017		A001558_01	acyl carrier/ cofactor binding / phosphopantetheine binding	At1g65290	0.540785	0.0471797																	A_84_P11463	Arabidopsis thaliana thaumatin-like protein, putative / pathogenesis-related protein, putative (AT1G73620) mRNA, complete cds [NM_106020]	AT1G73620	NM_106020	At1g73620	24271	0.497997	0.0470136
	A000539_01	DNA binding / transcription factor	At1g71520	2.02426	0.0205588		At30016624	structural constituent of ribosome	At3g52580	0.631521	0.041814		A020873_01	transporter	At3g21670	2.13701	0.00278907		A004584_01	KNAT6; DNA binding / transcription factor	At1g23380	0.539441	0.0323965																	A_84_P552774	Arabidopsis thaliana unknown protein (AT3G24510) mRNA, complete cds [NM_113361]	AT3G24510	NM_113361	At3g24510	14452	0.49937	0.0211404
	A005086_01	unknown protein	At1g22930	2.02187	0.0264941		A021004_01	AGP13 (ARABINOGALACTAN PROTEIN 13)	At4g26320	0.631164	0.0111325		A001299_01	unknown protein	At1g07590	2.1357	0.0184774		At30003100	unknown protein	At1g29510	0.538435	0.0428809																	A_84_P12169	Arabidopsis thaliana CYP715A1; electron carrier/ heme binding / iron ion binding / monooxygenase/ oxygen binding (CYP715A1) mRNA, complete cds [NM_124619]	CYP715A1	NM_124619	At5g52400	37498	0.499398	0.0294991
	A012810_01	CCH	At3g56240	2.02152	0.0026538		At30000992	alcohol dehydrogenase/ cinnamyl-alcohol dehydrogenase	At1g09500	0.630676	0.0257923		A020806_01	ATGSTF9; glutathione transferase	At2g30860	2.13389	0.0163174		At30019136	unknown protein	At4g13500	0.53842	0.0252308																	A_84_P823530	Arabidopsis thaliana JMT (JASMONIC ACID CARBOXYL METHYLTRANSFERASE); jasmonate O-methyltransferase (JMT) mRNA, complete cds [NM_101820]	JMT	NM_101820	At1g19640	14790	0.500329	0.0346368
	A201550_01	structural molecule	At2g46910	2.02083	0.0233598		At30015639	unknown protein	At3g43350	0.629927	0.00945021		At30015637	unknown protein	At3g43330	2.13327	0.0194101		A202004_01	structural constituent of ribosome	At3g56020	0.538105	0.0243115																	A_84_P835044	Arabidopsis thaliana unknown protein (AT1G10588) mRNA, complete cds [NM_001084035]	AT1G10588	NM_001084035	At1g10588	16595	0.501242	0.0277766
	A023148_01	unknown protein	At5g17110	2.02061	0.0260119		A200980_01	unknown protein	At1g67785	0.628346	0.0453341		At30028931	ABA1 (ABA DEFICIENT 1); zeaxanthin epoxidase	At5g67030	2.12926	0.000248336		A014473_01	unknown protein	At4g16410	0.538079	0.0305533																	A_84_P205268	Arabidopsis thaliana SVL3 (SHV3-LIKE 3); glycerophosphodiester phosphodiesterase/ phosphoric diester hydrolase (SVL3) mRNA, complete cds [NM_112944]	SVL3	NM_112944	At3g20520	31215	0.503074	0.0255354
	A011758_01	unknown protein	At3g11690	2.01699	0.00217851		At30016729	CP29; RNA binding	At3g53460	0.626124	0.0331285		A022863_01	glutathione dehydrogenase (ascorbate)	At5g36270	2.11895	0.00261765		At30007958	unknown protein	At2g05860	0.536965	0.013727																	A_84_P523670	Arabidopsis thaliana SCRL10 (SCR-Like 10) (SCRL10) mRNA, complete cds [NM_202827]	SCRL10	NM_202827	At4g15735	381	0.504042	0.0283275
	A009106_01	POP2 (POLLEN-PISTIL INCOMPATIBILITY 2); 4-aminobutyrate transaminase	At3g22200	2.01667	0.00190195		A000905_01	ATCSLD5; cellulose synthase	At1g02730	0.620981	0.0437958		A021097_01	ATTRX3; thiol-disulfide exchange intermediate	At5g42980	2.11719	0.0245109		A005390_01	ARF8 (AUXIN RESPONSE FACTOR 8); transcription factor	At5g37020	0.53663	0.041363																	A_84_P515453	Arabidopsis thaliana unknown protein (AT2G41390) mRNA, complete cds [NM_129702]	AT2G41390	NM_129702	At2g41390	23800	0.507109	0.0285323
	A019494_01	catalytic/ hydrolase	At3g50440	2.01513	0.0191694		A018688_01	peroxidase	At5g66390	0.618447	0.0382267		A013805_01	APG8A	At4g21980	2.11591	0.000174032		At30007151	RAP2.4; DNA binding / transcription factor	At1g78080	0.535403	0.0458354																	A_84_P761982	Arabidopsis thaliana unknown protein (AT3G03828) mRNA, complete cds [NM_001125094]	AT3G03828	NM_001125094	At3g03828	19811	0.509179	0.030977
	A016229_01	ABA1 (ABA DEFICIENT 1); zeaxanthin epoxidase	At5g67030	2.01511	0.0459302		A014196_01	unknown protein	At4g38660	0.616184	0.0309078		A019940_01	FTSH8; ATP-dependent peptidase/ ATPase/ metallopeptidase/ zinc ion binding	At1g06430	2.11138	0.00264895		A015004_01	phosphatidyltransferase	At4g04870	0.535345	0.000354849																	A_84_P15120	Arabidopsis thaliana unknown protein (AT1G33840) mRNA, complete cds [NM_103106]	AT1G33840	NM_103106	At1g33840	26495	0.509463	0.0383486
	A002677_01	antiporter/ drug transporter/ transporter	At1g61890	2.01363	0.00199543		At30019784	RPL16B; structural constituent of ribosome	At4g18730	0.616081	0.0397426		A021954_01	GRP3S (GLYCINE-RICH PROTEIN 3 SHORT ISOFORM)	At2g05380	2.09551	0.022003		At30022762	ubiquinol-cytochrome-c reductase	At5g05370	0.534917	0.00804402																	A_84_P562126	Arabidopsis thaliana unknown protein (AT1G13470) mRNA, complete cds [NM_101217]	AT1G13470	NM_101217	At1g13470	40224	0.510481	0.0250651
	A020873_01	transporter	At3g21670	2.00396	0.00317766		At30003141	CAB3 (CHLOROPHYLL A/B BINDING PROTEIN 3); chlorophyll binding	At1g29910	0.616048	0.0270533		A200108_01	FSD1 (FE SUPEROXIDE DISMUTASE 1); iron superoxide dismutase	At4g25100	2.09427	0.00302178		A015797_01	unknown protein	At5g39410	0.533978	0.00902796																	A_84_P729644	Arabidopsis thaliana At4-2 mRNA, complete sequence [AY334555]		AY334555		12257	0.511036	0.0277766
	A010996_01	unknown protein	At3g44100	1.99766	0.000541259		A015108_01	unknown protein	At4g02530	0.613042	0.0175983		A005160_01	PRXR1; peroxidase	At4g21960	2.07727	0.00787552		A022932_01	unknown protein	At5g49220	0.533835	0.00746638																	A_84_P799948	Arabidopsis thaliana clone 32404 mRNA sequence [DQ108843]		DQ108843		25389	0.511118	0.0295386
	A006596_01	SAG13; oxidoreductase	At2g29350	1.9957	0.038826		A024583_01	voltage-gated ion-selective channel	At5g15090	0.608579	0.0225299		A010206_01	unknown protein	At3g14810	2.07447	0.000323717		A007315_01	GUT15 (GENE WITH UNSTABLE TRANSCRIPT 15)	At2g18440	0.533571	0.0254638																	A_84_P843565	Arabidopsis thaliana unknown protein (AT2G41400) mRNA, complete cds [NM_129703]	AT2G41400	NM_129703	At2g41400	25454	0.51151	0.034502
	A019940_01	FTSH8; ATP-dependent peptidase/ ATPase/ metallopeptidase/ zinc ion binding	At1g06430	1.98915	0.00441612		A010702_01	A37	At3g16050	0.608092	0.0167958		At30007044	ADH1 (ALCOHOL DEHYDROGENASE 1); alcohol dehydrogenase	At1g77120	2.06397	0.0311244		At30000785	PAI1 (PHOSPHORIBOSYLANTHRANILATE ISOMERASE 1); phosphoribosylanthranilate isomerase	At1g07780	0.532876	0.0235288																	A_84_P804104	BP630253 RAFL17 Arabidopsis thaliana cDNA clone RAFL17-19-G21 3', mRNA sequence [BP630253]	FLA9	BP630253	At1g03870	21321	0.513922	0.0277766
	A003242_01	ATP:ADP antiporter	At1g80300	1.98448	0.000181173		A202341_01	CHLI1 (CHLORINA 42); magnesium chelatase	At4g18480	0.607364	0.0209537		A006063_01	LTP2 (LIPID TRANSFER PROTEIN 2); lipid binding	At2g38530	2.05873	0.00713095		A011645_01	metal ion binding	At3g60800	0.532356	0.0167795																	A_84_P12341	Arabidopsis thaliana glyoxal oxidase-related (AT1G75620) mRNA, complete cds [NM_106214]	AT1G75620	NM_106214	At1g75620	39651	0.515356	0.0455299
	A014636_01	ATPLDDELTA; phospholipase D	At4g35790	1.9799	0.00134016		A001741_01	unknown protein	At1g73840	0.606379	0.00934603		A002542_01	DNA binding / transcription factor	At1g51140	2.05833	0.0314691		A016354_01	unknown protein	At5g49610	0.531676	0.0201806																	A_84_P788891	Arabidopsis thaliana unknown protein (AT2G41390) mRNA, complete cds [NM_129702]	AT2G41390	NM_129702	At2g41390	23558	0.515932	0.00228998
	A024473_01	ATGSTU16; glutathione transferase	At1g59700	1.96833	0.00806953		At30026052	hydrolase, hydrolyzing O-glycosyl compounds	At5g42100	0.605903	0.0378982		A022017_01	ATEXT3 (EXTENSIN 3); structural constituent of cell wall	At1g21310	2.05777	0.00941762		At30026052	hydrolase, hydrolyzing O-glycosyl compounds	At5g42100	0.53158	0.00520981																	A_84_P811586	Arabidopsis thaliana GDSL-motif lipase/hydrolase family protein (AT5G45670) mRNA, complete cds [NM_123934]	AT5G45670	NM_123934	At5g45670	8787	0.516089	0.0192083
	A014951_01	unknown protein	At4g30450	1.96468	0.000117823		A010678_01	ATMKK5 (MITOGEN-ACTIVATED PROTEIN KINASE KINASE 5); kinase	At3g21220	0.604437	0.00480386		A018105_01	ATPase inhibitor	At5g04750	2.05406	0.0312923		At30001008	unknown protein	At1g09645	0.531461	0.00081433																	A_84_P845967	Arabidopsis thaliana WRKY38; transcription factor (WRKY38) mRNA, complete cds [NM_122163]	WRKY38	NM_122163	At5g22570	31494	0.518828	0.0389233
	At30003977	cysteine-type endopeptidase/ cysteine-type peptidase	At1g47128	1.96414	0.000899724		A017015_01	unknown protein	At5g17870	0.603909	0.0231869		A006056_01	binding	At2g37970	2.04915	0.00651505		A201247_01	heme binding / iron ion binding / monooxygenase/ oxygen binding	At2g12190	0.531456	0.000515874																	A_84_P513574	Arabidopsis thaliana LURP1 (LATE UPREGULATED IN RESPONSE TO HYALOPERONOSPORA PARASITICA) (LURP1) mRNA, complete cds [NM_201727]	LURP1	NM_201727	At2g14560	31106	0.521346	0.030977
	At30007637	ATGSTZ1 (GLUTATHIONE S-TRANSFERASE 18); catalytic/ glutathione transferase	At2g02390	1.96387	0.0263255		At30001008	unknown protein	At1g09645	0.600179	0.0252469		At30005530	oxidoreductase	At1g63380	2.04584	0.00690172		A005407_01	unknown protein	At1g02475	0.530695	0.0171489																	A_84_P828000	Arabidopsis thaliana ATP binding / ATP-dependent helicase/ helicase/ nucleic acid binding / protein binding (AT5G14610) mRNA, complete cds [NM_121465]	AT5G14610	NM_121465	At5g14610	9642	0.522437	0.0285323
	At30006101	CUT1 (CUTICULAR 1)	At1g68530	1.96088	0.0139723		A202535_01	unknown protein	At5g01750	0.596388	0.0490013		At30003977	cysteine-type endopeptidase/ cysteine-type peptidase	At1g47128	2.04121	0.00780777		A008645_01	structural constituent of ribosome	At2g43460	0.529982	0.000677662																	A_84_P22323	Arabidopsis thaliana zinc finger (C3HC4-type RING finger) family protein (AT4G17920) mRNA, complete cds [NM_117902]	AT4G17920	NM_117902	At4g17920	41090	0.522568	0.0180124
	At30021710	carbohydrate transporter/ nucleoside transporter/ sugar porter	At4g35300	1.95643	0.0126919		At30021283	TAFII15; transcription factor	At4g31720	0.596062	0.027809		A001093_01	unknown protein	At1g79270	2.03873	0.00690458		At30000943	rhodopsin-like receptor	At1g09070	0.529675	0.0102351																	A_84_P860810	Arabidopsis thaliana LTP6; lipid binding (LTP6) mRNA, complete cds [NM_111711]	LTP6	NM_111711	At3g08770	10116	0.52263	0.0258851
	A020776_01	unknown protein	At3g17800	1.95347	0.0318646		A004397_01	unknown protein	At1g08700	0.596047	0.0209072		A017073_01	MTN3	At5g23660	2.0382	0.00953564		At30021063	unknown protein	At4g29850	0.529317	0.00777364																	A_84_P521249	Arabidopsis thaliana methyltransferase (AT5G54400) mRNA, complete cds [NM_124820]	AT5G54400	NM_124820	At5g54400	26617	0.524012	0.0277766
	A020771_01	CLPX; ATP binding / ATPase/ nucleoside-triphosphatase/ nucleotide binding / protein binding	At5g53350	1.9477	0.0071623		A202591_01	DNA binding	At5g14270	0.594541	0.0154791		A003475_01	J8; heat shock protein binding / unfolded protein binding	At1g80920	2.02807	0.0160386		A004597_01	unknown protein	At1g23390	0.529028	0.0401052																	A_84_P18198	Arabidopsis thaliana nodulin family protein (AT2G16660) mRNA, complete cds [NM_127218]	AT2G16660	NM_127218	At2g16660	28560	0.526546	0.0274646
	A004588_01	unknown protein	At1g67920	1.94766	0.0338869		At30005916	kinase	At1g66910	0.592721	0.0282621		A011758_01	unknown protein	At3g11690	2.02782	0.0446503		A024652_01	APT1 (ADENINE PHOSPHORIBOSYLTRANSFERASE 1)	At1g27450	0.528824	0.0158401																	A_84_P152748	Arabidopsis thaliana protein phosphatase 2C-related / PP2C-related (AT3G63320) mRNA, complete cds [NM_116197]	AT3G63320	NM_116197	At3g63320	20084	0.526991	0.0389233
	A020380_01	unknown protein	At2g47710	1.94762	0.00361595		A201020_01	TIR (TOLL/INTERLEUKIN-1 RECEPTOR-LIKE); transmembrane receptor	At1g72930	0.591201	0.0045472		At30014559	unknown protein	At3g22240	2.02717	0.0126207		At30027636	protein binding / ubiquitin-protein ligase/ zinc ion binding	At5g55970	0.526885	0.0479555																	A_84_P536398	Arabidopsis thaliana unknown protein (AT2G24670) mRNA, complete cds [NM_128028]	AT2G24670	NM_128028	At2g24670	41456	0.527267	0.0277766
	At30004824	UBQ12 (UBIQUITIN 12)	At1g55060	1.94749	0.033358		At30009712	structural constituent of ribosome	At2g27710	0.591066	0.0418163		A010534_01	hydrolase	At3g23600	2.02461	0.00328275		A012388_01	ACP1	At3g05020	0.526119	0.0231354																	A_84_P829295	Arabidopsis thaliana unknown protein (AT2G41400) mRNA, complete cds [NM_129703]	AT2G41400	NM_129703	At2g41400	10599	0.527494	0.0346368
	A001392_01	unknown protein	At1g19660	1.94683	0.00326894		A009751_01	unknown protein	At3g07470	0.590472	0.0308318		A019425_01	HSP70; ATP binding	At3g12580	2.02446	0.016488		At30003092	unknown protein	At1g29430	0.525979	0.0218909																	A_84_P17198	Arabidopsis thaliana unknown protein (AT1G71690) mRNA, complete cds [NM_105823]	AT1G71690	NM_105823	At1g71690	16628	0.528145	0.0411767
	A200203_01	ATAF1; transcription factor	At1g01720	1.9456	0.00756964		A011814_01	fructose-bisphosphate aldolase, putative similar to fructose-bisphosphate aldolase, putative [Arabidopsis thaliana] (TAIR:AT2G36460.1); similar to Fructose-bisphosphate aldolase, class-I [Medicago truncatula] (GB:ABE84500.1); contains InterPro domain Fructose-bisphosphate aldolase, class-I; (InterPro:IPR000741)	At3g52930	0.59			A001980_01	transporter	At1g68570	2.02283	0.00177251		A024481_01	DELTA-TIP2/TIP2;2; water channel	At4g17340	0.525773	0.0144383																	A_84_P848817	Arabidopsis thaliana aspartyl protease family protein (AT5G10760) mRNA, complete cds [NM_121114]	AT5G10760	NM_121114	At5g10760	38720	0.530957	0.0285323
	A016652_01	unknown protein	At5g18130	1.94345	0.00681934		A006777_01	unknown protein	At2g27370	0.585304	0.00686671		A020776_01	unknown protein	At3g17800	2.01738	0.00197243		A200950_01	translation initiation factor	At1g65220	0.525669	0.0452033																	A_84_P223559	Arabidopsis thaliana LURP1 (LATE UPREGULATED IN RESPONSE TO HYALOPERONOSPORA PARASITICA) (LURP1) mRNA, complete cds [NM_127019]	LURP1	NM_127019	At2g14560	11219	0.532383	0.0346368
	A005834_01	unknown protein	At5g19860	1.94062	0.00109392		A018757_01	NDPK2 (NUCLEOSIDE DIPHOSPHATE KINASE 2); ATP binding / nucleoside diphosphate kinase	At5g63310	0.585157	0.0235279		A022045_01	ATGSTU19 (GLUTATHIONE TRANSFERASE 8); glutathione transferase	At1g78380	2.01479	0.00964968		At30009838	ALB3 (ALBINO 3); protein translocase	At2g28800	0.524814	0.0385347																	A_84_P592320	Arabidopsis thaliana LSH5 (LIGHT SENSITIVE HYPOCOTYLS 5) (LSH5) mRNA, complete cds [NM_125236]	LSH5	NM_125236	At5g58500	17209	0.532524	0.0277766
	A021907_01	unknown protein	At1g72510	1.93966	0.00215243		A009256_01	structural constituent of ribosome	At3g04840	0.583665	0.0242642		A014224_01	unknown protein	At4g09890	2.00802	0.00638375		At30000992	alcohol dehydrogenase/ cinnamyl-alcohol dehydrogenase	At1g09500	0.523769	0.00790809																	A_84_P523886	Arabidopsis thaliana invertase/pectin methylesterase inhibitor family protein (AT5G46960) mRNA, complete cds [NM_124067]	AT5G46960	NM_124067	At5g46960	30768	0.534418	0.030977
	A008532_01	PED1 (PEROXISOME DEFECTIVE 1)	At2g33150	1.93424	0.00568444		At30023406	unknown protein	At5g11420	0.583221	0.0329871		A201342_01	SEP2 (STRESS ENHANCED PROTEIN 2)	At2g21970	2.00665	0.00544822		A021121_01	AT-IMP; protein transporter	At3g06720	0.522762	0.00202601																	A_84_P19946	Arabidopsis thaliana MLP31 (MLP-LIKE PROTEIN 31) (MLP31) mRNA, complete cds [NM_105752]	MLP31	NM_105752	At1g70840	19945	0.534476	0.0277766
	A009205_01	ATHB-1; transcription factor	At3g01470	1.93246	0.00366611		A202932_01	unknown protein	At5g26790	0.582974	0.00920351		A007781_01	RD2	At2g21620	2.00528	0.00327422		A020178_01	ACR4; amino acid binding	At1g69040	0.522506	0.0422797																	A_84_P829667	Arabidopsis thaliana Expressed protein (AT2G24693) mRNA, complete cds [NM_201800]	AT2G24693	NM_201800	At2g24693	24133	0.535105	0.0370732
	A007781_01	RD2	At2g21620	1.93114	0.000922642		A016561_01	unknown protein	At5g16250	0.582286	0.0103184		At30021803	DNA binding / transcription factor	At4g36060	2.00491	0.0055226		A011671_01	EMB2171; structural constituent of ribosome	At3g04400	0.522062	0.0216283																	A_84_P851538	Arabidopsis thaliana THI2.1 (THIONIN 2.1); toxin receptor binding (THI2.1) mRNA, complete cds [NM_105885]	THI2.1	NM_105885	At1g72260	25801	0.535395	0.0318149
	A015360_01	transcription factor	At4g29190	1.91988	0.02096		At30025477	catalytic/ hydrolase/ phosphoglycolate phosphatase/ phosphoric monoester hydrolase	At5g36700	0.582232	0.025901		A010853_01	beta-amylase	At3g23920	1.9964	0.013517		At30024577	catalytic/ peptidase/ serine-type peptidase	At5g22860	0.521729	0.0259267																	A_84_P823733	Arabidopsis thaliana GATL10 (Galacturonosyltransferase-like 10); polygalacturonate 4-alpha-galacturonosyltransferase/ transferase, transferring hex_ (GATL10) mRNA, complete cds [NM_113753]	GATL10	NM_113753	At3g28340	352	0.536079	0.0386884
	At30021817	catalytic/ serine-type peptidase	At4g36190	1.9135	0.0434969		A012311_01	RPL18 (RIBOSOMAL PROTEIN L18); structural constituent of ribosome	At3g05590	0.581701	0.0101937		At30018056	cysteine-type endopeptidase/ cysteine-type peptidase	At4g01610	1.9927	0.0121974		At30016107	unknown protein	At3g47833	0.521233	0.00485081																	A_84_P14903	Arabidopsis thaliana AtcwINV6 (6-&1-fructan exohydrolase); hydrolase, hydrolyzing O-glycosyl compounds / inulinase/ levanase (AtcwINV6) mRNA, complete cds [NM_121230]	AtcwINV6	NM_121230	At5g11920	39579	0.542181	0.049241
	A010137_01	RCI2B (RARE-COLD-INDUCIBLE 2B)	At3g05890	1.91	0.0111755		A003029_01	unknown protein	At1g62780	0.580222	0.0317775		A021796_01	RCI2A (RARE-COLD-INDUCIBLE 2A)	At3g05880	1.988	0.0191607		A018308_01	unknown protein	At5g16360	0.520062	0.0212887																	A_84_P553697	Arabidopsis thaliana unknown protein (AT3G48220) mRNA, complete cds [NM_114692]	AT3G48220	NM_114692	At3g48220	35166	0.542387	0.0488654
	A018064_01	CLPC; ATP binding / ATPase	At5g50920	1.90671	0.0129299		A014996_01	LHCB5 (LIGHT HARVESTING COMPLE OF PHOTOSYSTEM II 5); chlorophyll binding photosystem II encoding the light-harvesting chlorophyll a/b binding protein CP26 of the antenna system of the photosynthetic apparatus Identical to Chlorophyll a-b binding protein CP26, chloroplast precursor (Light- harvesting comple II protein 5) (LHCB5) (LHCIIc) (LHCB5) [Arabidopsis Thaliana] (GB:Q9F89;GB:Q8LAB1); similar…	At4g10340	0.579481			A010996_01	unknown protein	At3g44100	1.9862	0.00693402		A011439_01	unknown protein	At3g07480	0.519295	0.00444003																	A_84_P825496	Arabidopsis thaliana ALA1 (aminophospholipid ATPase1); ATPase, coupled to transmembrane movement of ions, phosphorylative mechanism (ALA1) mRNA, complete cds [NM_120575]	ALA1	NM_120575	At5g04930	40284	0.542448	0.0457289
	A010853_01	beta-amylase	At3g23920	1.9027	0.00162715		At30021569	unknown protein	At4g34090	0.577827	0.0279393		At30000927	carbohydrate transporter/ sugar porter	At1g08920	1.98503	0.0341757		At30023706	unknown protein	At5g14550	0.51879	0.0152813																	A_84_P19201	Arabidopsis thaliana gibberellin-regulated family protein (AT2G30810) mRNA, complete cds [NM_128634]	AT2G30810	NM_128634	At2g30810	16182	0.542626	0.0255354
	A021796_01	RCI2A (RARE-COLD-INDUCIBLE 2A)	At3g05880	1.90095	0.0102314		A019820_01	structural constituent of ribosome	At2g33450	0.574793	0.0342053		A008056_01	LP1; lipid binding	At2g38540	1.97591	0.0125445		A021004_01	AGP13 (ARABINOGALACTAN PROTEIN 13)	At4g26320	0.518049	0.0146522																	A_84_P559351	Arabidopsis thaliana protease inhibitor/seed storage/lipid transfer protein (LTP) family protein (AT5G55460) mRNA, complete cds [NM_124928]	AT5G55460	NM_124928	At5g55460	14201	0.54275	0.0389233
	A202639_01	protein binding / ubiquitin-protein ligase/ zinc ion binding	At5g18760	1.89852	0.0153475		At30012771	structural constituent of ribosome	At3g06680	0.570248	0.0157765		A000001_01	AAP1; amino acid permease	At1g58360	1.9743	0.0242172		A200370_01	rhodopsin-like receptor	At1g12810	0.517975	0.0224863																	A_84_P714440	Arabidopsis thaliana partial putative U2 small nuclear RNA (U2 snRNA gene), clone Ath-191a, 5' end incomplete [AJ505688]		AJ505688		35007	0.543222	0.0357165
	A018752_01	pectinesterase	At5g53370	1.89534	0.0147189		A003041_01	oxidoreductase	At1g34200	0.569434	0.0329891		A200845_01	unknown protein	At1g55265	1.97383	0.0142905		A016341_01	unknown protein	At5g57400	0.517595	0.0157773																	A_84_P814920	Arabidopsis thaliana ADK (ADENOSINE KINASE); adenylate kinase/ nucleotide kinase (ADK) mRNA, complete cds [NM_129281]	ADK	NM_129281	At2g37250	35431	0.543432	0.0346368
	A003431_01	ACD32.1	At1g06460	1.89521	0.0172977		At30025661	ribulose-bisphosphate carboxylase	At5g38430	0.568297	0.00948818		At30024512	ANAC089; transcription factor	At5g22290	1.97283	0.0129042		A007375_01	unknown protein	At2g15830	0.516579	0.0091349																	A_84_P10644	Arabidopsis thaliana UDP-glycosyltransferase/ transferase, transferring glycosyl groups (AT2G23210) mRNA, complete cds [NM_127885]	AT2G23210	NM_127885	At2g23210	19195	0.543565	0.0488654
	A011694_01	pepsin A	At3g18490	1.89132	0.0248871		A016341_01	unknown protein	At5g57400	0.567727	0.0278334		At30000884	electron transporter/ thiol-disulfide exchange intermediate	At1g08570	1.96967	0.000735023		A018737_01	AGP1 (ARABINOGALACTAN-PROTEIN 1)	At5g64310	0.516238	0.0354859																	A_84_P160005	Arabidopsis thaliana F-box family protein (AT3G16210) mRNA, complete cds [NM_112492]	AT3G16210	NM_112492	At3g16210	1815	0.545061	0.0344411
	A001980_01	transporter	At1g68570	1.89034	0.00126368		A021701_01	structural constituent of ribosome	At1g27400	0.567705	0.0052399		A002599_01	transcription factor/ zinc ion binding	At1g78600	1.96469	0.00381065		A016561_01	unknown protein	At5g16250	0.515622	0.0130069																	A_84_P537274	Arabidopsis thaliana WRKY63; transcription factor (WRKY63) mRNA, complete cds [NM_105331]	WRKY63	NM_105331	At1g66600	16548	0.546299	0.0488654
	At30007044	ADH1 (ALCOHOL DEHYDROGENASE 1); alcohol dehydrogenase	At1g77120	1.88628	0.0485669		A200929_01	ATP binding / protein kinase/ protein serine/threonine kinase/ protein-tyrosine kinase	At1g63500	0.567536	0.0434088		A022019_01	catalytic	At3g48690	1.96411	0.00560587		At30017813	ATMRK1; kinase	At3g63260	0.515599	0.0435588																	A_84_P800855	Arabidopsis thaliana LHB1B1; chlorophyll binding (LHB1B1) mRNA, complete cds [NM_128995]	LHB1B1	NM_128995	At2g34430	25469	0.546829	0.044785
	A022126_01	CIPK7 (CBL-INTERACTING PROTEIN KINASE 7); ATP binding / kinase/ protein kinase/ protein serine/threonine kinase/ protein-tyrosine kinase	At3g23000	1.88042	0.0493387		A023363_01	ATPDIL2-3; electron transporter/ isomerase/ protein disulfide isomerase	At2g32920	0.564761	0.0074061		A019546_01	ATHVA22D	At4g24960	1.9615	0.00652418		A021759_01	calcium ion binding	At1g70680	0.515284	0.00741634																	A_84_P606561	Arabidopsis thaliana gibberellin-regulated family protein (AT5G59845) mRNA, complete cds [NM_125377]	AT5G59845	NM_125377	At5g59845	9740	0.547263	0.0346368
	A013805_01	APG8A	At4g21980	1.87974	0.0233869		A014632_01	SSR16; structural constituent of ribosome	At4g34620	0.564673	0.0400976		A008803_01	SCPL11; serine carboxypeptidase	At2g22970	1.96145	0.00826879		A019098_01	electron transporter/ thiol-disulfide exchange intermediate	At5g16400	0.514357	0.0196962																	A_84_P505692	Arabidopsis thaliana SHP2 (SHATTERPROOF 2); protein binding / transcription factor (SHP2) mRNA, complete cds [NM_180046]	SHP2	NM_180046	At2g42830	25910	0.547963	0.0192083
	At30007018	ATEXT4 (extensin 4)	At1g76930	1.87956	0.00951875		A023785_01	unknown protein	At1g06200	0.564079	0.0225724		At30018422	UBQ11 (UBIQUITIN 11); protein binding	At4g05050	1.95857	0.0386929		A016130_01	ATP binding / ATP-dependent helicase/ helicase/ nucleic acid binding	At5g14610	0.512448	0.00678167																	A_84_P11926	Arabidopsis thaliana alcohol oxidase-related (AT4G19380) mRNA, complete cds [NM_118058]	AT4G19380	NM_118058	At4g19380	39186	0.547964	0.0364447
	A017980_01	unknown protein	At5g50100	1.87741	0.0203029		A012454_01	CYCD3;3; cyclin-dependent protein kinase	At3g50070	0.564057	0.0225335		A004036_01	unknown protein	At1g66890	1.95479	0.000665873		A010593_01	PBB1; endopeptidase/ peptidase/ threonine endopeptidase	At3g27430	0.511749	0.0199047																	A_84_P10827	Arabidopsis thaliana PGP16 (P-GLYCOPROTEIN 16); ATPase, coupled to transmembrane movement of substances (PGP16) mRNA, complete cds [NM_113756]	PGP16	NM_113756	At3g28360	7852	0.548347	0.042718
	A001790_01	G-TMT (GAMMA-TOCOPHEROL METHYLTRANSFERASE)	At1g64970	1.87518	0.000799116		A018089_01	PMDH2	At5g09660	0.561747	0.0137097		A018986_01	transcription factor	At5g47640	1.95418	0.00517483		A009682_01	protein carrier	At3g07680	0.511617	0.0268991																	A_84_P23023	Arabidopsis thaliana CESA10 (CELLULOSE SYNTHASE 10); cellulose synthase/ transferase, transferring glycosyl groups (CESA10) mRNA, complete cds [NM_128111]	CESA10	NM_128111	At2g25540	37302	0.548691	0.0411111
	At30001780	CYP79F1 (SUPERSHOOT 1)	At1g16410	1.8741	0.0136583		At30022035	PDE191	At4g38160	0.561575	0.0341638		A015285_01	unknown protein	At4g23630	1.95054	0.0101186		A019040_01	PAA1; endopeptidase/ peptidase/ threonine endopeptidase	At5g35590	0.510656	0.0245143																	A_84_P854437	Arabidopsis thaliana Expressed protein (AT5G42235) mRNA, complete cds [NM_203140]	AT5G42235	NM_203140	At5g42235	29026	0.548719	0.0399963
	A020033_01	antiporter/ drug transporter/ transporter	At3g21690	1.87256	0.0181268		At30018053	unknown protein	At4g01590	0.559677	0.0270277		At30012942	2,3-bisphosphoglycerate-independent phosphoglycerate mutase/ catalytic/ metal ion binding / phosphoglycerate mutase	At3g08590	1.94868	0.000427383		A202537_01	amino acid transporter family protein similar to amino acid transporter family protein [Arabidopsis thaliana] (TAIR:AT3G09330.1); similar to amino acid transporter family protein [Arabidopsis thaliana] (TAIR:AT3G09340.1); similar to amino acid transporter family protein [Arabidopsis thaliana] (TAIR:AT5G02170.1); similar to Os12g0574000 [Oryza sativa (japonica cultivar-group)] (GB:NP_001067099.1);…	At5g02180	0.51																		A_84_P22546	Arabidopsis thaliana GDSL-motif lipase/hydrolase family protein (AT5G45670) mRNA, complete cds [NM_123934]	AT5G45670	NM_123934	At5g45670	5301	0.550038	0.0139229
	At30000138	CER1 (ECERIFERUM 1)	At1g02205	1.87	0.00256801		A002013_01	ARR4 (RESPONSE REGULATOR 4); transcription regulator/ two-component response regulator	At1g10470	0.559615	0.0139284		A012489_01	heat shock protein binding / unfolded protein binding	At3g13310	1.94777	0.0285057		At30011989	unknown protein	At2g47370	0.509705	0.0216364																	A_84_P862180	Arabidopsis thaliana unknown protein (AT1G62000) mRNA, complete cds [NM_104880]	AT1G62000	NM_104880	At1g62000	30159	0.550513	0.0499929
	A009121_01	MARD1 (MEDIATOR OF ABA-REGULATED DORMANCY 1)	At3g63210	1.86737	0.00812853		A018836_01	calmodulin binding / translation elongation factor	At5g60390	0.55894	0.0274767		A020698_01	ATMKK9; kinase	At1g73500	1.94358	0.0100756		At30000122	FUS5 (FUSCA 5); MAP kinase kinase	At1g02090	0.509005	0.0060414																	A_84_P20809	Arabidopsis thaliana unknown protein (AT1G23840) mRNA, complete cds [NM_102232]	AT1G23840	NM_102232	At1g23840	39458	0.551022	0.0274646
	A014919_01	unknown protein	At4g38060	1.86642	0.0427422		At30012149	CA1 (CARBONIC ANHYDRASE 1); carbonate dehydratase/ zinc ion binding	At3g01500	0.558652	0.0108436		A018628_01	ATDGK1/DGK1 (DIACYLGLYCEROL KINASE 1, DIACYLGLYCEROL KINASE1); diacylglycerol kinase	At5g07920	1.94092	0.00692075		At30006992	unknown protein	At1g76710	0.508019	0.0188083																	A_84_P22794	Arabidopsis thaliana AGL59 (AGAMOUS-LIKE 59); DNA binding / transcription factor (AGL59) mRNA, complete cds [NM_102614]	AGL59	NM_102614	At1g28460	38935	0.552302	0.0244794
	A002834_01	ATCPISCA; structural molecule	At1g10500	1.86524	0.00898639		A004368_01	structural constituent of ribosome	At1g48350	0.556617	0.0312268		A012086_01	ubiquitin conjugating enzyme	At3g17000	1.94037	0.00804934		A022027_01	GDCH	At2g35370	0.507753	0.0131709																	A_84_P589894	Arabidopsis thaliana isochorismate synthase 1 (ICS1) / isochorismate mutase (EDS16) mRNA, complete cds [NM_202414]	EDS16	NM_202414	At1g74710	36516	0.552764	0.0287115
	A010318_01	unknown protein	At3g51730	1.86472	0.0227257		At30027480	structural constituent of ribosome	At5g54600	0.555566	0.0231462		A016229_01	ABA1 (ABA DEFICIENT 1); zeaxanthin epoxidase	At5g67030	1.93804	0.00246958		At30026398	ubiquitin-protein ligase/ zinc ion binding	At5g45100	0.507719	0.0211169																	A_84_P755262	Arabidopsis thaliana SYP112 (SYNTAXIN OF PLANTS 112); SNAP receptor (SYP112) mRNA, complete cds [NM_127384]	SYP112	NM_127384	At2g18260	37778	0.553095	0.0184517
	A201661_01	unknown protein	At3g14595	1.86467	0.0139725		A200933_01	serine-type endopeptidase inhibitor	At1g64030	0.55348	0.0314774		A018752_01	pectinesterase	At5g53370	1.935	0.00292957		A009566_01	CER10/ECR; 3-oxo-5-alpha-steroid 4-dehydrogenase/ fatty acid elongase	At3g55360	0.506863	0.0310704																	A_84_P18604	Arabidopsis thaliana ZIP9; cation transmembrane transporter/ metal ion transmembrane transporter (ZIP9) mRNA, complete cds [NM_119456]	ZIP9	NM_119456	At4g33020	13904	0.553836	0.0184517
	At30006099	CUT1 (CUTICULAR 1)	At1g68530	1.86448	0.0304833		At30028813	EMB2036; protein binding	At5g66055	0.55283	0.0486566		A009891_01	unknown protein	At3g28007	1.93461	0.0490072		At30014408	unknown protein	At3g20850	0.506089	0.0173493																	A_84_P524989	Arabidopsis thaliana unknown protein (AT1G47450) mRNA, complete cds [NM_103637]	AT1G47450	NM_103637	At1g47450	11894	0.554351	0.0434682
	A016364_01	unknown protein	At5g48180	1.8627	0.0238006		A004769_01	ATGSR2; glutamate-ammonia ligase	At1g66200	0.552414	0.0301943		At30018057	cysteine-type endopeptidase/ cysteine-type peptidase	At4g01610	1.93395	0.00936487		A012457_01	unknown protein	At3g50250	0.505821	0.00256251																	A_84_P68884	Arabidopsis thaliana methionine sulfoxide reductase domain-containing protein / SelR domain-containing protein (AT4G21840) mRNA, complete cds [NM_118304]	AT4G21840	NM_118304	At4g21840	30210	0.554872	0.0393077
	A014611_01	UDP-glucosyltransferase/ UDP-glycosyltransferase/ transferase, transferring glycosyl groups	At4g01070	1.86005	0.000355455		A015102_01	glycine dehydrogenase (decarboxylating)	At4g33010	0.551323	0.0039903		A020580_01	CAD5 (CINNAMYL ALCOHOL DEHYDROGENASE 5)	At4g34230	1.9328	0.0297966		At30000927	carbohydrate transporter/ sugar porter	At1g08920	0.505738	0.000142088																	A_84_P817983	Arabidopsis thaliana SVL2 (SHV3-LIKE 2); glycerophosphodiester phosphodiesterase/ kinase (SVL2) mRNA, complete cds [NM_105368]	SVL2	NM_105368	At1g66970	21553	0.555127	0.0290525
	At30007925	unknown protein	At2g05440	1.85924	0.0195908		A200125_01	structural constituent of ribosome	At5g04800	0.551219	0.0405196		A002950_01	unknown protein	At1g52590	1.92623	0.00930898		A001456_01	transcription factor	At1g08000	0.505591	0.000340909																	A_84_P19176	Arabidopsis thaliana AGO5 (ARGONAUTE 5); nucleic acid binding (AGO5) mRNA, complete cds [NM_179779]	AGO5	NM_179779	At2g27880	31909	0.555457	0.0157329
	A017360_01	unknown protein	At5g47860	1.85694	0.00357399		A018308_01	unknown protein	At5g16360	0.550628	0.00806585		A021627_01	unknown protein	At2g05530	1.92171	0.00805147		A008573_01	ATFER4; binding / ferric iron binding	At2g40300	0.502908	0.0256996																	A_84_P17884	Arabidopsis thaliana unknown protein (AT5G63225) mRNA, complete cds [NM_001085319]	AT5G63225	NM_001085319	At5g63225	33983	0.555899	0.0488654
	A022109_01	HAB1; catalytic/ protein phosphatase type 2C/ protein serine/threonine phosphatase	At1g72770	1.85223	0.0122695		A203352_01	anthranilate synthase	At5g57890	0.548259	0.0183079		A019057_01	unknown protein	At5g43260	1.91987	0.00839562		A005162_01	GRF6 (GF14 LAMBDA); protein phosphorylated amino acid binding	At5g10450	0.502739	0.000693847																	A_84_P93509	Arabidopsis thaliana unknown protein (AT3G03700) mRNA, complete cds [NM_111241]	AT3G03700	NM_111241	At3g03700	36965	0.557226	0.0450579
	A005935_01	ATERF-4/ATERF4/ERF4/RAP2.5; DNA binding / transcription factor/ transcriptional repressor	At3g15210	1.85216	0.00213393		A001979_01	SYP51 (SYNTAXIN OF PLANTS 51)	At1g16240	0.547727	0.0305075		At30028806	unknown protein	At5g66040	1.91617	0.0091352		At30004797	DNA binding	At1g54830	0.502589	0.00478212																	A_84_P784319	Arabidopsis thaliana SHP2 (SHATTERPROOF 2); protein binding / transcription factor (SHP2) mRNA, complete cds [NM_180046]	SHP2	NM_180046	At2g42830	39780	0.557656	0.0493694
	A008803_01	SCPL11; serine carboxypeptidase	At2g22970	1.84614	0.000840505		A024680_01	LHCB3 (LIGHT-HARVESTING CHLOROPHYLL BINDING PROTEIN 3)	At5g54270	0.546997	0.00726936		A020847_01	branched-chain-amino-acid transaminase/ catalytic	At1g10070	1.9124	0.0477205		At30025957	ATGSTT2; glutathione transferase	At5g41240	0.50086	0.0200328																	A_84_P115752	Arabidopsis thaliana unknown protein (AT5G42530) mRNA, complete cds [NM_123618]	AT5G42530	NM_123618	At5g42530	32959	0.557661	0.0285323
	A019513_01	ATP binding / kinase/ protein kinase/ protein serine/threonine kinase/ protein-tyrosine kinase	At4g32250	1.8461	0.0242457		At30003145	transcription factor/ transcription regulator	At1g29950	0.545094	0.000134302		A008532_01	PED1 (PEROXISOME DEFECTIVE 1)	At2g33150	1.9117	0.00807134		At30023436	unknown protein	At5g11700	0.500687	0.0106499																	A_84_P13287	Arabidopsis thaliana auxin-responsive protein, putative (AT1G75580) mRNA, complete cds [NM_106210]	AT1G75580	NM_106210	At1g75580	8633	0.557733	0.044785
	A018628_01	ATDGK1/DGK1 (DIACYLGLYCEROL KINASE 1, DIACYLGLYCEROL KINASE1); diacylglycerol kinase	At5g07920	1.84538	0.00438308		A024530_01	CDPK6 (CALCIUM-DEPENDENT PROTEIN KINASE 6); ATP binding / calcium ion binding / calcium- and calmodulin-dependent protein kinase/ kinase/ protein kinase/ protein serine/threonine kinase/ protein-tyrosine kinase	At4g23650	0.54415	0.00563812		A001491_01	unknown protein	At1g67870	1.91075	0.00363236		A012023_01	unknown protein	At3g17570	0.498739	0.000133008																	A_84_P597110	Arabidopsis thaliana ATP binding / kinase/ protein kinase/ protein serine/threonine kinase/ protein tyrosine kinase (AT2G25220) mRNA, complete cds [NM_128079]	AT2G25220	NM_128079	At2g25220	12603	0.557887	0.0344411
	A002788_01	HAB2; catalytic/ protein phosphatase type 2C/ protein serine/threonine phosphatase	At1g17550	1.84536	0.0182537		A016117_01	electron transporter/ metal ion binding / protein binding	At5g17170	0.543345	0.0152243		At30004575	unknown protein	At1g52870	1.90947	0.00210138		A017859_01	TRY; DNA binding / transcription factor	At5g53200	0.497173	0.00275827																	A_84_P849700	Arabidopsis thaliana Full-length cDNA Complete sequence from clone GSLTFB59ZE04 of Flowers and buds of strain col-0 of Arabidopsis thaliana (thale cress) [BX819228]	AT2G41650	BX819228	At2g41650	8863	0.560015	0.042929
	A005939_01	ATGPX6 (GLUTATHIONE PEROXIDASE 6); glutathione peroxidase	At4g11600	1.84402	0.00716917		At30024691	unknown protein	At5g23840	0.54314	0.0274983		A000827_01	lactoylglutathione lyase	At1g80160	1.90707	0.00750752		At30006244	unknown protein	At1g69760	0.496395	0.0164549																	A_84_P836803	Arabidopsis thaliana unknown protein (AT1G62000) mRNA, complete cds [NM_104880]	AT1G62000	NM_104880	At1g62000	39789	0.560385	0.044785
	At30026710	acetyl-CoA C-acetyltransferase	At5g47720	1.84288	0.0165356		At30026481	structural constituent of ribosome	At5g45775	0.540843	0.00693014		A014611_01	UDP-glucosyltransferase/ UDP-glycosyltransferase/ transferase, transferring glycosyl groups	At4g01070	1.90522	0.00313704		A025939_01	ILL1; metallopeptidase	At5g56650	0.495137	0.0412592																	A_84_P805915	Arabidopsis thaliana isochorismate synthase 1 (ICS1) / isochorismate mutase (EDS16) mRNA, complete cds [NM_202414]	EDS16	NM_202414	At1g74710	3227	0.561564	0.030977
	A009081_01	transferase, transferring glycosyl groups	At3g11420	1.83639	0.00440581		A024454_01	CWLP (CELL WALL-PLASMA MEMBRANE LINKER PROTEIN); lipid binding / structural constituent of cell wall	At3g22120	0.540618	0.0442593		A007353_01	unknown protein	At2g32870	1.90079	0.0312166		A202895_01	EIF3B-2; nucleic acid binding / translation initiation factor	At5g25780	0.495049	0.0276306																	A_84_P602056	Arabidopsis thaliana Expressed protein (AT5G43185) mRNA, complete cds [NM_203145]	AT5G43185	NM_203145	At5g43185	2423	0.562497	0.0479448
	A021012_01	unknown protein	At2g41470	1.83496	0.000410509		At30019136	unknown protein	At4g13500	0.53988	0.029461		At30020103	peptidase/ subtilase	At4g21650	1.89923	0.0133061		A000032_01	ATOPT2; oligopeptide transporter	At1g09930	0.494202	0.0161089																	A_84_P842252	Arabidopsis thaliana JMT (JASMONIC ACID CARBOXYL METHYLTRANSFERASE); jasmonate O-methyltransferase (JMT) mRNA, complete cds [NM_101820]	JMT	NM_101820	At1g19640	17203	0.564368	0.0356254
	A006063_01	LTP2 (LIPID TRANSFER PROTEIN 2); lipid binding	At2g38530	1.83455	0.0059851		A022027_01	GDCH	At2g35370	0.539118	0.0277824		A020009_01	protein binding	At5g07220	1.89688	0.00914711		A019618_01	heat shock protein binding / unfolded protein binding	At5g03030	0.492832	0.0229904																	A_84_P757369	Arabidopsis thaliana unknown protein (AT2G04925) mRNA, complete cds [NM_001036245]	AT2G04925	NM_001036245	At2g04925	9492	0.565526	0.0457289
	At30013077	protein binding / ubiquitin-protein ligase/ zinc ion binding	At3g09770	1.83425	0.000406897		At30017961	structural constituent of ribosome	At4g00810	0.538129	0.0196492		At30027655	ubiquitin conjugating enzyme/ ubiquitin-like activating enzyme	At5g56150	1.89306	0.00649418		At30026370	unknown protein	At5g44860	0.492346	0.0278594																	A_84_P829513	Arabidopsis thaliana protein binding / zinc ion binding (AT5G65740) mRNA, complete cds [NM_125971]	AT5G65740	NM_125971	At5g65740	40914	0.565738	0.0290525
	A201342_01	SEP2 (STRESS ENHANCED PROTEIN 2)	At2g21970	1.82803	0.000602936		At30018422	UBQ11 (UBIQUITIN 11); protein binding	At4g05050	0.537116	0.0369351		A021907_01	unknown protein	At1g72510	1.89046	0.00322022		A200472_01	ATP binding / hydrogen-exporting ATPase, phosphorylative mechanism / hydrogen-transporting ATP synthase, rotational mechanism / hydrogen-transporting ATPase, rotational mechanism	At1g20260	0.491767	0.0101746																	A_84_P506004	Arabidopsis thaliana unknown protein (AT5G01790) mRNA, complete cds [NM_120257]	AT5G01790	NM_120257	At5g01790	32774	0.566923	0.0483111
	A000061_01	binding	At1g76590	1.82698	0.0101139		A008726_01	unknown protein	At2g25950	0.53706	0.0157976		A013717_01	cysteine-type endopeptidase/ cysteine-type peptidase	At4g16190	1.88538	0.00954088		A000400_01	TOM2A (TOBAMOVIRUS MULTIPLICATION 2A)	At1g32400	0.490898	0.0232028																	A_84_P24157	Arabidopsis thaliana AtMYB17 (myb domain protein 17); DNA binding / transcription factor (AtMYB17) mRNA, complete cds [NM_115989]	AtMYB17	NM_115989	At3g61250	34734	0.567406	0.0300064
	At30009900	ATGSTU7 (GLUTATHIONE S-TRANSFERASE 25); glutathione transferase	At2g29420	1.82632	0.0144526		A010656_01	unknown protein	At3g18410	0.536295	0.0490451		A009106_01	POP2 (POLLEN-PISTIL INCOMPATIBILITY 2); 4-aminobutyrate transaminase	At3g22200	1.88525	0.0124676		At30018053	unknown protein	At4g01590	0.490084	0.0239088																	A_84_P784187	Arabidopsis thaliana unknown protein (AT5G28910) mRNA, complete cds [NM_001036886]	AT5G28910	NM_001036886	At5g28910	11164	0.567825	0.0389233
	A019531_01	ADC2 (ARGININE DECARBOXYLASE 2)	At4g34710	1.82491	0.00168012		At30003092	unknown protein	At1g29430	0.535059	0.023879		At30024422	SUS1 (SUCROSE SYNTHASE 1); UDP-glycosyltransferase/ sucrose synthase	At5g20830	1.88329	0.00770996		At30016560	5'-3' exonuclease/ DNA binding / catalytic/ nuclease	At3g52050	0.489947	0.00443566																	A_84_P758450	Arabidopsis thaliana (AT2G45023) otherRNA [NR_022656]	AT2G45023	NR_022656	At2g45023	24989	0.568016	0.0277766
	A021885_01	unknown protein	At5g17190	1.82458	0.00900438		At30000792	DNA binding	At1g07820	0.534992	0.0194601		A200117_01	O-methyltransferase	At4g34050	1.88044	0.00139031		A007268_01	ATGDI1	At2g44100	0.489222	0.0369426																	A_84_P854011	Arabidopsis thaliana embryogenesis-associated protein-related (AT5G49950) mRNA, complete cds [NM_124374]	AT5G49950	NM_124374	At5g49950	42303	0.569677	0.0250651
	A020580_01	CAD5 (CINNAMYL ALCOHOL DEHYDROGENASE 5)	At4g34230	1.81761	0.00384857		A007731_01	ATPase	At2g21410	0.534927	0.0254659		A024514_01	CAT2 (CATALASE 2); catalase	At4g35090	1.87802	0.0132414		At30025660	ribulose-bisphosphate carboxylase	At5g38420	0.488946	0.0174685																	A_84_P19559	Arabidopsis thaliana unknown protein (AT1G15010) mRNA, complete cds [NM_101370]	AT1G15010	NM_101370	At1g15010	38263	0.570188	0.0285323
	A006802_01	IXR9; transferase, transferring glycosyl groups	At2g37090	1.81696	0.00303487		A020876_01	unknown protein	At1g65270	0.533929	0.0267		A002834_01	ATCPISCA; structural molecule	At1g10500	1.87561	0.02762		A202535_01	unknown protein	At5g01750	0.488004	0.000237621																	A_84_P761519	Arabidopsis thaliana unknown protein (AT3G01331) mRNA, complete cds [NM_001084616]	AT3G01331	NM_001084616	At3g01331	42032	0.574353	0.0397814
	At30004575	unknown protein	At1g52870	1.81462	0.0213136		A007606_01	unknown protein	At2g20360	0.533767	0.0454171		A021012_01	unknown protein	At2g41470	1.87482	0.00601924		At30027334	UBC10; ubiquitin conjugating enzyme/ ubiquitin-like activating enzyme	At5g53300	0.487969	0.0389594																	A_84_P824704	Arabidopsis thaliana zinc finger (CCCH-type) family protein (AT2G47850) mRNA, complete cds [NM_130352]	AT2G47850	NM_130352	At2g47850	41294	0.574399	0.0413815
	A200017_01	DRM1 (DORMANCY-ASSOCIATED PROTEIN 1)	At1g28330	1.81295	0.0262556		A203191_01	translation initiation factor	At5g36230	0.533714	0.0289319		A010318_01	unknown protein	At3g51730	1.87279	0.00387801		At30028889	DGL1; dolichyl-diphosphooligosaccharide-protein glycotransferase	At5g66680	0.484698	0.0251094																	A_84_P786366	AC04B02 AC Arabidopsis thaliana cDNA 5' similar to photosystem ii 5 kd protein, mRNA sequence [BE039469]	PSBTN	BE039469	At3g21055	22350	0.574401	0.0368156
	A012086_01	ubiquitin conjugating enzyme	At3g17000	1.81264	0.0153158		A002741_01	GLP1 (GERMIN-LIKE PROTEIN 1); nutrient reservoir	At1g72610	0.53328	0.0383285		A016364_01	unknown protein	At5g48180	1.87025	0.0480086		A006777_01	unknown protein	At2g27370	0.48379	0.000578134																	A_84_P795536	BP781172 RAFL7 Arabidopsis thaliana cDNA clone RAFL07-77-B01 3', mRNA sequence [BP781172]	ADR1-L2	BP781172	At5g04720	27323	0.575899	0.0434682
	A001318_01	unknown protein	At1g09310	1.81022	0.000518352		A020275_01	ATHM2; electron transporter/ thiol-disulfide exchange intermediate	At4g03520	0.531649	0.0401654		A020292_01	unknown protein	At4g38460	1.86773	0.0165382		A005186_01	RNA binding / nucleic acid binding	At1g22910	0.483568	0.00371707																	A_84_P788748	Arabidopsis thaliana unknown protein (AT1G13470) mRNA, complete cds [NM_101217]	AT1G13470	NM_101217	At1g13470	15126	0.576919	0.00523798
	A009314_01	protein binding	At3g56230	1.80567	0.00787508		A009462_01	unknown protein	At3g54260	0.531268	0.0121065		A024459_01	catalytic/ protein phosphatase type 2C	At4g31860	1.86596	0.0134859		A019308_01	AGP15 (ARABINOGALACTAN PROTEIN 15)	At5g11740	0.483454	0.0289554																	A_84_P174151	Arabidopsis thaliana Bet v I allergen family protein (AT2G40330) mRNA, complete cds [NM_129593]	AT2G40330	NM_129593	At2g40330	20468	0.577448	0.0285323
	A009272_01	DNA binding / transcription coactivator/ transcription factor	At3g24500	1.80554	0.00110247		A013457_01	AOP2 (ALKENYL HYDROXALKYL PRODUCING 2); oxidoreductase, acting on paired donors, with incorporation or reduction of molecular oxygen, 2-oxoglutarate as one donor, and incorporation of one atom each of oxygen into both donors	At4g03060	0.530391	0.0150315		A021853_01	TPX1; antioxidant	At1g65980	1.86539	0.00451293		A023630_01	GTP binding	At2g31680	0.48344	0.00231042																	A_84_P752309	Arabidopsis thaliana unknown protein (AT1G62080) mRNA, complete cds [NM_104889]	AT1G62080	NM_104889	At1g62080	6293	0.577712	0.042475
	A014503_01	structural molecule	At4g04020	1.80471	0.0205474		A004630_01	PRPL11 (PLASTID RIBOSOMAL PROTEIN L11); structural constituent of ribosome	At1g32990	0.530079	0.0435626		A014636_01	ATPLDDELTA; phospholipase D	At4g35790	1.86216	0.000236433		A008408_01	unknown protein	At2g01690	0.48338	0.034447																	A_84_P805417	Arabidopsis thaliana unknown protein (AT1G62000) mRNA, complete cds [NM_104880]	AT1G62000	NM_104880	At1g62000	27568	0.577876	0.0488913
	A200845_01	unknown protein	At1g55265	1.79891	0.0111336		A023272_01	PBC1; peptidase/ threonine endopeptidase	At1g21720	0.528203	0.00486376		A003809_01	acid phosphatase	At1g09870	1.86209	0.00349418		A013161_01	unknown protein	At4g13140	0.48284	0.00667606																	A_84_P11427	Arabidopsis thaliana FUT6 (FUCOSYLTRANSFERASE 6); fucosyltransferase/ transferase, transferring glycosyl groups (FUT6) mRNA, complete cds [NM_101273]	FUT6	NM_101273	At1g14080	10226	0.578012	0.0411767
	A021097_01	ATTRX3; thiol-disulfide exchange intermediate	At5g42980	1.79512	0.0209092		A016046_01	FK506 binding / peptidyl-prolyl cis-trans isomerase	At5g45680	0.524452	0.0230533		A001567_01	unknown protein	At1g07040	1.85879	0.0259592		At30008345	unknown protein	At2g14910	0.481542	0.0377401																	A_84_P788211	Arabidopsis thaliana unknown protein (AT3G21310) mRNA, complete cds [NM_113026]	AT3G21310	NM_113026	At3g21310	26924	0.579035	0.042475
	A203401_01	BGAL6; beta-galactosidase	At5g63800	1.79397	0.0290444		A000406_01	glycine dehydrogenase (decarboxylating)	At1g32470	0.524347	0.0152918		A016476_01	copper ion binding	At5g60020	1.85873	0.0105771		A024461_01	PRF2 (PROFILIN 2); actin binding	At4g29350	0.481524	0.00568953																	A_84_P793638	Arabidopsis thaliana ACAT2 (ACETOACETYL-COA THIOLASE 2); acetyl-CoA C-acetyltransferase/ catalytic (ACAT2) mRNA, complete cds [NM_124198]	ACAT2	NM_124198	At5g48230	22632	0.58117	0.042929
	A007148_01	electron transporter/ heat shock protein binding / unfolded protein binding	At2g42750	1.79228	0.0189056		A018840_01	structural constituent of ribosome	At5g40950	0.52341	0.0190914		A005648_01	AIR3; subtilase	At2g04160	1.85869	0.0394627		At30009020	oxidoreductase	At2g21260	0.480765	0.00446094																	A_84_P810453	Arabidopsis thaliana TUB1; GTP binding / GTPase/ structural molecule (TUB1) mRNA, complete cds [NM_106228]	TUB1	NM_106228	At1g75780	38453	0.581332	0.0419276
	A001393_01	SEX1 (STARCH EXCESS 1)	At1g10760	1.79147	0.00126363		A014746_01	UBC9 (UBIQUITIN CONJUGATING ENZYME 9); ubiquitin conjugating enzyme/ ubiquitin-like activating enzyme	At4g27960	0.52336	0.0133915		A013977_01	copper ion binding / electron transporter	At4g27520	1.85413	0.00732157		A024530_01	CDPK6 (CALCIUM-DEPENDENT PROTEIN KINASE 6); ATP binding / calcium ion binding / calcium- and calmodulin-dependent protein kinase/ kinase/ protein kinase/ protein serine/threonine kinase/ protein-tyrosine kinase	At4g23650	0.480286	0.00743955																	A_84_P183724	Arabidopsis thaliana unknown protein (AT2G35290) mRNA, complete cds [NM_129081]	AT2G35290	NM_129081	At2g35290	7638	0.582775	0.0301533
	A014224_01	unknown protein	At4g09890	1.79035	0.00694573		A025502_01	hydrolase, hydrolyzing O-glycosyl compounds	At1g64760	0.5229	0.0143233		A009314_01	protein binding	At3g56230	1.85377	0.000196258		A012454_01	CYCD3;3; cyclin-dependent protein kinase	At3g50070	0.479931	0.00929192																	A_84_P20143	Arabidopsis thaliana polygalacturonase, putative / pectinase, putative (AT2G43890) mRNA, complete cds [NM_129951]	AT2G43890	NM_129951	At2g43890	10184	0.583394	0.0406027
	A004036_01	unknown protein	At1g66890	1.79014	0.00263049		A015484_01	NDPK1; ATP binding / nucleoside diphosphate kinase	At4g09320	0.52105	0.0217287		A020380_01	unknown protein	At2g47710	1.84992	0.00429655		At30024820	unknown protein	At5g24980	0.47935	0.0451212																	A_84_P12575	Arabidopsis thaliana SNRK2.9 (SNF1-RELATED PROTEIN KINASE 2.9); ATP binding / kinase/ protein kinase/ protein serine/threonine kinase (SNRK2.9) mRNA, complete cds [NM_127867]	SNRK2.9	NM_127867	At2g23030	3892	0.583409	0.0285323
	A017715_01	cysteine protease inhibitor	At5g47550	1.78593	0.0234717		A009927_01	APG1 (ALBINO OR PALE GREEN MUTANT 1); methyltransferase	At3g63410	0.520643	0.0488411		A020771_01	CLPX; ATP binding / ATPase/ nucleoside-triphosphatase/ nucleotide binding / protein binding	At5g53350	1.84983	0.00649177		At30005256	ATRPAC42; DNA binding / DNA-directed RNA polymerase	At1g60850	0.478604	0.00821438																	A_84_P538970	Arabidopsis thaliana unknown protein (AT5G48270) mRNA, complete cds [NM_124202]	AT5G48270	NM_124202	At5g48270	33947	0.583825	0.0277766
	A020877_01	FLA11	At5g03170	1.78561	0.00286669		A008408_01	unknown protein	At2g01690	0.51927	0.0433078		At30005245	antioxidant	At1g60740	1.84745	0.0109379		A004493_01	unknown protein	At1g72630	0.477136	0.044415																	A_84_P12298	Arabidopsis thaliana JP630; polygalacturonase (JP630) mRNA, complete cds [NM_102224]	JP630	NM_102224	At1g23760	17323	0.583988	0.0469225
	A201470_01	unknown protein	At2g36895	1.78476	0.00344588		At30009567	plastoquinol-plastocyanin reductase	At2g26500	0.517801	0.0282857		A201661_01	unknown protein	At3g14595	1.84419	0.000500739		At30023728	CA2 (CARBONIC ANHYDRASE 2); carbonate dehydratase/ zinc ion binding	At5g14740	0.47639	0.0467551																	A_84_P22821	Arabidopsis thaliana hydrolase (AT1G49640) mRNA, complete cds [NM_103852]	AT1G49640	NM_103852	At1g49640	21067	0.584717	0.0457289
	A010178_01	CCD1 (CAROTENOID CLEAVAGE DIOXYGENASE 1)	At3g63520	1.7812	0.00291794		At30024092	unknown protein	At5g18010	0.516389	0.0363569		A002642_01	ATP binding / ATP-dependent peptidase/ nucleoside-triphosphatase/ nucleotide binding / serine-type endopeptidase	At1g73170	1.84384	0.0176039		A006741_01	RNA binding / nucleic acid binding	At2g46780	0.476194	0.012421																	A_84_P515859	Arabidopsis thaliana unknown protein (AT5G25250) mRNA, complete cds [NM_122434]	AT5G25250	NM_122434	At5g25250	36443	0.584861	0.0389233
	A020009_01	protein binding	At5g07220	1.78004	3.40175e-05		At30028638	structural constituent of ribosome	At5g64650	0.515872	0.0263544		A005935_01	ATERF-4/ATERF4/ERF4/RAP2.5; DNA binding / transcription factor/ transcriptional repressor	At3g15210	1.84029	0.00280415		A009751_01	unknown protein	At3g07470	0.475893	0.00254656																	A_84_P297904	Arabidopsis thaliana unknown protein (AT2G41230) mRNA, complete cds [NM_180017]	AT2G41230	NM_180017	At2g41230	32115	0.587258	0.0192083
	At30002989	DRM1 (DORMANCY-ASSOCIATED PROTEIN 1)	At1g28330	1.77905	0.0147401		A025800_01	RAD23; damaged DNA binding	At1g79650	0.515801	0.0197421		A001392_01	unknown protein	At1g19660	1.84014	0.00525049		A024596_01	hydrogen-transporting ATP synthase, rotational mechanism / hydrogen-transporting ATPase, rotational mechanism	At3g28710	0.475746	0.016359																	A_84_P753361	Arabidopsis thaliana (AT1G18735) otherRNA [NR_022102]	AT1G18735	NR_022102	At1g18735	33464	0.587737	0.030977
	At30018422	UBQ11 (UBIQUITIN 11); protein binding	At4g05050	1.77419	0.000590036		A024261_01	unknown protein	At5g30495	0.51383	0.0474394		A001318_01	unknown protein	At1g09310	1.83696	0.00641389		A201083_01	endopeptidase/ threonine endopeptidase	At1g79210	0.473877	0.00199096																	A_84_P848876	Arabidopsis thaliana unknown protein (AT3G44326) mRNA, complete cds [NM_001035730]	AT3G44326	NM_001035730	At3g44326	29501	0.587888	0.0344411
	A005736_01	aspartic-type endopeptidase/ pepsin A	At1g11910	1.77118	0.000289265		At30015173	RPL12-A (RIBOSOMAL PROTEIN L12-A); structural constituent of ribosome	At3g27830	0.513206	0.00191553		A015360_01	transcription factor	At4g29190	1.83687	0.0106364		A020575_01	lactoylglutathione lyase	At2g32090	0.472974	0.00763796																	A_84_P16420	Arabidopsis thaliana ROXY1; disulfide oxidoreductase (ROXY1) mRNA, complete cds [NM_111066]	ROXY1	NM_111066	At3g02000	16823	0.589073	0.0410695
	At30000884	electron transporter/ thiol-disulfide exchange intermediate	At1g08570	1.76741	0.000116612		A202857_01	unknown protein	At5g25265	0.512542	0.00172791		At30000760	MT1A (METALLOTHIONEIN 1A)	At1g07600	1.83194	0.0497821		A018067_01	binding / oxidative phosphorylation uncoupler	At5g19760	0.472616	0.0214723																	A_84_P14336	Arabidopsis thaliana THI2.1 (THIONIN 2.1); toxin receptor binding (THI2.1) mRNA, complete cds [NM_105885]	THI2.1	NM_105885	At1g72260	30876	0.589887	0.0233307
	A020045_01	unknown protein	At3g26740	1.76695	0.00149184		A011671_01	EMB2171; structural constituent of ribosome	At3g04400	0.509801	0.0210574		At30015793	S-adenosylmethionine-dependent methyltransferase	At3g44860	1.83176	0.0200785		A020876_01	unknown protein	At1g65270	0.469329	0.0241535																	A_84_P20045	Arabidopsis thaliana disease resistance protein (TIR class), putative (AT1G57630) mRNA, complete cds [NM_104560]	AT1G57630	NM_104560	At1g57630	24565	0.590505	0.0285323
	A025129_01	catalytic/ fumarate hydratase	At5g50950	1.76513	0.0248234		A015072_01	structural constituent of ribosome	At4g39200	0.508879	0.0110447		A014931_01	unknown protein	At4g25670	1.83171	0.0143042		A021070_01	AAC1 (ADP/ATP CARRIER 1); ATP:ADP antiporter/ binding	At3g08580	0.468551	0.00184616																	A_84_P11904	Arabidopsis thaliana STK (SEEDSTICK); protein binding / transcription factor (STK) mRNA, complete cds [NM_179020]	STK	NM_179020	At4g09960	35048	0.590917	0.0277766
	At30019176	J20 (DNAJ-LIKE 20); heat shock protein binding / unfolded protein binding	At4g13830	1.76376	0.00351526		At30028597	heat shock protein binding / unfolded protein binding	At5g64360	0.507667	0.0391767		A014951_01	unknown protein	At4g30450	1.82769	0.0127382		A002084_01	LEA14 (LATE EMBRYOGENESIS ABUNDANT 14)	At1g01470	0.468084	0.037809																	A_84_P534220	Arabidopsis thaliana unknown protein (AT3G49480) mRNA, complete cds [NM_114808]	AT3G49480	NM_114808	At3g49480	17309	0.592929	0.00228998
	At30016486	YLS2; strictosidine synthase	At3g51430	1.76344	0.0104831		At30027478	structural constituent of ribosome	At5g54600	0.50617	0.0187678		A022408_01	catalytic/ trehalose-phosphatase	At4g22590	1.82565	0.0439908		At30017673	serine-type endopeptidase inhibitor	At3g61980	0.468036	0.0234287																	A_84_P281390	Arabidopsis thaliana unknown protein (AT4G01140) mRNA, complete cds [NM_116344]	AT4G01140	NM_116344	At4g01140	38649	0.592982	0.0404696
	A006913_01	unknown protein	At2g44670	1.76323	0.00363166		A012917_01	unknown protein	At4g34820	0.504439	0.015524		At30027334	UBC10; ubiquitin conjugating enzyme/ ubiquitin-like activating enzyme	At5g53300	1.82534	0.0278443		A016876_01	protein binding / ubiquitin-protein ligase/ zinc ion binding	At5g41440	0.46469	0.0271983																	A_84_P12030	Arabidopsis thaliana unknown protein (AT5G01100) mRNA, complete cds [NM_120188]	AT5G01100	NM_120188	At5g01100	1824	0.593343	0.030977
	A013313_01	DNA binding / zinc ion binding	At4g22820	1.763	0.0183225		At30023505	LRP1 (LATERAL ROOT PRIMORDIUM 1)	At5g12330	0.500578	0.00818335		A005834_01	unknown protein	At5g19860	1.82317	0.00118003		A007606_01	unknown protein	At2g20360	0.464194	0.00331697																	A_84_P21832	Arabidopsis thaliana integral membrane family protein (AT1G17200) mRNA, complete cds [NM_101581]	AT1G17200	NM_101581	At1g17200	39876	0.593645	0.0180124
	At30021561	O-methyltransferase	At4g34050	1.75824	0.00139182		A018671_01	unknown protein	At5g17950	0.499321	0.0256514		A010770_01	ATP binding / nucleoside-triphosphatase/ nucleotide binding	At3g10420	1.82265	0.00355427		A013736_01	PSAE1 (PSA E1 KNOCKOUT)	At4g28750	0.464165	0.0166823																	A_84_P21231	Arabidopsis thaliana unknown protein (AT3G13662) mRNA, complete cds [NM_112213]	AT3G13662	NM_112213	At3g13662	32012	0.593815	0.047227
	At30028806	unknown protein	At5g66040	1.75815	0.0438078		A008573_01	ATFER4; binding / ferric iron binding	At2g40300	0.49916	0.0457186		A011694_01	pepsin A	At3g18490	1.81497	0.00423579		A014706_01	RNA binding	At4g15770	0.463315	0.0126468																	A_84_P12017	Arabidopsis thaliana glucosyltransferase-related (AT4G15270) mRNA, complete cds [NM_117615]	AT4G15270	NM_117615	At4g15270	2788	0.594609	0.0458648
	A008500_01	BLH1 (BEL1-like homeodomain 1)	At2g35940	1.75538	0.0164667		At30005937	ribulose-bisphosphate carboxylase	At1g67090	0.496016	0.00452799		A024558_01	GTP binding	At3g18820	1.81059	0.00383332		A020678_01	unknown protein	At5g49540	0.462845	0.0494872																	A_84_P19163	Arabidopsis thaliana ATPMEPCRD; enzyme inhibitor/ pectinesterase (ATPMEPCRD) mRNA, complete cds [NM_129866]	ATPMEPCRD	NM_129866	At2g43050	19799	0.599102	0.0346368
	At30003044	hydrolase	At1g28960	1.7482	0.0157745		A005229_01	WUS (WUSCHEL); DNA binding / transcription factor	At2g17950	0.495776	0.0252751		At30005701	transferase, transferring glycosyl groups	At1g64920	1.81004	0.000860993		A004571_01	4CL1 (4-COUMARATE:COA LIGASE 1); 4-coumarate-CoA ligase	At1g51680	0.461782	0.0140559																	A_84_P51550	Arabidopsis thaliana WRKY54; transcription factor (WRKY54) mRNA, complete cds [NM_129637]	WRKY54	NM_129637	At2g40750	37875	0.599964	0.0318149
	A002950_01	unknown protein	At1g52590	1.74318	0.00888785		A008356_01	PSRP4 (PLASTID-SPECIFIC RIBOSOMAL PROTEIN 4); structural constituent of ribosome	At2g38140	0.495678	0.00440499		A010137_01	RCI2B (RARE-COLD-INDUCIBLE 2B)	At3g05890	1.81	0.0398266		A009579_01	AT103 (DICARBOXYLATE DIIRON 1)	At3g56940	0.460499	0.00181177																	A_84_P11090	Arabidopsis thaliana PCS1 (PROMOTION OF CELL SURVIVAL 1); aspartic-type endopeptidase/ peptidase (PCS1) mRNA, complete cds [NM_120297]	PCS1	NM_120297	At5g02190	31843	0.600101	0.0346368
	A009036_01	ubiquitin-protein ligase	At3g07360	1.74113	0.00722672		A020001_01	CPN60B (CHAPERONIN 60 BETA); ATP binding / protein binding	At1g55490	0.494813	0.0470331		A014612_01	oxidoreductase/ zinc ion binding	At4g13010	1.80639	0.0108931		A003016_01	peptidoglycan-binding LysM domain-containing protein similar to hypothetical protein [Oryza sativa (japonica cultivar-group)] (GB:AA95630.1); similar to Os03g0699600 [Oryza sativa (japonica cultivar-group)] (GB:NP_001050989.1); contains InterPro domain Cyclin-like F-bo; (InterPro:IPR001810); contains InterPro domain Peptidoglycan-binding LysM; (InterPro:IPR002482)	At1g55000	0.46																		A_84_P511254	Arabidopsis thaliana exostosin family protein (AT4G16745) mRNA, complete cds [NM_117776]	AT4G16745	NM_117776	At4g16745	12493	0.600293	0.0389233
	A024610_01	ATPP2-A1	At4g19840	1.738	0.01564		At30028181	ATPDIL1-4; electron transporter/ isomerase/ thiol-disulfide exchange intermediate	At5g60640	0.4942	0.0476022		A007148_01	electron transporter/ heat shock protein binding / unfolded protein binding	At2g42750	1.80344	0.00816604		A015336_01	VAMP7C (VESICLE-ASSOCIATED MEMBRANE PROTEIN 7C)	At4g32150	0.459009	0.0398482																	A_84_P765418	Arabidopsis thaliana unknown protein (AT4G36268) mRNA, complete cds [NM_001125655]	AT4G36268	NM_001125655	At4g36268	30626	0.60042	0.0420771
	A016531_01	RCP1 (ROOT CAP 1)	At5g17520	1.73572	0.0115952		At30006845	OTC (ORNITHINE CARBAMOYLTRANSFERASE); amino acid binding / aspartate carbamoyltransferase/ carboxyl- and carbamoyltransferase/ ornithine carbamoyltransferase	At1g75330	0.492979	0.0166434		A014919_01	unknown protein	At4g38060	1.80275	0.0207336		At30012468	structural constituent of ribosome	At3g04230	0.457835	0.0244813																	A_84_P15517	Arabidopsis thaliana ICL (ISOCITRATE LYASE); catalytic/ isocitrate lyase (ICL) mRNA, complete cds [NM_113067]	ICL	NM_113067	At3g21720	35795	0.601281	0.0488654
	A019425_01	HSP70; ATP binding	At3g12580	1.73495	0.0153457		A004584_01	KNAT6; DNA binding / transcription factor	At1g23380	0.490645	0.0227058		A005939_01	ATGPX6 (GLUTATHIONE PEROXIDASE 6); glutathione peroxidase	At4g11600	1.80195	0.00818512		A015490_01	unknown protein	At4g21860	0.457175	0.00129299																	A_84_P14446	Arabidopsis thaliana FRK1 (FLG22-INDUCED RECEPTOR-LIKE KINASE 1); kinase (FRK1) mRNA, complete cds [NM_127476]	FRK1	NM_127476	At2g19190	33791	0.601746	0.0346368
	A021627_01	unknown protein	At2g05530	1.72977	0.0155032		At30017104	CAM3 (CALMODULIN 3); calcium ion binding	At3g56800	0.489611	0.0268574		A001013_01	metal ion binding	At1g51090	1.80187	0.00751855		A019745_01	unknown protein	At5g13170	0.456638	0.0260556																	A_84_P151658	Arabidopsis thaliana invertase/pectin methylesterase inhibitor family protein (AT5G46950) mRNA, complete cds [NM_124066]	AT5G46950	NM_124066	At5g46950	17596	0.601795	0.0277766
	At30010785	PAL1; phenylalanine ammonia-lyase	At2g37040	1.72908	0.00519888		A017010_01	structural constituent of ribosome	At5g02960	0.48565	0.0394015		A021898_01	protein binding / ubiquitin-protein ligase/ zinc ion binding	At1g63840	1.79636	0.0361947		A018357_01	unknown protein	At5g67210	0.456274	0.0167581																	A_84_P756435	Arabidopsis thaliana heme transporter (AT2G07768) mRNA, complete cds [NM_001161030]	AT2G07768	NM_001161030	At2g07768	40774	0.601905	0.0389233
	A020819_01	ALDH2B4 (ALDEHYDE DEHYDROGENASE 2); aldehyde dehydrogenase/ oxidoreductase	At3g48000	1.72712	0.00326619		A201667_01	carbohydrate binding	At3g15356	0.484679	0.00714369		A014016_01	RALFL32 (RALF-LIKE 32)	At4g14010	1.79588	0.0207189		A200125_01	structural constituent of ribosome	At5g04800	0.45554	0.025256																	A_84_P21498	Arabidopsis thaliana glycosyltransferase family protein 47 (AT5G04500) mRNA, complete cds [NM_120532]	AT5G04500	NM_120532	At5g04500	34508	0.602024	0.042718
	At30018104	unknown protein	At4g01985	1.72564	0.00019859		At30014234	unknown protein	At3g19330	0.484612	0.0267077		A020033_01	antiporter/ drug transporter/ transporter	At3g21690	1.79353	0.0228684		A200999_01	unknown protein	At1g69485	0.454579	0.0149216																	A_84_P19210	Arabidopsis thaliana WRKY46; transcription factor (WRKY46) mRNA, complete cds [NM_130204]	WRKY46	NM_130204	At2g46400	28488	0.602551	0.0362864
	A015892_01	transporter	At5g58070	1.72181	0.00126153		At30026135	electron transporter	At5g42850	0.484611	0.0387083		A007430_01	ATPH1 (ARABIDOPSIS THALIANA PLECKSTRIN HOMOLOGUE 1)	At2g29700	1.79265	0.0101545		A025502_01	hydrolase, hydrolyzing O-glycosyl compounds	At1g64760	0.4542	0.039701																	A_84_P768104	Arabidopsis thaliana unknown protein (AT5G44973) mRNA, complete cds [NM_001036935]	AT5G44973	NM_001036935	At5g44973	32562	0.602666	0.049241
	At30023775	unknown protein	At5g15190	1.72	0.019624		A018922_01	TUB4	At5g44340	0.484249	0.00989113		A020588_01	unknown protein	At3g60690	1.79171	0.0110634		A017378_01	AML1; RNA binding / nucleic acid binding	At5g61960	0.454197	0.0152019																	A_84_P814463	Arabidopsis thaliana HTH (HOTHEAD); FAD binding / aldehyde-lyase/ mandelonitrile lyase (HTH) mRNA, complete cds [NM_105955]	HTH	NM_105955	At1g72970	38084	0.602785	0.00228998
	A200117_01	O-methyltransferase	At4g34050	1.71817	0.00148878		At30003143	CAB1 (CHLOROPHYLL A/B BINDING PROTEIN 1); chlorophyll binding	At1g29930	0.483318	0.0173023		A005744_01	ATHB6; transcription factor	At2g22430	1.79068	0.0192256		A012046_01	unknown protein	At3g44150	0.453961	0.0409423																	A_84_P13859	Arabidopsis thaliana leucine-rich repeat family protein / extensin family protein (AT4G29240) mRNA, complete cds [NM_119068]	AT4G29240	NM_119068	At4g29240	4572	0.603356	0.0488913
	A006299_01	KUP11; potassium ion transporter	At2g35060	1.71412	0.00425779		A025969_01	structural constituent of ribosome	At3g09630	0.479279	0.0246576		A021917_01	transferase, transferring glycosyl groups	At4g27560	1.79013	0.0241763		A004366_01	transcription factor	At1g69690	0.453785	0.0389183																	A_84_P12584	Arabidopsis thaliana ATNUDT6 (Arabidopsis thaliana Nudix hydrolase homolog 6); ADP-ribose diphosphatase/ NAD or NADH binding / hydrolase (ATNUDT6) mRNA, complete cds [NM_126478]	ATNUDT6	NM_126478	At2g04450	33958	0.604319	0.0381829
	A016127_01	DNA binding	At5g23750	1.70928	0.00918775		At30009000	peptidyl-prolyl cis-trans isomerase	At2g21130	0.478134	0.00579271		A203401_01	BGAL6; beta-galactosidase	At5g63800	1.78965	0.000235917		At30021283	TAFII15; transcription factor	At4g31720	0.453318	0.000233689																	A_84_P613517	Arabidopsis thaliana protease inhibitor/seed storage/lipid transfer protein (LTP) family protein (AT5G09370) mRNA, complete cds [NM_180469]	AT5G09370	NM_180469	At5g09370	33290	0.605568	0.0488654
	A005744_01	ATHB6; transcription factor	At2g22430	1.70892	0.00137446		At30022762	ubiquinol-cytochrome-c reductase	At5g05370	0.47677	0.0181982		At30000138	CER1 (ECERIFERUM 1)	At1g02205	1.78929	0.00448306		At30014234	unknown protein	At3g19330	0.453297	0.03686																	A_84_P828734	Arabidopsis thaliana ATP binding / protein kinase/ protein serine/threonine kinase/ protein tyrosine kinase (AT4G23260) mRNA, complete cds [NM_118455]	AT4G23260	NM_118455	At4g23260	413	0.606042	0.0488654
	A014149_01	NCED4 (NINE-CIS-EPOXYCAROTENOID DIOXYGENASE 4)	At4g19170	1.70828	0.0196262		A003789_01	CALS1 (CALLOSE SYNTHASE 1); transferase, transferring glycosyl groups	At1g05570	0.476611	0.00353801		A006212_01	unknown protein	At2g22660	1.78844	0.0105649		At30009163	DNA binding	At2g22710	0.453145	0.0492639																	A_84_P836082	Arabidopsis thaliana ATP binding / ATP-dependent helicase/ helicase/ nucleic acid binding / protein binding (AT5G14610) mRNA, complete cds [NM_121465]	AT5G14610	NM_121465	At5g14610	8561	0.609968	0.0346368
	At30027655	ubiquitin conjugating enzyme/ ubiquitin-like activating enzyme	At5g56150	1.70825	0.00208278		A004839_01	ATDAD1 (DEFENDER AGAINST APOPTOTIC DEATH 1)	At1g32210	0.476606	0.0111054		A017360_01	unknown protein	At5g47860	1.78756	0.00533355		A024583_01	voltage-gated ion-selective channel	At5g15090	0.451976	0.0315949																	A_84_P256970	Arabidopsis thaliana integral membrane family protein (AT4G25830) mRNA, complete cds [NM_118715]	AT4G25830	NM_118715	At4g25830	19319	0.611176	0.0370732
	At30023352	CIPK5 (CBL-INTERACTING PROTEIN KINASE 5); ATP binding / kinase/ protein kinase/ protein serine/threonine kinase/ protein-tyrosine kinase	At5g10930	1.7074	0.0254179		A019068_01	DNA binding / transcription factor	At5g10570	0.475323	0.0113066		A016531_01	RCP1 (ROOT CAP 1)	At5g17520	1.78361	0.031682		A004588_01	unknown protein	At1g67920	0.451718	0.000297443																	A_84_P763147	Arabidopsis thaliana GAMT1; S-adenosylmethionine-dependent methyltransferase/ gibberellin carboxyl-O-methyltransferase (GAMT1) mRNA, complete cds [NM_001125589]	GAMT1	NM_001125589	At4g26420	32094	0.611524	0.0346368
	A019921_01	disulfide oxidoreductase/ monooxygenase	At1g62560	1.70466	0.00166549		A012046_01	unknown protein	At3g44150	0.472991	0.00546443		A007820_01	unknown protein	At2g14560	1.78301	0.025728		At30016474	nucleic acid binding / ubiquitin-protein ligase/ zinc ion binding	At3g51325	0.450073	0.0239978																	A_84_P815912	Arabidopsis thaliana integral membrane family protein (AT1G17200) mRNA, complete cds [NM_101581]	AT1G17200	NM_101581	At1g17200	14950	0.611778	0.0346368
	At30028664	ATGCN5	At5g64840	1.70333	0.0300768		A009579_01	AT103 (DICARBOXYLATE DIIRON 1)	At3g56940	0.471354	0.0280912		A014149_01	NCED4 (NINE-CIS-EPOXYCAROTENOID DIOXYGENASE 4)	At4g19170	1.77924	0.00806882		A005229_01	WUS (WUSCHEL); DNA binding / transcription factor	At2g17950	0.449928	0.0103676																	A_84_P861129	Arabidopsis thaliana EBF1 (EIN3-BINDING F BOX PROTEIN 1); protein binding / ubiquitin-protein ligase (EBF1) mRNA, complete cds [NM_128106]	EBF1	NM_128106	At2g25490	33036	0.611891	0.0290525
	At30020791	transferase, transferring glycosyl groups	At4g27570	1.69838	0.0165011		A202824_01	PDE225	At5g24314	0.470728	0.00719504		At30004574	unknown protein	At1g52870	1.77744	0.00606649		At30026135	electron transporter	At5g42850	0.449729	0.000811997																	A_84_P808711	Arabidopsis thaliana LHCB2.2; chlorophyll binding (LHCB2.2) mRNA, complete cds [NM_126537]	LHCB2.2	NM_126537	At2g05070	39685	0.611935	0.0457289
	A001188_01	SUC2; carbohydrate transporter/ sucrose:hydrogen symporter/ sugar porter	At1g22710	1.6983	0.00171035		At30009714	structural constituent of ribosome	At2g27710	0.469088	0.0070838		A202639_01	protein binding / ubiquitin-protein ligase/ zinc ion binding	At5g18760	1.76984	0.0110884		A018691_01	ribonuclease/ transcriptional repressor	At5g10960	0.449724	0.00362794																	A_84_P140389	Arabidopsis thaliana glycosyl hydrolase family protein 17 (AT2G03505) mRNA, complete cds [NM_147237]	AT2G03505	NM_147237	At2g03505	29064	0.612482	0.044546
	A009603_01	unknown protein	At3g14560	1.69705	0.000664837		A020570_01	zinc finger (B-bo type) family protein Identical to Zinc finger protein CONSTANS-LIKE 5 (COL5) [Arabidopsis Thaliana] (GB:Q9FHH8;GB:Q8L9H4;GB:Q93ZC8); similar to zinc finger (B-bo type) family protein [Arabidopsis thaliana] (TAIR:AT5G24930.1); similar to Zinc finger, B-bo; CCT [Medicago truncatula] (GB:ABE83395.1); contains InterPro domain Zinc finger, CONSTANS-type; (InterPro:IPR002926); contain…	At5g57660	0.46865			At30013076	protein binding / ubiquitin-protein ligase/ zinc ion binding	At3g09770	1.76845	0.00468687		At30009567	plastoquinol-plastocyanin reductase	At2g26500	0.449354	0.00175327																	A_84_P13695	Arabidopsis thaliana TIP5;1 (tonoplast intrinsic protein 5;1); urea transmembrane transporter/ water channel (TIP5;1) mRNA, complete cds [NM_114612]	TIP5;1	NM_114612	At3g47440	38499	0.612848	0.0346368
	A014612_01	oxidoreductase/ zinc ion binding	At4g13010	1.697	0.00146652		At30009686	NLP1 (NITRILASE-LIKE PROTEIN 1); hydrolase, acting on carbon-nitrogen (but not peptide) bonds	At2g27450	0.466533	0.00551494		At30014202	unknown protein	At3g19030	1.76801	0.00524941		At30028597	heat shock protein binding / unfolded protein binding	At5g64360	0.449354	0.00813927																	A_84_P60560	Arabidopsis thaliana unknown protein (AT2G25510) mRNA, complete cds [NM_128108]	AT2G25510	NM_128108	At2g25510	33167	0.613016	0.0485343
	A010400_01	alpha-galactosidase/ hydrolase, hydrolyzing O-glycosyl compounds	At3g56310	1.69696	0.00300799		A200238_01	structural constituent of ribosome	At1g04480	0.466228	0.00870514		A014189_01	APL3	At4g39210	1.76359	0.0178916		At30007333	unknown protein	At1g79660	0.448582	0.00871582																	A_84_P21462	Arabidopsis thaliana unknown protein (AT4G38560) mRNA, complete cds [NM_001085043]	AT4G38560	NM_001085043	At4g38560	30198	0.615612	0.042718
	A024281_01	ACX1 (ACYL-COA OXIDASE 1)	At4g16760	1.69674	0.00300762		A020308_01	unknown protein	At1g03350	0.465637	0.00451752		At30023008	PMSR3 (PEPTIDEMETHIONINE SULFOXIDE REDUCTASE 3); protein-methionine-S-oxide reductase	At5g07470	1.75815	0.00176532		A018089_01	PMDH2	At5g09660	0.448231	0.0341488																	A_84_P807419	Arabidopsis thaliana FSD1 (FE SUPEROXIDE DISMUTASE 1); copper ion binding / superoxide dismutase (FSD1) mRNA, complete cds [NM_179109]	FSD1	NM_179109	At4g25100	26641	0.615857	0.0486689
	A200155_01	catalytic/ protein phosphatase type 2C	At5g27930	1.69548	0.0210327		A023692_01	ATPRP1 (PROLINE-RICH PROTEIN 1); structural constituent of cell wall	At1g54970	0.463812	0.0276206		A016817_01	unknown protein	At5g60680	1.75714	0.0012283		At30022856	unknown protein	At5g06130	0.447636	0.015987																	A_84_P20186	Arabidopsis thaliana CYP709B1; electron carrier/ heme binding / iron ion binding / monooxygenase/ oxygen binding (CYP709B1) mRNA, complete cds [NM_130264]	CYP709B1	NM_130264	At2g46960	7038	0.616153	0.0448395
	At30027334	UBC10; ubiquitin conjugating enzyme/ ubiquitin-like activating enzyme	At5g53300	1.68844	0.000237975		A012457_01	unknown protein	At3g50250	0.463808	0.0372348		A005782_01	unknown protein	At4g00755	1.75566	0.00238498		At30012983	LHCB4.2	At3g08940	0.447438	0.038791																	A_84_P808719	Arabidopsis thaliana PR5 (PATHOGENESIS-RELATED GENE 5) (PR5) mRNA, complete cds [NM_106161]	PR5	NM_106161	At1g75040	32486	0.616357	0.0389233
	A018105_01	ATPase inhibitor	At5g04750	1.68491	0.0419707		A005553_01	unknown protein	At1g55670	0.463686	0.0273679		A024281_01	ACX1 (ACYL-COA OXIDASE 1)	At4g16760	1.75367	0.00477706		At30021374	unknown protein	At4g32460	0.44739	0.0097212																	A_84_P17242	Arabidopsis thaliana RD28 (RESPONSIVE TO DESICCATION 28); water channel (RD28) mRNA, complete cds [NM_129274]	RD28	NM_129274	At2g37180	29815	0.61803	0.0290525
	A019057_01	unknown protein	At5g43260	1.68333	0.00746524		A021994_01	structural constituent of ribosome	At1g74060	0.463527	0.0241327		A013363_01	oxidoreductase	At4g13250	1.75079	0.0387964		At30013255	DNA binding / protein binding / zinc ion binding	At3g11200	0.446719	0.0153888																	A_84_P591388	Arabidopsis thaliana unknown protein (AT5G46850) mRNA, complete cds [NM_124056]	AT5G46850	NM_124056	At5g46850	39348	0.618124	0.00319322
	A017994_01	protein transporter	At5g60460	1.68083	0.00872439		A020112_01	unknown protein	At5g49280	0.462579	0.0227354		At30006099	CUT1 (CUTICULAR 1)	At1g68530	1.74646	0.0272095		A024273_01	SHY2 (SHORT HYPOCOTYL 2); transcription factor	At1g04240	0.445101	0.0147064																	A_84_P768492	Arabidopsis thaliana unknown protein (AT5G63087) mRNA, complete cds [NM_001085318]	AT5G63087	NM_001085318	At5g63087	19492	0.61834	0.0454788
	A006056_01	binding	At2g37970	1.67455	0.0212386		A001311_01	EMB2184; structural constituent of ribosome	At1g75350	0.460406	0.0473454		A009036_01	ubiquitin-protein ligase	At3g07360	1.74526	0.0120242		A202591_01	DNA binding	At5g14270	0.443025	0.0216911																	A_84_P13710	Arabidopsis thaliana electron carrier/ heme binding / peroxidase (AT3G50990) mRNA, complete cds [NM_114959]	AT3G50990	NM_114959	At3g50990	38102	0.619835	0.0488654
	At30004797	DNA binding	At1g54830	1.67358	0.00407163		A018069_01	structural constituent of ribosome	At5g65220	0.459964	0.0418698		A017994_01	protein transporter	At5g60460	1.73908	0.0345415		At30006323	GTP binding	At1g70490	0.443011	0.0238031																	A_84_P134185	Arabidopsis thaliana UDP-glucoronosyl/UDP-glucosyl transferase family protein (AT2G16890) mRNA, complete cds [NM_180661]	AT2G16890	NM_180661	At2g16890	37680	0.622361	0.0346368
	A021917_01	transferase, transferring glycosyl groups	At4g27560	1.67166	0.00693538		A024275_01	ANNAT2; calcium ion binding / calcium-dependent phospholipid binding	At5g65020	0.458364	0.00943806		At30013154	ATP binding / nucleoside-triphosphatase/ nucleotide binding	At3g10420	1.73677	0.0182546		At30028579	ATSC35; RNA binding / nucleic acid binding	At5g64200	0.442844	0.0199493																	A_84_P609163	Arabidopsis thaliana unknown protein (AT5G45480) mRNA, complete cds [NM_123916]	AT5G45480	NM_123916	At5g45480	13766	0.623287	0.0493694
	A012865_01	carboxylic ester hydrolase	At4g19420	1.66725	0.0114859		A017689_01	XBAT32; protein binding / ubiquitin-protein ligase/ zinc ion binding	At5g57740	0.457298	0.0105096		A019921_01	disulfide oxidoreductase/ monooxygenase	At1g62560	1.73313	0.0115251		A010137_01	RCI2B (RARE-COLD-INDUCIBLE 2B)	At3g05890	0.442352	0.0016102																	A_84_P16339	Arabidopsis thaliana SETH1; phosphatidylinositol N-acetylglucosaminyltransferase/ transferase (SETH1) mRNA, complete cds [NM_129050]	SETH1	NM_129050	At2g34980	18950	0.62415	0.0488654
	At30014586	unknown protein	At3g22440	1.66578	0.013623		At30027720	AtSerat1;1 (SERINE ACETYLTRANSFERASE 52); serine O-acetyltransferase	At5g56760	0.456696	0.00797585		A024038_01	unknown protein	At1g75280	1.73202	0.01639		At30025734	unknown protein	At5g39140	0.442273	0.00147124																	A_84_P11387	Arabidopsis thaliana HDG2 (HOMEODOMAIN GLABROUS 2); DNA binding / transcription factor (HDG2) mRNA, complete cds [NM_179265]	HDG2	NM_179265	At1g05230	25609	0.625315	0.0450579
	At30013076	protein binding / ubiquitin-protein ligase/ zinc ion binding	At3g09770	1.66381	0.0013512		A022045_01	ATGSTU19 (GLUTATHIONE TRANSFERASE 8); glutathione transferase	At1g78380	0.452414	0.0399851		At30006101	CUT1 (CUTICULAR 1)	At1g68530	1.73106	0.0280754		At30009216	AGP17 (ARABINOGALACTAN PROTEIN 17)	At2g23130	0.441655	0.00433966																	A_84_P13406	Arabidopsis thaliana ATTIM17-1; P-P-bond-hydrolysis-driven protein transmembrane transporter/ protein transporter (ATTIM17-1) mRNA, complete cds [NM_101886]	ATTIM17-1	NM_101886	At1g20350	30155	0.62576	0.0386884
	At30019175	J20 (DNAJ-LIKE 20); heat shock protein binding / unfolded protein binding	At4g13830	1.65959	0.00302515		A008645_01	structural constituent of ribosome	At2g43460	0.452261	0.0126185		At30021708	carbohydrate transporter/ nucleoside transporter/ sugar porter	At4g35300	1.72869	0.0133091		A203401_01	BGAL6; beta-galactosidase	At5g63800	0.440031	0.00975772																	A_84_P18915	Arabidopsis thaliana ABC transporter family protein (AT1G51460) mRNA, complete cds [NM_104024]	AT1G51460	NM_104024	At1g51460	39129	0.626225	0.0368156
	At30024422	SUS1 (SUCROSE SYNTHASE 1); UDP-glycosyltransferase/ sucrose synthase	At5g20830	1.65621	0.00393358		A005680_01	unknown protein	At1g20430	0.451001	0.0176592		At30018577	unknown protein	At4g08290	1.72776	0.016853		At30007708	ATEXPA15 (ARABIDOPSIS THALIANA EXPANSIN A15)	At2g03090	0.440006	0.0158946																	A_84_P15098	Arabidopsis thaliana leucine-rich repeat transmembrane protein kinase, putative (AT5G58150) mRNA, complete cds [NM_125200]	AT5G58150	NM_125200	At5g58150	6255	0.626294	0.0411767
	A003925_01	RSH3 (RELA/SPOT HOMOLOG 3); catalytic	At1g54130	1.65531	0.00756271		A203298_01	lyase/ pectate lyase	At5g48900	0.450648	0.00792315		A019494_01	catalytic/ hydrolase	At3g50440	1.72675	0.0100783		A024153_01	CPK7 (CALMODULIN-DOMAIN PROTEIN KINASE 7); ATP binding / calcium ion binding / calcium- and calmodulin-dependent protein kinase/ kinase/ protein kinase/ protein serine/threonine kinase/ protein-tyrosine kinase	At5g12480	0.439133	0.000307179																	A_84_P761686	Arabidopsis thaliana (AT3G52605) otherRNA [NR_022839]	AT3G52605	NR_022839	At3g52605	7977	0.626599	0.0285323
	At30018578	unknown protein	At4g08290	1.65204	0.0196279		At30016560	5'-3' exonuclease/ DNA binding / catalytic/ nuclease	At3g52050	0.450619	0.00376748		A003925_01	RSH3 (RELA/SPOT HOMOLOG 3); catalytic	At1g54130	1.72605	0.00203131		At30003141	CAB3 (CHLOROPHYLL A/B BINDING PROTEIN 3); chlorophyll binding	At1g29910	0.438914	0.0457075																	A_84_P11435	Arabidopsis thaliana HTH (HOTHEAD); FAD binding / aldehyde-lyase/ mandelonitrile lyase (HTH) mRNA, complete cds [NM_105955]	HTH	NM_105955	At1g72970	30214	0.626791	0.0261074
	A019608_01	ATEXLA1 (ARABIDOPSIS THALIANA EXPANSIN-LIKE A1)	At3g45970	1.65169	0.00661857		At30013352	ATRPS5A (RIBOSOMAL PROTEIN 5A); structural constituent of ribosome	At3g11940	0.450593	0.00436186		A008500_01	BLH1 (BEL1-like homeodomain 1)	At2g35940	1.72502	0.00714981		A024261_01	unknown protein	At5g30495	0.437771	0.0363848																	A_84_P243195	Arabidopsis thaliana unknown protein (AT4G29310) mRNA, complete cds [NM_119076]	AT4G29310	NM_119076	At4g29310	32168	0.627028	0.0459082
	A004571_01	4CL1 (4-COUMARATE:COA LIGASE 1); 4-coumarate-CoA ligase	At1g51680	1.64863	0.00451445		A201217_01	hydrogen-transporting ATP synthase, rotational mechanism / hydrolase, acting on acid anhydrides, catalyzing transmembrane movement of substances	At2g07741	0.447517	0.0174954		At30005703	CYP89A6; heme binding / iron ion binding / monooxygenase/ oxygen binding	At1g64940	1.72487	0.0167893		A018674_01	C/VIF2 (CELL WALL / VACUOLAR INHIBITOR OF FRUCTOSIDASE 2); enzyme inhibitor/ pectinesterase/ pectinesterase inhibitor	At5g64620	0.437706	0.0120772																	A_84_P292994	Arabidopsis thaliana auxin-responsive protein, putative (AT4G12980) mRNA, complete cds [NM_117367]	AT4G12980	NM_117367	At4g12980	38069	0.627589	0.020092
	A017113_01	HAT2; transcription factor	At5g47370	1.64839	0.0013013		At30008252	lipid binding	At2g13820	0.445771	0.0141571		A015892_01	transporter	At5g58070	1.72469	0.00678898		A007284_01	unknown protein	At2g19310	0.437507	0.0340704																	A_84_P14689	Arabidopsis thaliana SHP1 (SHATTERPROOF 1); DNA binding / protein binding / transcription factor (SHP1) mRNA, complete cds [NM_001084842]	SHP1	NM_001084842	At3g58780	20924	0.628241	0.0488654
	A001491_01	unknown protein	At1g67870	1.64774	0.0266847		At30012468	structural constituent of ribosome	At3g04230	0.44335	0.0416551		A006299_01	KUP11; potassium ion transporter	At2g35060	1.71784	0.0206923		A011576_01	ATTRX1; thiol-disulfide exchange intermediate	At3g51030	0.437464	0.0294155																	A_84_P818463	Arabidopsis thaliana LBD37 (LOB DOMAIN-CONTAINING PROTEIN 37) (LBD37) mRNA, complete cds [NM_126142]	LBD37	NM_126142	At5g67420	18913	0.628595	0.0486689
	A020588_01	unknown protein	At3g60690	1.64647	0.0139773		At30005256	ATRPAC42; DNA binding / DNA-directed RNA polymerase	At1g60850	0.442197	0.0368659		At30013896	unknown protein	At3g16390	1.71368	0.0147792		A010595_01	PAE2; endopeptidase/ peptidase/ threonine endopeptidase	At3g14290	0.435687	0.0232917																	A_84_P18439	Arabidopsis thaliana ROP1 (RHO-RELATED PROTEIN FROM PLANTS 1); GTP binding / GTPase activating protein binding / GTPase/ protein binding (ROP1) mRNA, complete cds [NM_114989]	ROP1	NM_114989	At3g51300	9502	0.630531	0.0318149
	A002642_01	ATP binding / ATP-dependent peptidase/ nucleoside-triphosphatase/ nucleotide binding / serine-type endopeptidase	At1g73170	1.6461	0.0337773		A013380_01	peroxidase	At4g09010	0.439365	0.0292577		A005736_01	aspartic-type endopeptidase/ pepsin A	At1g11910	1.71339	0.0105282		At30001726	ribonuclease/ transcriptional repressor	At1g15920	0.435196	0.00210473																	A_84_P16940	Arabidopsis thaliana IBR domain-containing protein (AT5G63750) mRNA, complete cds [NM_125770]	AT5G63750	NM_125770	At5g63750	42916	0.630982	0.0440984
	A014720_01	ROC1; peptidyl-prolyl cis-trans isomerase	At4g38740	1.6451	0.0206987		A008445_01	structural constituent of ribosome	At2g43030	0.437939	0.00451696		A018006_01	VSP1 (VEGETATIVE STORAGE PROTEIN 1); acid phosphatase	At5g24780	1.7087	0.0218464		A019068_01	DNA binding / transcription factor	At5g10570	0.433906	0.00239769																	A_84_P10828	Arabidopsis thaliana monosaccharide transporter, putative (AT1G34580) mRNA, complete cds [NM_103182]	AT1G34580	NM_103182	At1g34580	14796	0.631153	0.0488654
	A002009_01	unknown protein	At1g28140	1.64507	0.00656203		A000220_01	DNA binding	At1g27000	0.436415	0.000182376		At30002236	HMGB3 (HIGH MOBILITY GROUP B 3)	At1g20696	1.70493	0.0427632		A020842_01	RPS15 (RIBOSOMAL PROTEIN S15); structural constituent of ribosome	At1g04270	0.433062	0.00465202																	A_84_P853143	Arabidopsis thaliana phosphatidylinositol 3- and 4-kinase family protein / ubiquitin family protein (AT2G46500) mRNA, complete cds [NM_130214]	AT2G46500	NM_130214	At2g46500	24956	0.63147	0.0413815
	At30007240	sugar binding	At1g78860	1.64242	0.0368434		At30001603	unknown protein	At1g14870	0.435997	0.0173379		A200149_01	unknown protein	At5g25280	1.70346	0.00972972		A200020_01	transporter	At1g32410	0.431858	0.00075182																	A_84_P853613	Arabidopsis thaliana eukaryotic translation initiation factor 2B family protein / eIF-2B family protein (AT3G07300) mRNA, complete cds [NM_111610]	AT3G07300	NM_111610	At3g07300	22304	0.631722	0.0488913
	A006811_01	AGT (ALANINE:GLYOXYLATE AMINOTRANSFERASE)	At2g13360	1.63743	0.00304488		A200050_01	structural constituent of ribosome	At2g32060	0.435197	0.0195599		A200513_01	intramolecular transferase, phosphotransferases / phosphoglucomutase	At1g23190	1.70326	0.0050134		At30012174	AGP11	At3g01700	0.430469	0.000237038																	A_84_P10141	Arabidopsis thaliana LECRKA4.2 (LECTIN RECEPTOR KINASE A4.1); ATP binding / kinase/ protein kinase/ protein serine/threonine kinase/ sugar binding (LECRKA4.2) mRNA, complete cds [NM_120233]	LECRKA4.2	NM_120233	At5g01550	35252	0.63194	0.0399963
	A007353_01	unknown protein	At2g32870	1.63545	0.00207788		A015490_01	unknown protein	At4g21860	0.434165	0.00339927		At30000740	oxidoreductase	At1g07440	1.70193	0.041718		At30007374	unknown protein	At1g79970	0.43011	0.0167695																	A_84_P825849	Arabidopsis thaliana unknown protein (AT1G28260) mRNA, complete cds [NM_102591]	AT1G28260	NM_102591	At1g28260	7522	0.632802	0.0364447
	At30012942	2,3-bisphosphoglycerate-independent phosphoglycerate mutase/ catalytic/ metal ion binding / phosphoglycerate mutase	At3g08590	1.63544	0.0041298		A021059_01	malate dehydrogenase	At1g53240	0.432569	0.00624057		At30026638	ATBI-1 (ARABIDOPSIS BAX INHIBITOR 1)	At5g47120	1.69706	0.000966774		At30024137	structural constituent of ribosome	At5g18380	0.42953	0.00138255																	A_84_P21595	Arabidopsis thaliana FAD-binding domain-containing protein (AT5G44360) mRNA, complete cds [NM_123803]	AT5G44360	NM_123803	At5g44360	20906	0.633273	0.0276256
	A024615_01	pyroglutamyl-peptidase I	At1g56700	1.6336	0.000334139		At30021374	unknown protein	At4g32460	0.430642	0.00813442		A006022_01	unknown protein	At4g20260	1.69582	0.00689921		A008664_01	microtubule binding	At2g45170	0.428337	0.0233712																	A_84_P11412	Arabidopsis thaliana ARR4 (RESPONSE REGULATOR 4); protein binding / transcription regulator/ two-component response regulator (ARR4) mRNA, complete cds [NM_100921]	ARR4	NM_100921	At1g10470	7156	0.633445	0.0459082
	At30018453	UBQ10 (POLYUBIQUITIN 10); protein binding	At4g05320	1.63286	0.0235633		A021034_01	PORB (PROTOCHLOROPHYLLIDE OXIDOREDUCTASE B); oxidoreductase/ protochlorophyllide reductase	At4g27440	0.428087	0.0237413		A004571_01	4CL1 (4-COUMARATE:COA LIGASE 1); 4-coumarate-CoA ligase	At1g51680	1.69413	0.00511795		A002244_01	unknown protein	At1g53560	0.427483	0.00469338																	A_84_P21629	Arabidopsis thaliana YSL3 (YELLOW STRIPE LIKE 3); oligopeptide transporter (YSL3) mRNA, complete cds [NM_124735]	YSL3	NM_124735	At5g53550	30118	0.634727	0.00811216
	A200034_01	unknown protein	At1g75380	1.63254	0.01916		A012899_01	RPS18C (S18 RIBOSOMAL PROTEIN); RNA binding / structural constituent of ribosome	At4g09800	0.424736	0.0442765		At30021710	carbohydrate transporter/ nucleoside transporter/ sugar porter	At4g35300	1.68846	0.0142795		A018464_01	unknown protein	At5g64700	0.427327	0.00802872																	A_84_P823027	Arabidopsis thaliana UDP-glucoronosyl/UDP-glucosyl transferase family protein (AT2G16890) mRNA, complete cds [NM_180661]	AT2G16890	NM_180661	At2g16890	23189	0.634839	0.0457289
	A020761_01	amino acid permease	At3g30390	1.63152	0.00685682		A006100_01	structural constituent of ribosome	At2g33370	0.421797	0.00816666		A200171_01	unknown protein	At5g66040	1.68787	0.0273213		A025801_01	ATB' BETA; protein phosphatase type 2A regulator	At3g09880	0.427098	0.0482977																	A_84_P268090	Arabidopsis thaliana unknown protein (AT2G01300) mRNA, complete cds [NM_126191]	AT2G01300	NM_126191	At2g01300	25101	0.634971	0.0488654
	A020902_01	CUT1 (CUTICULAR 1)	At1g68530	1.62946	0.0482251		At30013255	DNA binding / protein binding / zinc ion binding	At3g11200	0.420726	0.0291458		A001970_01	PDS1 (PHYTOENE DESATURATION 1)	At1g06570	1.68058	0.028751		A021059_01	malate dehydrogenase	At1g53240	0.427	0.00623534																	A_84_P824302	Arabidopsis thaliana unknown protein (AT4G29310) mRNA, complete cds [NM_119076]	AT4G29310	NM_119076	At4g29310	17065	0.635776	0.0493694
	At30023135	ASK2 (ARABIDOPSIS SERINE/THREONINE KINASE 2); kinase	At5g08590	1.62778	0.0364515		A021986_01	ARS27A (ARABIDOPSIS RIBOSOMAL PROTEIN S27); structural constituent of ribosome	At3g61110	0.420664	0.0364479		At30023135	ASK2 (ARABIDOPSIS SERINE/THREONINE KINASE 2); kinase	At5g08590	1.67981	0.0193103		At30028395	unknown protein	At5g62575	0.425999	0.0395167																	A_84_P854422	Arabidopsis thaliana Full-length cDNA Complete sequence from clone GSLTFB69ZH05 of Flowers and buds of strain col-0 of Arabidopsis thaliana (thale cress) [BX822866]		BX822866	At3g43510	19105	0.636356	0.0498026
	At30019140	unknown protein	At4g13530	1.62632	0.0119127		A013342_01	EIF3A	At4g11420	0.420004	0.0462807		A013671_01	carbohydrate transporter/ nucleoside transporter/ sugar porter	At4g35300	1.67945	0.0145634		A023523_01	ATGSL03 (GLUCAN SYNTHASE-LIKE 3); 1,3-beta-glucan synthase/ transferase, transferring glycosyl groups	At2g31960	0.425788	0.00206923																	A_84_P11946	Arabidopsis thaliana ATGH9A3 (ARABIDOPSIS THALIANA GLYCOSYL HYDROLASE 9A3); catalytic/ hydrolase, hydrolyzing O-glycosyl compounds (ATGH9A3) mRNA, complete cds [NM_118559]	ATGH9A3	NM_118559	At4g24260	36912	0.637643	0.0192083
	A020865_01	CESA8 (CELLULASE SYNTHASE 8); cellulose synthase/ transferase, transferring glycosyl groups	At4g18780	1.62137	0.0194041		A016215_01	unknown protein	At5g15320	0.413499	0.00864948		At30021561	O-methyltransferase	At4g34050	1.67679	0.0111859		A010149_01	ATBS14A; protein transporter	At3g58170	0.425165	0.0119732																	A_84_P754621	Arabidopsis thaliana unknown protein (AT1G17147) mRNA, complete cds [NM_001123828]	AT1G17147	NM_001123828	At1g17147	8008	0.637803	0.0488654
	A018949_01	unknown protein	At5g22270	1.62113	0.0329286		At30012174	AGP11	At3g01700	0.410008	0.000298107		A022126_01	CIPK7 (CBL-INTERACTING PROTEIN KINASE 7); ATP binding / kinase/ protein kinase/ protein serine/threonine kinase/ protein-tyrosine kinase	At3g23000	1.67649	0.0196146		A200477_01	HMGB2 (HIGH MOBILITY GROUP B 2)	At1g20693	0.425094	0.0214453																	A_84_P16167	Arabidopsis thaliana zinc finger (C3HC4-type RING finger) family protein (AT1G22500) mRNA, complete cds [NM_102099]	AT1G22500	NM_102099	At1g22500	17486	0.638332	0.0250651
	A012406_01	GTP binding	At3g62290	1.61997	0.00122769		A016876_01	protein binding / ubiquitin-protein ligase/ zinc ion binding	At5g41440	0.406366	0.021957		A006913_01	unknown protein	At2g44670	1.67301	0.00140985		A021592_01	oxidoreductase	At2g29300	0.425067	0.0456404																	A_84_P792890	Arabidopsis thaliana HON4; DNA binding (HON4) mRNA, complete cds [NM_112685]	HON4	NM_112685	At3g18035	17292	0.63944	0.0393381
	At30002545	peptidase/ pyroglutamyl-peptidase I	At1g23440	1.61954	0.0141553		At30015904	DNA binding	At3g45930	0.406322	0.00882273		At30020791	transferase, transferring glycosyl groups	At4g27570	1.67182	0.0200755		At30003143	CAB1 (CHLOROPHYLL A/B BINDING PROTEIN 1); chlorophyll binding	At1g29930	0.42437	0.000725124																	A_84_P824554	Arabidopsis thaliana zinc finger (C3HC4-type RING finger) family protein (AT5G10650) mRNA, complete cds [NM_001036792]	AT5G10650	NM_001036792	At5g10650	29009	0.63949	0.0473958
	At30016439	catalytic/ epoxide hydrolase	At3g51000	1.61682	0.0107084		At30024137	structural constituent of ribosome	At5g18380	0.403915	0.0407057		A019407_01	ATP binding / ATPase/ nucleoside-triphosphatase/ nucleotide binding / protein binding	At5g15450	1.67142	0.00344188		A024688_01	AGL20 (AGAMOUS-LIKE 20); transcription factor	At2g45660	0.424274	0.0130021																	A_84_P834445	Arabidopsis thaliana transducin family protein / WD-40 repeat family protein (AT4G07410) mRNA, complete cds [NM_001084886]	AT4G07410	NM_001084886	At4g07410	44944	0.639702	0.0277766
	At30021938	MYB73; DNA binding / transcription factor	At4g37260	1.6106	0.00160657		A020998_01	structural constituent of ribosome	At2g47610	0.401922	0.0361841		A024615_01	pyroglutamyl-peptidase I	At1g56700	1.67074	0.00335331		At30001002	structural constituent of ribosome	At1g09590	0.424128	0.000350421																	A_84_P146199	Arabidopsis thaliana unknown protein (AT5G05440) mRNA, complete cds [NM_120626]	AT5G05440	NM_120626	At5g05440	21218	0.640291	0.0493694
	A200149_01	unknown protein	At5g25280	1.60711	0.000993551		A016950_01	calcium ion binding	At5g61790	0.401575	0.0217641		A200477_01	HMGB2 (HIGH MOBILITY GROUP B 2)	At1g20693	1.66218	0.00166977		At30025118	structural constituent of ribosome	At5g27850	0.423293	0.0078384																	A_84_P20795	Arabidopsis thaliana disease resistance protein (CC-NBS-LRR class), putative (AT1G15890) mRNA, complete cds [NM_101457]	AT1G15890	NM_101457	At1g15890	18770	0.641152	0.042718
	A003266_01	AtSerat2;1 (SERINE ACETYLTRANSFERASE 1)	At1g55920	1.60605	0.0499366		A200840_01	ACP3 (ACYL CARRIER PROTEIN 3)	At1g54630	0.398827	0.0414236		A018064_01	CLPC; ATP binding / ATPase	At5g50920	1.66159	0.0257885		A012800_01	ATPOB1; protein binding	At3g61600	0.423055	0.0273433																	A_84_P59470	Arabidopsis thaliana AGP24 (AGP24) mRNA, complete cds [NM_123438]	AGP24	NM_123438	At5g40730	2109	0.642602	0.0215833
	A021853_01	TPX1; antioxidant	At1g65980	1.60411	0.00352027		A001456_01	transcription factor	At1g08000	0.393895	0.0109149		A020633_01	heat shock protein binding / unfolded protein binding	At4g36040	1.65844	0.00369168		A010616_01	RPL12-C (RIBOSOMAL PROTEIN L12-C); structural constituent of ribosome	At3g27850	0.422531	0.00459788																	A_84_P762988	Arabidopsis thaliana MAPKKK21; ATP binding / protein kinase/ protein serine/threonine kinase (MAPKKK21) mRNA, complete cds [NM_001085035]	MAPKKK21	NM_001085035	At4g36950	28108	0.643482	0.0448395
	A200513_01	intramolecular transferase, phosphotransferases / phosphoglucomutase	At1g23190	1.59765	0.000697294		At30000011	structural constituent of ribosome	At1g01100	0.393109	0.0226288		A012406_01	GTP binding	At3g62290	1.65823	0.0112262		At30000784	RPS15A (RIBOSOMAL PROTEIN S15A); structural constituent of ribosome	At1g07770	0.421336	0.0263898																	A_84_P17086	Arabidopsis thaliana ESP (EPITHIOSPECIFIER PROTEIN); enzyme regulator (ESP) mRNA, complete cds [NM_180632]	ESP	NM_180632	At1g54040	40060	0.643719	0.0473958
	A024038_01	unknown protein	At1g75280	1.59729	0.00598252		A024153_01	CPK7 (CALMODULIN-DOMAIN PROTEIN KINASE 7); ATP binding / calcium ion binding / calcium- and calmodulin-dependent protein kinase/ kinase/ protein kinase/ protein serine/threonine kinase/ protein-tyrosine kinase	At5g12480	0.384044	0.00325122		At30028664	ATGCN5	At5g64840	1.65667	0.0189874		A007299_01	unknown protein	At2g35470	0.420705	0.0175537																	A_84_P800959	Arabidopsis thaliana lipid binding / structural constituent of cell wall (AT4G15160) mRNA, complete cds [NM_001160764]	AT4G15160	NM_001160764	At4g15160	27934	0.645711	0.0456217
	A024558_01	GTP binding	At3g18820	1.59382	0.00217956		A011978_01	unknown protein	At3g63190	0.382384	0.00301852		A201470_01	unknown protein	At2g36895	1.654	0.00492854		A020275_01	ATHM2; electron transporter/ thiol-disulfide exchange intermediate	At4g03520	0.419578	0.0116479																	A_84_P821361	Arabidopsis thaliana MLO1; calmodulin binding (MLO1) mRNA, complete cds [NM_116494]	MLO1	NM_116494	At4g02600	6179	0.646124	0.0290525
	A011807_01	unknown protein	At3g03150	1.58744	0.0273723		A018783_01	ADF3 (ACTIN DEPOLYMERIZING FACTOR 3); actin binding	At5g59880	0.3798	0.0133299		A018156_01	AHA3; ATPase	At5g57350	1.64481	0.009844		A024494_01	EBF1 (EIN3-BINDING F BOX PROTEIN 1); ubiquitin-protein ligase	At2g25490	0.418017	0.0090977																	A_84_P197454	Arabidopsis thaliana unknown protein (AT5G02550) mRNA, complete cds [NM_120333]	AT5G02550	NM_120333	At5g02550	11125	0.646529	0.044546
	A019252_01	KNAT4; transcription factor	At5g11060	1.58642	0.00185576		At30000784	RPS15A (RIBOSOMAL PROTEIN S15A); structural constituent of ribosome	At1g07770	0.375547	0.0154497		A020819_01	ALDH2B4 (ALDEHYDE DEHYDROGENASE 2); aldehyde dehydrogenase/ oxidoreductase	At3g48000	1.6386	0.0247437		A020292_01	unknown protein	At4g38460	0.417427	0.00680853																	A_84_P510878	Arabidopsis thaliana GNS1/SUR4 membrane family protein (AT1G75000) mRNA, complete cds [NM_106157]	AT1G75000	NM_106157	At1g75000	10870	0.647419	0.0285323
	A016817_01	unknown protein	At5g60680	1.58231	0.0053796		At30003435	binding	At1g32700	0.370969	0.0168129		A019810_01	unknown protein	At1g18720	1.63818	0.00564432		A021994_01	structural constituent of ribosome	At1g74060	0.416463	0.0119596																	A_84_P19945	Arabidopsis thaliana disease resistance protein (TIR-NBS class), putative (AT1G72850) mRNA, complete cds [NM_105943]	AT1G72850	NM_105943	At1g72850	44937	0.647464	0.0488654
	A001299_01	unknown protein	At1g07590	1.57754	0.0157111		A018464_01	unknown protein	At5g64700	0.369455	0.0410611		A200020_01	transporter	At1g32410	1.63689	0.0148659		At30000792	DNA binding	At1g07820	0.41625	0.00910801																	A_84_P10624	Arabidopsis thaliana peroxidase 21 (PER21) (P21) (PRXR5) (AT2G37130) mRNA, complete cds [NM_001124989]	AT2G37130	NM_001124989	At2g37130	14773	0.647767	0.0464048
	A024350_01	disulfide oxidoreductase/ monooxygenase/ oxidoreductase	At1g62570	1.5737	0.0455587		At30000864	unknown protein	At1g08380	0.360308	0.00742819		A200336_01	unknown protein	At1g10410	1.63426	0.00448218		A014746_01	UBC9 (UBIQUITIN CONJUGATING ENZYME 9); ubiquitin conjugating enzyme/ ubiquitin-like activating enzyme	At4g27960	0.415866	0.00471774																	A_84_P19361	Arabidopsis thaliana receptor-like protein kinase, putative (AT3G45860) mRNA, complete cds [NM_114455]	AT3G45860	NM_114455	At3g45860	13370	0.648416	0.0285323
	A019612_01	unknown protein	At3g62580	1.57312	0.00253691		A200890_01	FED A; electron transporter/ iron ion binding	At1g60950	0.360213	0.00610752		A011807_01	unknown protein	At3g03150	1.63043	0.00724386		At30010602	unknown protein	At2g35520	0.415854	0.000166049																	A_84_P12034	Arabidopsis thaliana ATP binding / kinase/ protein serine/threonine kinase (AT5G01950) mRNA, complete cds [NM_120273]	AT5G01950	NM_120273	At5g01950	39018	0.649605	0.0386884
	A006614_01	oxidoreductase	At2g37760	1.57156	0.0383867		A200031_01	ATEXPA1 (ARABIDOPSIS THALIANA EXPANSIN A1)	At1g69530	0.35809	0.0100256		A018897_01	unknown protein	At5g65840	1.62826	0.000597153		At30008150	lipid binding	At2g10940	0.41451	0.00153908																	A_84_P205218	Arabidopsis thaliana cysteine-type endopeptidase/ cysteine-type peptidase (AT3G48340) mRNA, complete cds [NM_148860]	AT3G48340	NM_148860	At3g48340	32503	0.649684	0.0478515
	At30013693	CYP72A15; heme binding / iron ion binding / monooxygenase/ oxygen binding	At3g14690	1.57092	0.00075861		A007932_01	unknown protein	At2g13950	0.356263	0.00147285		At30018104	unknown protein	At4g01985	1.62272	0.0122477		At30002388	unknown protein	At1g22140	0.413904	0.00515664																	A_84_P869866	Arabidopsis thaliana unknown protein (AT1G28410) mRNA, complete cds [NM_102609]	AT1G28410	NM_102609	At1g28410	3847	0.650651	0.042718
	A019407_01	ATP binding / ATPase/ nucleoside-triphosphatase/ nucleotide binding / protein binding	At5g15450	1.56864	0.0474301		At30009568	plastoquinol-plastocyanin reductase	At2g26500	0.356235	0.00647216		A018949_01	unknown protein	At5g22270	1.61899	0.01374		A203336_01	RAN3; GTP binding	At5g55190	0.41364	0.0164194																	A_84_P786853	Arabidopsis thaliana MATE efflux family protein (AT1G15150) mRNA, complete cds [NM_101383]	AT1G15150	NM_101383	At1g15150	31400	0.651252	0.0379816
	A200336_01	unknown protein	At1g10410	1.5682	0.00187392		At30001002	structural constituent of ribosome	At1g09590	0.355356	0.0216756		At30005628	ubiquitin conjugating enzyme/ ubiquitin-like activating enzyme	At1g64230	1.61762	0.0377058		At30000096	ATP binding	At1g01910	0.413277	0.0306017																	A_84_P850149	Arabidopsis thaliana ATCNGC5 (CYCLIC NUCLEOTIDE GATED CHANNEL 5); calmodulin binding / cyclic nucleotide binding / potassium channel (ATCNGC5) mRNA, complete cds [NM_180878]	ATCNGC5	NM_180878	At5g57940	30741	0.651501	0.0329412
	A018986_01	transcription factor	At5g47640	1.56502	0.0492719		A005999_01		At3g17185	0.35163	0.0144033		A020761_01	amino acid permease	At3g30390	1.61226	0.00257334		A000220_01	DNA binding	At1g27000	0.412956	0.011761																	A_84_P811769	Arabidopsis thaliana ESP (EPITHIOSPECIFIER PROTEIN); enzyme regulator (ESP) mRNA, complete cds [NM_180632]	ESP	NM_180632	At1g54040	8390	0.651735	0.0464048
	At30021885	ATAPP1	At4g36760	1.56228	0.00793745		A020842_01	RPS15 (RIBOSOMAL PROTEIN S15); structural constituent of ribosome	At1g04270	0.3495	0.039865		At30019141	unknown protein	At4g13530	1.61126	0.00265634		A020882_01	unknown protein	At2g20760	0.412229	0.0114734																	A_84_P589430	Arabidopsis thaliana agenet domain-containing protein (AT4G32440) mRNA, complete cds [NM_202931]	AT4G32440	NM_202931	At4g32440	41185	0.652564	0.0420771
	A010383_01	SCPL48; catalytic/ serine carboxypeptidase	At3g45010	1.56228	0.00154676		At30003483	structural constituent of ribosome	At1g33140	0.343863	0.048878		At30000932	HAP5C (HEME ACTIVATED PROTEIN 5C); DNA binding	At1g08970	1.60985	0.0102521		At30006845	OTC (ORNITHINE CARBAMOYLTRANSFERASE); amino acid binding / aspartate carbamoyltransferase/ carboxyl- and carbamoyltransferase/ ornithine carbamoyltransferase	At1g75330	0.412162	0.0284089																	A_84_P801252	Arabidopsis thaliana extracellular dermal glycoprotein, putative / EDGP, putative (AT1G03220) mRNA, complete cds [NM_100204]	AT1G03220	NM_100204	At1g03220	31457	0.653008	0.0277766
	A018897_01	unknown protein	At5g65840	1.56182	0.00766531		A018674_01	C/VIF2 (CELL WALL / VACUOLAR INHIBITOR OF FRUCTOSIDASE 2); enzyme inhibitor/ pectinesterase/ pectinesterase inhibitor	At5g64620	0.342685	0.0348433		A011576_01	ATTRX1; thiol-disulfide exchange intermediate	At3g51030	1.60569	0.0196036		A002085_01	unknown protein	At1g31130	0.411645	0.00514159																	A_84_P185334	Arabidopsis thaliana unknown protein (AT5G50660) mRNA, complete cds [NM_148110]	AT5G50660	NM_148110	At5g50660	41135	0.65332	0.0410695
	A020292_01	unknown protein	At4g38460	1.56178	0.00597096		At30007913	unknown protein	At2g05310	0.341683	0.0261749		A002788_01	HAB2; catalytic/ protein phosphatase type 2C/ protein serine/threonine phosphatase	At1g17550	1.60025	0.0229048		At30023235	EMB2107	At5g09900	0.411259	0.0086687																	A_84_P803109	AYAHN05TR pooled cDNA populations Arabidopsis thaliana cDNA, mRNA sequence [EG446594]	AT2G07707	EG446594	At2g07707	13069	0.653917	0.0290525
	At30005701	transferase, transferring glycosyl groups	At1g64920	1.55883	0.0258123		A025619_01	HAF01; DNA binding	At1g32750	0.336026	0.0309401		A012865_01	carboxylic ester hydrolase	At4g19420	1.59632	0.00178703		A007430_01	ATPH1 (ARABIDOPSIS THALIANA PLECKSTRIN HOMOLOGUE 1)	At2g29700	0.4107	0.0053895																	A_84_P827163	Arabidopsis thaliana ZIP11 (ZINC TRANSPORTER 11 PRECURSOR); cation transmembrane transporter/ metal ion transmembrane transporter (ZIP11) mRNA, complete cds [NM_104468]	ZIP11	NM_104468	At1g55910	14523	0.654056	0.042475
	At30017896	unknown protein	At4g00355	1.55252	0.0353004		A202004_01	structural constituent of ribosome	At3g56020	0.335243	0.0253842		A002009_01	unknown protein	At1g28140	1.59374	0.0415708		A012726_01	ATHRS1 (HISTIDYL-TRNA SYNTHETASE 1); histidine-tRNA ligase	At3g46100	0.409699	0.00800623																	A_84_P792199	BP797107 RAFL14 Arabidopsis thaliana cDNA clone RAFL23-02-C17 5', mRNA sequence [BP797107]		BP797107	At1g51402	38845	0.654404	0.0277766
	A002244_01	unknown protein	At1g53560	1.54801	0.00603825		At30025660	ribulose-bisphosphate carboxylase	At5g38420	0.331182	0.00337701		A019608_01	ATEXLA1 (ARABIDOPSIS THALIANA EXPANSIN-LIKE A1)	At3g45970	1.59366	0.00971118		A200673_01	biotin-[acetyl-CoA-carboxylase] ligase/ catalytic	At1g37150	0.409316	0.0159521																	A_84_P17701	Arabidopsis thaliana PLP4 (PATATIN-LIKE PROTEIN 4); nutrient reservoir (PLP4) mRNA, complete cds [NM_119868]	PLP4	NM_119868	At4g37050	40899	0.654499	0.042718
	A008056_01	LP1; lipid binding	At2g38540	1.54565	0.0225184		A017942_01	unknown protein	At5g22580	0.324083	0.024348		At30001780	CYP79F1 (SUPERSHOOT 1)	At1g16410	1.59295	0.00874473		At30003145	transcription factor/ transcription regulator	At1g29950	0.409225	0.00568823																	A_84_P753979	Arabidopsis thaliana unknown protein (AT1G44941) mRNA, complete cds [NM_001123967]	AT1G44941	NM_001123967	At1g44941	25040	0.65499	0.042475
	A015182_01	J20 (DNAJ-LIKE 20); heat shock protein binding / unfolded protein binding	At4g13830	1.54313	0.0479809		A200673_01	biotin-[acetyl-CoA-carboxylase] ligase/ catalytic	At1g37150	0.322194	0.0298682		A200034_01	unknown protein	At1g75380	1.59246	0.0493585		A007731_01	ATPase	At2g21410	0.408734	0.000833974																	A_84_P847969	Arabidopsis thaliana oxidoreductase (AT3G04650) mRNA, complete cds [NM_111337]	AT3G04650	NM_111337	At3g04650	8851	0.655029	0.0445293
	A020329_01	unknown protein	At3g11780	1.53492	0.0149215		At30017632	AGP20	At3g61640	0.321612	0.0200864		A012014_01	MFP2 (MULTIFUNCTIONAL PROTEIN); enoyl-CoA hydratase	At3g06860	1.59189	0.0265418		At30008190	ligase	At2g12280	0.406397	0.0052105																	A_84_P22738	Arabidopsis thaliana nucleic acid binding / ribonuclease H (AT1G10000) mRNA, complete cds [NM_100874]	AT1G10000	NM_100874	At1g10000	38491	0.655978	0.0346368
	A014931_01	unknown protein	At4g25670	1.53227	0.0343579		At30025118	structural constituent of ribosome	At5g27850	0.317942	0.0411177		At30014323	CYP705A19; heme binding / iron ion binding / monooxygenase/ oxygen binding	At3g20100	1.59011	0.00978807		At30015904	DNA binding	At3g45930	0.406309	0.00364783																	A_84_P199304	Arabidopsis thaliana PDF1.4 (PDF1.4) mRNA, complete cds [NM_101817]	PDF1.4	NM_101817	At1g19610	39715	0.656079	0.0322083
	A005829_01	protein binding / ubiquitin-protein ligase/ zinc ion binding	At1g23980	1.52941	0.0139736		At30008150	lipid binding	At2g10940	0.312434	0.0101291		At30003044	hydrolase	At1g28960	1.58903	0.0393771		A005065_01	unknown protein	At1g65720	0.406307	0.00126094																	A_84_P21007	Arabidopsis thaliana chitinase, putative (AT2G43570) mRNA, complete cds [NM_129919]	AT2G43570	NM_129919	At2g43570	11195	0.65617	0.0285323
	At30000932	HAP5C (HEME ACTIVATED PROTEIN 5C); DNA binding	At1g08970	1.52911	0.00285444		A010616_01	RPL12-C (RIBOSOMAL PROTEIN L12-C); structural constituent of ribosome	At3g27850	0.303256	0.0141961		A015182_01	J20 (DNAJ-LIKE 20); heat shock protein binding / unfolded protein binding	At4g13830	1.5886	0.00304367		At30024351	unknown protein	At5g20165	0.405211	0.00156186																	A_84_P65644	Arabidopsis thaliana unknown protein (AT5G44060) mRNA, complete cds [NM_123773]	AT5G44060	NM_123773	At5g44060	40932	0.656224	0.0454788
	A001986_01	catalytic	At1g07080	1.52869	0.00022063		At30023235	EMB2107	At5g09900	0.293586	0.0157768		A003431_01	ACD32.1	At1g06460	1.58772	0.00831876		At30017632	AGP20	At3g61640	0.404702	0.00406224																	A_84_P14701	Arabidopsis thaliana CYP78A9 (CYTOCHROME P450 78A9); monooxygenase/ oxygen binding (CYP78A9) mRNA, complete cds [NM_116053]	CYP78A9	NM_116053	At3g61880	24411	0.657244	0.0276256
	A020633_01	heat shock protein binding / unfolded protein binding	At4g36040	1.52854	0.00230559		A018708_01	DNA binding	At5g59690	0.27527	0.00634436		A019264_01	unknown protein	At5g60630	1.58606	0.0276457		A020347_01	unknown protein	At4g31130	0.403793	0.00893048																	A_84_P756909	Arabidopsis thaliana ATPase subunit 6, putative (AT2G07741) mRNA, complete cds [NM_126768]	AT2G07741	NM_126768	At2g07741	37781	0.657718	0.0442422
	At30023203	SDH3-1	At5g09600	1.525	0.000145863		A200323_01	structural constituent of ribosome	At1g09690	0.274786	0.0251917		At30010785	PAL1; phenylalanine ammonia-lyase	At2g37040	1.57828	0.0360444		At30009196	SNG1 (SINAPOYLGLUCOSE 1); serine carboxypeptidase	At2g22990	0.403682	0.0169991																	A_84_P823589	Arabidopsis thaliana unknown protein (AT5G13720) mRNA, complete cds [NM_121375]	AT5G13720	NM_121375	At5g13720	33881	0.659442	0.0346368
	A002854_01	sulfate transporter	At1g80310	1.52108	0.00947196		A001911_01	nucleic acid binding / transcription factor	At1g03790	0.260852	0.037386		At30004824	UBQ12 (UBIQUITIN 12)	At1g55060	1.57707	0.0206792		A020934_01	Mo-molybdopterin cofactor sulfurase	At5g44720	0.403223	0.0239848																	A_84_P14076	Arabidopsis thaliana ZFP2 (ZINC FINGER PROTEIN 2); nucleic acid binding / transcription factor/ zinc ion binding (ZFP2) mRNA, complete cds [NM_125133]	ZFP2	NM_125133	At5g57520	34556	0.659523	0.0488654
	A014942_01	oxidoreductase	At4g05530	1.51404	0.0348376		A018891_01	GLP3 (GERMIN-LIKE PROTEIN 3); nutrient reservoir	At5g20630	0.253538	0.00495614		A001393_01	SEX1 (STARCH EXCESS 1)	At1g10760	1.57505	0.0443341		A008056_01	LP1; lipid binding	At2g38540	0.402105	0.0040362																	A_84_P18899	Arabidopsis thaliana RPL3P (RIBOSOMAL PROTEIN L3 PLASTID); structural constituent of ribosome (RPL3P) mRNA, complete cds [NM_112626]	RPL3P	NM_112626	At3g17465	39357	0.659572	0.0346368
	At30026756	PAT1 (PHYTOCHROME A SIGNAL TRANSDUCTION 1); transcription factor	At5g48150	1.51387	0.00025796		At30022856	unknown protein	At5g06130	0.241558	0.0314816		A019513_01	ATP binding / kinase/ protein kinase/ protein serine/threonine kinase/ protein-tyrosine kinase	At4g32250	1.56909	0.0199708		A016117_01	electron transporter/ metal ion binding / protein binding	At5g17170	0.401651	0.000477021																	A_84_P23450	Arabidopsis thaliana pectinesterase family protein (AT5G26810) mRNA, complete cds [NM_122563]	AT5G26810	NM_122563	At5g26810	27260	0.659692	0.042718
	A014016_01	RALFL32 (RALF-LIKE 32)	At4g14010	1.51002	0.0309839		A011734_01	carboxylic ester hydrolase/ hydrolase, acting on ester bonds	At3g14210	0.199354	0.0152816		At30021817	catalytic/ serine-type peptidase	At4g36190	1.56654	0.00271344		A021986_01	ARS27A (ARABIDOPSIS RIBOSOMAL PROTEIN S27); structural constituent of ribosome	At3g61110	0.401337	0.00374734																	A_84_P21208	Arabidopsis thaliana transferase family protein (AT3G29670) mRNA, complete cds [NM_113889]	AT3G29670	NM_113889	At3g29670	31196	0.660647	0.0285323
	A024581_01	RALFL23 (RALF-LIKE 23)	At3g16570	1.50141	0.020711								At30007374	unknown protein	At1g79970	1.56619	0.0309083		A005680_01	unknown protein	At1g20430	0.400897	0.0200094																	A_84_P784554	Arabidopsis thaliana pectinesterase family protein (AT3G59010) mRNA, complete cds [NM_115763]	AT3G59010	NM_115763	At3g59010	11474	0.660954	0.030977
	A024514_01	CAT2 (CATALASE 2); catalase	At4g35090	1.49628	0.0230691								At30019140	unknown protein	At4g13530	1.56514	0.0132154		A003041_01	oxidoreductase	At1g34200	0.400364	0.00462091																	A_84_P23078	Arabidopsis thaliana 1-deoxy-D-xylulose-5-phosphate synthase (DXPS1) mRNA, complete cds [NM_113045]	DXPS1	NM_113045	At3g21500	25766	0.661789	0.030977
	A006022_01	unknown protein	At4g20260	1.49271	0.0103546								At30013926	TCTP (TRANSLATIONALLY CONTROLLED TUMOR PROTEIN)	At3g16640	1.56112	0.0323696		At30028638	structural constituent of ribosome	At5g64650	0.399191	0.035492																	A_84_P825052	Arabidopsis thaliana ERF8; DNA binding / transcription factor/ transcription repressor (ERF8) mRNA, complete cds [NM_104196]	ERF8	NM_104196	At1g53170	16305	0.662336	0.0277766
	At30005628	ubiquitin conjugating enzyme/ ubiquitin-like activating enzyme	At1g64230	1.48223	0.0133776								At30007925	unknown protein	At2g05440	1.56049	0.0325489		A012723_01	unknown protein	At3g16140	0.398986	0.00803546																	A_84_P192434	Arabidopsis thaliana unknown protein (AT4G36850) mRNA, complete cds [NM_119849]	AT4G36850	NM_119849	At4g36850	9214	0.662556	0.0285323
	A200996_01	unknown protein	At1g69295	1.48008	0.00524919								At30017896	unknown protein	At4g00355	1.55907	0.041071		A021898_01	protein binding / ubiquitin-protein ligase/ zinc ion binding	At1g63840	0.397801	0.0107985																	A_84_P229309	Arabidopsis thaliana unknown protein (AT3G11600) mRNA, complete cds [NM_111993]	AT3G11600	NM_111993	At3g11600	15565	0.663701	0.0411111
	A005305_01	RAN-1; GTP binding	At5g20010	1.46488	0.00511571								A025129_01	catalytic/ fumarate hydratase	At5g50950	1.55867	0.011086		A200929_01	ATP binding / protein kinase/ protein serine/threonine kinase/ protein-tyrosine kinase	At1g63500	0.397235	0.0462594																	A_84_P757954	Arabidopsis thaliana unknown protein (AT2G35345) mRNA, complete cds [NM_001084539]	AT2G35345	NM_001084539	At2g35345	28392	0.664446	0.039606
	A020962_01	STO (SALT TOLERANCE); transcription factor/ zinc ion binding	At1g06040	1.46331	0.00240383								A008564_01	ERD15 (EARLY RESPONSIVE TO DEHYDRATION 15)	At2g41430	1.55805	0.0403083		A200050_01	structural constituent of ribosome	At2g32060	0.396033	0.0186786																	A_84_P15096	Arabidopsis thaliana KTF1 (KOW DOMAIN-CONTAINING TRANSCRIPTION FACTOR 1); nucleotide binding (KTF1) mRNA, complete cds [NM_120511]	KTF1	NM_120511	At5g04290	38717	0.66475	0.0386884
	A008564_01	ERD15 (EARLY RESPONSIVE TO DEHYDRATION 15)	At2g41430	1.46123	0.00464123								A200155_01	catalytic/ protein phosphatase type 2C	At5g27930	1.55435	0.02516		At30003291	RUB1 (RELATED TO UBIQUITIN 1)	At1g31340	0.395934	0.00271135																	A_84_P12666	Arabidopsis thaliana ATNAC2 (ARABIDOPSIS NAC DOMAIN CONTAINING PROTEIN 2); transcription factor (ATNAC2) mRNA, complete cds [NM_112419]	ATNAC2	NM_112419	At3g15510	25891	0.66506	0.0455565
	A020575_01	lactoylglutathione lyase	At2g32090	1.45991	0.0288921								A024610_01	ATPP2-A1	At4g19840	1.55063	0.00672451		A005367_01	unknown protein	At4g34265	0.395838	0.00357476
	At30009794	unknown protein	At2g28400	1.4564	0.00501939								At30021938	MYB73; DNA binding / transcription factor	At4g37260	1.55003	0.0197635		A011978_01	unknown protein	At3g63190	0.395617	0.00424365
	At30015001	CYP71B36; heme binding / iron ion binding / monooxygenase/ oxygen binding	At3g26320	1.45412	0.0465829								At30019176	J20 (DNAJ-LIKE 20); heat shock protein binding / unfolded protein binding	At4g13830	1.54713	0.00636092		A003789_01	CALS1 (CALLOSE SYNTHASE 1); transferase, transferring glycosyl groups	At1g05570	0.394839	0.0101605
	A020349_01	antioxidant	At3g26060	0.674903	0.00825341								A001188_01	SUC2; carbohydrate transporter/ sucrose:hydrogen symporter/ sugar porter	At1g22710	1.5466	0.00412044		A018922_01	TUB4	At5g44340	0.391775	0.00231098
	At30028267	RPE; ribulose-phosphate 3-epimerase	At5g61410	0.674599	0.00426852								A007914_01	unknown protein	At2g15550	1.54546	0.00277907		A021998_01	LCR69/PDF2.2; protease inhibitor	At2g02100	0.390683	0.00248523
	A017645_01	DNA binding	At5g59870	0.672829	0.00332823								A010400_01	alpha-galactosidase/ hydrolase, hydrolyzing O-glycosyl compounds	At3g56310	1.54433	0.0055112		A203421_01	unknown protein	At5g66052	0.390672	0.00700229
	A015613_01	EMB1211	At5g22640	0.670559	0.00683964								At30017743	unknown protein	At3g62650	1.53994	0.00341537		At30021938	MYB73; DNA binding / transcription factor	At4g37260	0.388528	0.0257169
	At30026764	indole-3-glycerol-phosphate synthase	At5g48220	0.670254	0.00521151								At30007018	ATEXT4 (extensin 4)	At1g76930	1.53768	0.0277534		A020308_01	unknown protein	At1g03350	0.388438	0.00368826
	A019033_01	unknown protein	At5g16030	0.67024	0.00688294								A012143_01	AOC1	At3g25760	1.53543	0.0443971		A001311_01	EMB2184; structural constituent of ribosome	At1g75350	0.388388	0.0243321
	At30012551	structural constituent of ribosome	At3g04920	0.669339	0.0198616								A017113_01	HAT2; transcription factor	At5g47370	1.53442	0.0200548		A014720_01	ROC1; peptidyl-prolyl cis-trans isomerase	At4g38740	0.388114	0.0270508
	At30004507	structural constituent of ribosome	At1g52300	0.669257	0.00773657								A012213_01	FAD2 (FATTY ACID DESATURASE 2); delta12-fatty acid dehydrogenase	At3g12120	1.53411	2.73201e-05		A017979_01	MT2B (METALLOTHIONEIN 2B)	At5g02380	0.387096	0.0374752
	A010201_01	oxidoreductase/ sphingolipid delta-4 desaturase	At3g61580	0.667281	0.000618205								A021592_01	oxidoreductase	At2g29300	1.52903	0.0387507		A005553_01	unknown protein	At1g55670	0.386382	0.0413198
	A021078_01	chlorophyll binding	At5g01530	0.667035	0.047964								A020329_01	unknown protein	At3g11780	1.52735	0.00128534		A200323_01	structural constituent of ribosome	At1g09690	0.385177	0.00407734
	A002838_01	ATAMI1 (AMIDASE-LIKE PROTEIN 1); amidase	At1g08980	0.66625	0.00171286								A005305_01	RAN-1; GTP binding	At5g20010	1.52682	0.000845004		A004839_01	ATDAD1 (DEFENDER AGAINST APOPTOTIC DEATH 1)	At1g32210	0.383902	0.0217122
	A200125_01	structural constituent of ribosome	At5g04800	0.665875	0.00749738								A018153_01	unknown protein	At5g21020	1.52621	0.00926345		A202857_01	unknown protein	At5g25265	0.380744	0.015527
	A016207_01	GUN5 (GENOMES UNCOUPLED 5)	At5g13630	0.665822	0.0116865								A006811_01	AGT (ALANINE:GLYOXYLATE AMINOTRANSFERASE)	At2g13360	1.52315	0.0374123		A200246_01	TUA4	At1g04820	0.379047	0.00797191
	At30018067	PPOX	At4g01690	0.665714	0.00431965								At30013077	protein binding / ubiquitin-protein ligase/ zinc ion binding	At3g09770	1.5224	0.00777376		A201217_01	hydrogen-transporting ATP synthase, rotational mechanism / hydrolase, acting on acid anhydrides, catalyzing transmembrane movement of substances	At2g07741	0.378868	0.00184048
	At30022339	unknown protein	At5g01590	0.664645	0.0127462								At30016423	protein binding / signal transducer	At3g50840	1.52218	0.0160138		A023272_01	PBC1; peptidase/ threonine endopeptidase	At1g21720	0.378426	0.0103103
	A014771_01	ATRPS13A (RIBOSOMAL PROTEIN S13A); structural constituent of ribosome	At4g00100	0.66397	0.00751778								A010149_01	ATBS14A; protein transporter	At3g58170	1.52171	0.0276709		At30011438	COR15A (COLD-REGULATED 15A)	At2g42540	0.375028	0.0299149
	A001311_01	EMB2184; structural constituent of ribosome	At1g75350	0.663885	0.00551373								At30018453	UBQ10 (POLYUBIQUITIN 10); protein binding	At4g05320	1.52031	0.0166146		A024275_01	ANNAT2; calcium ion binding / calcium-dependent phospholipid binding	At5g65020	0.370335	0.0281392
	At30007539	PIN4 (PIN-FORMED 4); auxin:hydrogen symporter	At2g01420	0.662595	0.0299613								A002854_01	sulfate transporter	At1g80310	1.51898	0.0408833		A007932_01	unknown protein	At2g13950	0.368593	0.0115656
	A021026_01	hydrolase, acting on glycosyl bonds / hydrolase, hydrolyzing O-glycosyl compounds	At5g65730	0.661979	0.000812152								At30023203	SDH3-1	At5g09600	1.5122	0.00408521		A016256_01	hydrolase	At5g47240	0.368353	0.00750006
	A016129_01	unknown protein	At5g45510	0.66196	0.00216817								At30004969	ATDI19	At1g56280	1.51133	0.0476622		A001911_01	nucleic acid binding / transcription factor	At1g03790	0.367497	0.0114414
	At30022138	unknown protein	At4g39040	0.661273	0.0038921								A025060_01	NIT2 (NITRILASE 2) encodes a nitrilase (nitrile aminohydrolase, EC 3.5.5.1) which catalyzes the hydrolysis of indole-3-acetonitrile (IAN) to indole-3-acetic acid (IAA).Mutants have reduced sensitivity to IAN and are sensitive to IAA. Other members of the NIT gene family a Identical to Nitrilase 2 (EC 3.5.5.1) (NIT2) [Arabidopsis Thaliana] (GB:P32962;GB:Q96505); similar to NIT1 (NITRILASE 1) [Arab…	At3g44300	1.51089			A001679_01	AGP21	At1g55330	0.367352	0.0345495
	At30015811	structural constituent of ribosome	At3g45030	0.661265	0.00482646								At30026756	PAT1 (PHYTOCHROME A SIGNAL TRANSDUCTION 1); transcription factor	At5g48150	1.5016	0.0210863		At30013580	transporter	At3g13772	0.365437	0.000491193
	A005188_01	prenyltransferase	At3g51820	0.660722	0.0153588								A003242_01	ATP:ADP antiporter	At1g80300	1.49699	0.00943119		A201107_01	LCR68/PDF2.3; protease inhibitor	At2g02130	0.365338	0.00090114
	A020997_01	unknown protein	At1g67700	0.660596	0.000837367								At30019175	J20 (DNAJ-LIKE 20); heat shock protein binding / unfolded protein binding	At4g13830	1.49683	0.0178727		A011855_01	CKA2; kinase	At3g50000	0.363264	0.0125528
	A015286_01	structural constituent of ribosome	At4g31985	0.659946	0.0168417								A010383_01	SCPL48; catalytic/ serine carboxypeptidase	At3g45010	1.4963	0.0139128		At30017104	CAM3 (CALMODULIN 3); calcium ion binding	At3g56800	0.361482	0.00264477
	A020621_01	hydrogen-transporting ATP synthase, rotational mechanism / hydrogen-transporting ATPase, rotational mechanism	At4g09650	0.659255	0.00816784								A200996_01	unknown protein	At1g69295	1.49429	0.00918078		A012899_01	RPS18C (S18 RIBOSOMAL PROTEIN); RNA binding / structural constituent of ribosome	At4g09800	0.359384	0.00125229
	At30003826	ARP1 (ARABIDOPSIS RIBOSOMAL PROTEIN 1); structural constituent of ribosome	At1g43170	0.658202	0.0059952								A021815_01	SDH2-1	At3g27380	1.47847	0.0257645		At30009686	NLP1 (NITRILASE-LIKE PROTEIN 1); hydrolase, acting on carbon-nitrogen (but not peptide) bonds	At2g27450	0.358433	0.00266273
	At30006525	P40; structural constituent of ribosome	At1g72370	0.657695	0.000477107								At30013348	unknown protein	At3g11930	1.46566	0.0214051		A008726_01	unknown protein	At2g25950	0.357667	0.0204406
	At30005182	RNA binding	At1g60000	0.656652	0.000452466								At30016486	YLS2; strictosidine synthase	At3g51430	1.46274	0.0103401		A013342_01	EIF3A	At4g11420	0.357229	0.0402432
	A020842_01	RPS15 (RIBOSOMAL PROTEIN S15); structural constituent of ribosome	At1g04270	0.656167	0.0350625								A024581_01	RALFL23 (RALF-LIKE 23)	At3g16570	1.45784	0.0195935		A021057_01	APX1; L-ascorbate peroxidase	At1g07890	0.35599	0.012622
	At30016529	ATG2; metalloexopeptidase/ methionyl aminopeptidase	At3g51800	0.65577	0.00480615								A006567_01	calcium ion binding	At2g46600	1.45782	0.0135115		At30009568	plastoquinol-plastocyanin reductase	At2g26500	0.354887	0.021095
	At30005937	ribulose-bisphosphate carboxylase	At1g67090	0.655224	0.000761501								A005851_01	unknown protein	At5g02020	1.44732	0.0299325		A203298_01	lyase/ pectate lyase	At5g48900	0.354835	0.00414787
	A021123_01	unknown protein	At2g48070	0.654837	0.0124183								A007964_01	EXGT-A1 (ENDO-XYLOGLUCAN TRANSFERASE); hydrolase, acting on glycosyl bonds	At2g06850	0.67217	0.00425335		A015285_01	unknown protein	At4g23630	0.352381	0.00683259
	A201469_01	unknown protein	At2g36885	0.654624	0.00785225								A010599_01	structural constituent of ribosome	At3g02080	0.670477	0.00635769		At30028643	unknown protein	At5g64680	0.350362	6.82229e-06
	A012311_01	RPL18 (RIBOSOMAL PROTEIN L18); structural constituent of ribosome	At3g05590	0.654098	0.00569471								A002838_01	ATAMI1 (AMIDASE-LIKE PROTEIN 1); amidase	At1g08980	0.670046	0.0111048		A002950_01	unknown protein	At1g52590	0.347954	0.0377357
	At30019136	unknown protein	At4g13500	0.654087	0.0449574								A007305_01	ATEPA6 (ARABIDOPSIS THALIANA EPANSIN A6) Encodes an epansin. Naming convention from the Epansin Working Group (Kende et al, 2004. Plant Mol Bio). Involved in the formation of nematode-induced syncytia in roots of Arabidopsis thaliana. Identical to Epansin-A6 precursor (AtEPA6) (Alpha-epansin-6) (At-EP6) (AtE6) (Ath-EpAlpha-1.8) (EPA6) [Arabidopsis Thaliana] (GB:Q38865;GB:O81065;GB:Q8LDV8); simila…	At2g28950	0.67			At30003435	binding	At1g32700	0.346804	0.00499462
	A010084_01	unknown protein	At3g18050	0.653964	0.00336536								A016207_01	GUN5 (GENOMES UNCOUPLED 5)	At5g13630	0.669117	0.0459325		At30006321	GTP binding	At1g70490	0.345766	0.0292256
	A004483_01	rhodopsin-like receptor	At1g32080	0.653837	0.0128722								A021782_01	structural constituent of ribosome	At3g09500	0.668715	0.00604746		A025800_01	RAD23; damaged DNA binding	At1g79650	0.342157	0.023253
	A012464_01	unknown protein	At3g21200	0.653737	0.000209341								A012236_01	antiporter/ triose-phosphate transporter	At3g01550	0.66857	0.00615892		At30006322	GTP binding	At1g70490	0.341878	0.0147969
	At30015759	structural constituent of ribosome	At3g44590	0.65358	0.0306294								At30015173	RPL12-A (RIBOSOMAL PROTEIN L12-A); structural constituent of ribosome	At3g27830	0.668244	0.00779127		A016950_01	calcium ion binding	At5g61790	0.340038	0.00252439
	At30007422	ATP binding / kinase	At1g80380	0.652921	0.00204947								A014771_01	ATRPS13A (RIBOSOMAL PROTEIN S13A); structural constituent of ribosome	At4g00100	0.668	0.0286185		At30022165	ATGRP8 (GLYCINE-RICH PROTEIN 8); RNA binding / nucleic acid binding	At4g39260	0.33946	0.0123029
	A012917_01	unknown protein	At4g34820	0.651863	0.00208708								A200574_01	unknown protein	At1g29490	0.667859	0.00589545		A018783_01	ADF3 (ACTIN DEPOLYMERIZING FACTOR 3); actin binding	At5g59880	0.338695	0.00663844
	At30014160	uridylate kinase	At3g18680	0.650446	0.00408984								At30017843	RNA binding / structural constituent of ribosome	At3g63490	0.667802	0.0237413		A020962_01	STO (SALT TOLERANCE); transcription factor/ zinc ion binding	At1g06040	0.335625	0.00264863
	A202817_01	DNA binding	At5g22880	0.650029	0.00630268								A010924_01	electron transporter/ thiol-disulfide exchange intermediate	At3g06730	0.667692	0.0109148		A203432_01	calmodulin binding / translation elongation factor	At1g07940	0.332636	0.0276499
	At30027056	TIM8; protein translocase	At5g50810	0.64961	0.00109847								At30016723	structural constituent of ribosome	At3g53430	0.666699	0.0178938		A020900_01	ROP2; GTP binding	At1g20090	0.332077	0.000903674
	At30019410	arsenate reductase (glutaredoxin)/ electron transporter/ thiol-disulfide exchange intermediate	At4g15660	0.649282	0.0294264								A025969_01	structural constituent of ribosome	At3g09630	0.666564	0.0227308		At30000067	PIP1C; water channel	At1g01620	0.32846	0.00239245
	A015530_01	structural constituent of ribosome	At5g13510	0.648997	0.00261324								At30015811	structural constituent of ribosome	At3g45030	0.665471	0.0141578		A018708_01	DNA binding	At5g59690	0.327885	0.00184427
	At30028365	structural constituent of ribosome	At5g62300	0.648752	0.0160458								At30000013	structural constituent of ribosome	At1g01100	0.663016	0.0184777		A014789_01	unknown protein	At4g23670	0.326688	0.00727034
	A004948_01	unknown protein	At5g28500	0.648725	0.0225085								A014615_01	structural constituent of ribosome	At4g25740	0.662446	0.0285832		At30022525	UBQ3 (POLYUBIQUITIN 3); protein binding	At5g03240	0.326677	0.0378842
	A016585_01	FFC (FIFTY-FOUR CHLOROPLAST HOMOLOGUE); 7S RNA binding / GTP binding / mRNA binding	At5g03940	0.647074	0.00459553								At30012551	structural constituent of ribosome	At3g04920	0.662425	0.0249882		A001979_01	SYP51 (SYNTAXIN OF PLANTS 51)	At1g16240	0.325702	0.0148479
	A015984_01	unknown protein	At5g40450	0.646981	0.00371857								At30024092	unknown protein	At5g18010	0.66233	0.0275818		A003921_01	TIM13 (translocase of the inner membrane 13); protein translocase	At1g61570	0.323937	0.0312264
	A202628_01	arsenate reductase (glutaredoxin)/ electron transporter/ thiol-disulfide exchange intermediate	At5g18600	0.646749	0.00346823								A001184_01	unknown protein	At1g22700	0.662126	0.00538277		A021097_01	ATTRX3; thiol-disulfide exchange intermediate	At5g42980	0.323926	0.0321685
	A014615_01	structural constituent of ribosome	At4g25740	0.646695	0.00585928								A024644_01	structural constituent of ribosome	At3g49910	0.661505	0.00255414		A025916_01	cysteine-type endopeptidase/ cysteine-type peptidase	At1g02305	0.317211	0.0246339
	A016303_01	RNA binding / structural constituent of ribosome	At5g30510	0.646035	0.00119289								At30001728	structural constituent of ribosome	At1g15930	0.661253	0.00615203		At30007913	unknown protein	At2g05310	0.311182	0.00469357
	A024642_01	PIN4 (PIN-FORMED 4); auxin:hydrogen symporter	At2g01420	0.645939	0.00181707								At30021890	GGPS1 (GERANYLGERANYL PYROPHOSPHATE SYNTHASE 1); farnesyltranstransferase	At4g36810	0.661136	0.0200101		At30003084	COR314-TM2	At1g29390	0.309653	0.015869
	A020324_01	unknown protein	At5g53490	0.644547	0.000474137								At30023682	RNA binding / structural constituent of ribosome	At5g14320	0.660212	0.0262169		At30003483	structural constituent of ribosome	At1g33140	0.303841	0.00133788
	At30022139	unknown protein	At4g39040	0.644001	0.0128842								A012773_01	glycosyl hydrolase family 1 protein similar to glycosyl hydrolase family 1 protein [Arabidopsis thaliana] (TAIR:AT3G18070.1); similar to beta-mannosidase enzyme [Lycopersicon esculentum] (GB:AAL37714.1); similar to beta-mannosidase 3 [Oncidium Gower Ramsey] (GB:ABC55716.1); similar to beta-mannosidase 2 [Oncidium Gower Ramsey] (GB:ABC55717.1); contains InterPro domain 6-phospho-beta-galactosidase…	At3g18080	0.66			A003412_01	unknown protein	At1g21460	0.301806	0.00111154
	A020981_01	RNA binding / structural constituent of ribosome	At5g20160	0.643247	0.0374466								A001190_01	unknown protein	At1g53800	0.659567	0.0192177		At30000864	unknown protein	At1g08380	0.294961	0.000343997
	At30027479	structural constituent of ribosome	At5g54600	0.642304	0.00114981								A013397_01	unknown protein	At4g28080	0.658845	0.0263318		A025978_01	NAD binding / glyceraldehyde-3-phosphate dehydrogenase (phosphorylating)/ glyceraldehyde-3-phosphate dehydrogenase	At1g12900	0.286307	0.0386723
	At30007898	LHCB2.1; chlorophyll binding	At2g05100	0.64184	0.0337498								At30005925	glycerophosphodiester phosphodiesterase/ kinase	At1g66980	0.657245	0.0374041		A200840_01	ACP3 (ACYL CARRIER PROTEIN 3)	At1g54630	0.264945	0.0023481
	A016047_01	unknown protein	At5g58250	0.641321	0.0141895								A013107_01	dopamine beta-monooxygenase	At4g12980	0.656874	0.00346373		A006524_01	lipid binding	At2g37870	0.257821	0.000706426
	A019527_01	structural constituent of ribosome	At4g30800	0.640954	0.00194632								A018069_01	structural constituent of ribosome	At5g65220	0.656253	0.0326422		A022045_01	ATGSTU19 (GLUTATHIONE TRANSFERASE 8); glutathione transferase	At1g78380	0.256324	0.00507551
	At30010853	structural constituent of ribosome	At2g37600	0.640472	0.00154731								A019991_01	unknown protein	At1g73230	0.655759	0.0257764		A201988_01	unknown protein	At3g50980	0.244286	0.00938485
	A008737_01	RNA binding	At2g40290	0.640432	0.0031547								At30016529	ATG2; metalloexopeptidase/ methionyl aminopeptidase	At3g51800	0.654936	0.00259466		A014744_01	MI-1-P SYNTHASE; inositol-3-phosphate synthase	At4g39800	0.237783	0.00474637
	At30016723	structural constituent of ribosome	At3g53430	0.640133	0.007941								A003190_01	RNA binding	At1g60000	0.654774	0.0196354		At30018422	UBQ11 (UBIQUITIN 11); protein binding	At4g05050	0.220819	0.000959676
	At30008583	NTRA	At2g17420	0.638373	0.00828516								A200453_01	LHCA2*1; chlorophyll binding	At1g19150	0.654531	0.00856256		A015102_01	glycine dehydrogenase (decarboxylating)	At4g33010	0.194775	0.000340394
	At30024360	DIN10 (DARK INDUCIBLE 10); hydrolase, hydrolyzing O-glycosyl compounds	At5g20250	0.638267	0.01509								A004820_01	ATARCA; nucleotide binding	At1g18080	0.652917	0.0080566		At30011440	COR15A (COLD-REGULATED 15A)	At2g42540	0.138364	0.00054595
	At30020191	RNA binding / structural constituent of ribosome	At4g22380	0.637868	0.021789								A019127_01	unknown protein	At5g61130	0.651915	0.00463185
	At30017446	MTHFR1; methylenetetrahydrofolate reductase (NADPH)	At3g59970	0.637225	0.000751154								At30017399	structural constituent of ribosome	At3g59540	0.651409	0.0162597
	A010731_01	LHCB2:4; chlorophyll binding	At3g27690	0.636803	0.0486266								At30015760	structural constituent of ribosome	At3g44590	0.65085	0.00692575
	A020998_01	structural constituent of ribosome	At2g47610	0.635826	0.0402043								A010201_01	oxidoreductase/ sphingolipid delta-4 desaturase	At3g61580	0.650615	0.00935779
	A202013_01	structural constituent of ribosome	At3g58700	0.635234	0.0111855								At30007708	ATEXPA15 (ARABIDOPSIS THALIANA EXPANSIN A15)	At2g03090	0.649798	0.000963935
	A020836_01	EFE	At1g05010	0.634658	0.0199628								A015108_01	unknown protein	At4g02530	0.648508	0.0156258
	At30016994	structural constituent of ribosome	At3g55750	0.633596	0.0262751								A006292_01	CAO (CHAOS); chromatin binding	At2g47450	0.647354	0.012884
	At30001728	structural constituent of ribosome	At1g15930	0.632389	0.00387721								At30007691	ATGSTF3 (GLUTATHIONE S-TRANSFERASE 16); glutathione transferase	At2g02930	0.647151	0.00874896
	At30027480	structural constituent of ribosome	At5g54600	0.632375	0.000458506								At30007539	PIN4 (PIN-FORMED 4); auxin:hydrogen symporter	At2g01420	0.646954	0.0139415
	A002907_01	unknown protein	At1g21500	0.631353	0.00109447								A019839_01	unknown protein	At2g30010	0.646936	0.0334412
	At30024349	RNA binding / structural constituent of ribosome	At5g20160	0.630447	0.00223869								At30024349	RNA binding / structural constituent of ribosome	At5g20160	0.644986	0.0173527
	At30005593	disulfide oxidoreductase/ oxidoreductase	At1g63940	0.628363	0.00322558								A005188_01	prenyltransferase	At3g51820	0.643778	0.00243037
	A002086_01	RPL34 (RIBOSOMAL PROTEIN L34); structural constituent of ribosome	At1g69620	0.627666	0.00297711								A021123_01	unknown protein	At2g48070	0.643304	0.00038295
	A001231_01	disulfide oxidoreductase/ oxidoreductase	At1g63940	0.627193	0.00127537								A021961_01	protein binding / structural constituent of ribosome	At2g36170	0.64267	0.0363071
	A004820_01	ATARCA; nucleotide binding	At1g18080	0.626194	0.00723509								A001311_01	EMB2184; structural constituent of ribosome	At1g75350	0.642106	0.00861568
	A009062_01	FAD7 (FATTY ACID DESATURASE 7); omega-3 fatty acid desaturase	At3g11170	0.625009	0.0012737								A016175_01	ASN2 (ASPARAGINE SYNTHETASE 2); asparagine synthase (glutamine-hydrolyzing)	At5g65010	0.641214	0.00924391
	A008107_01	unknown protein	At2g17240	0.624435	0.00237746								At30000724	RPL4; structural constituent of ribosome	At1g07320	0.640513	0.0394099
	A004437_01	unknown protein	At1g80440	0.624376	0.000387594								A201380_01	unknown protein	At2g27385	0.639775	0.000832057
	At30011448	unknown protein	At2g42610	0.623086	0.0341258								At30012941	AAC1 (ADP/ATP CARRIER 1); ATP:ADP antiporter/ binding	At3g08580	0.639226	0.0389688
	A016175_01	ASN2 (ASPARAGINE SYNTHETASE 2); asparagine synthase (glutamine-hydrolyzing)	At5g65010	0.62224	0.0425879								At30005109	structural constituent of ribosome	At1g58983	0.638481	0.00325766
	A201380_01	unknown protein	At2g27385	0.621205	0.00603012								A001231_01	disulfide oxidoreductase/ oxidoreductase	At1g63940	0.637997	0.0221201
	A014758_01	SEN1 (DARK INDUCIBLE 1) Senescence-associated gene that is strongly induced by phosphate starvation. Transcripts are differentially regulated at the level of mRNA stability at different times of day. mRNAs are targets of the mRNA degradation pathway mediated by the downstream (DST) instability determinant. similar to senescence-associated family protein [Arabidopsis thaliana] (TAIR:AT5G66040.1); …	At4g35770	0.620541									At30003722	structural constituent of ribosome	At1g36240	0.637941	0.029255
	At30026228	structural constituent of ribosome	At5g43640	0.620114	0.000117771								A012331_01	DELTA-TIP; water channel	At3g16240	0.637801	0.0373154
	At30010270	unknown protein	At2g32650	0.619858	0.00130508								A201301_01	unknown protein	At2g17972	0.637542	0.00635888
	A020557_01	RPS11-BETA (RIBOSOMAL PROTEIN S11-BETA); structural constituent of ribosome	At5g23740	0.618865	0.00266433								At30010853	structural constituent of ribosome	At2g37600	0.637491	0.0183481
	A019991_01	unknown protein	At1g73230	0.618626	0.0194183								A002907_01	unknown protein	At1g21500	0.63725	0.0159803
	At30016219	ATCLPC; ATP binding / ATPase/ DNA binding / nuclease/ nucleoside-triphosphatase/ nucleotide binding / protein binding	At3g48870	0.618527	0.0251795								A005999_01		At3g17185	0.637222	0.0430748
	At30025394	LSP1 (LOSS OF SUSCEPTIBILITY TO POTYVIRUSES); RNA binding / translation initiation factor	At5g35620	0.617875	0.0211415								A020836_01	EFE	At1g05010	0.636785	0.0482505
	A013522_01	RNA binding / nucleic acid binding	At4g09040	0.617413	0.0390116								At30013623	FLU (FLUORESCENT IN BLUE LIGHT)	At3g14110	0.636525	0.00454722
	A016019_01	EMB2737	At5g53860	0.61708	0.0391467								A020520_01	unknown protein	At4g21210	0.636138	0.00763819
	A019330_01	metal ion binding	At5g14910	0.617077	0.0108145								At30003826	ARP1 (ARABIDOPSIS RIBOSOMAL PROTEIN 1); structural constituent of ribosome	At1g43170	0.635919	0.00550408
	A009031_01	structural constituent of ribosome	At3g56340	0.616847	0.0121607								A004948_01	unknown protein	At5g28500	0.635297	0.0350397
	A018674_01	C/VIF2 (CELL WALL / VACUOLAR INHIBITOR OF FRUCTOSIDASE 2); enzyme inhibitor/ pectinesterase/ pectinesterase inhibitor	At5g64620	0.616409	0.0402622								A017015_01	unknown protein	At5g17870	0.635234	0.00916458
	A011116_01	ATEXPA5 (ARABIDOPSIS THALIANA EXPANSIN A5)	At3g29030	0.615608	0.000649023								A200890_01	FED A; electron transporter/ iron ion binding	At1g60950	0.634215	0.0145143
	A021114_01	unknown protein	At4g34950	0.614901	0.011308								At30027480	structural constituent of ribosome	At5g54600	0.633701	0.0138958
	A006688_01	structural constituent of ribosome	At2g19740	0.614158	0.0135497								At30010270	unknown protein	At2g32650	0.632844	0.0351402
	A002047_01	LHCB6; chlorophyll binding	At1g15820	0.613934	0.0221637								A024545_01	calcium ion binding	At4g21280	0.632814	0.0112529
	At30008252	lipid binding	At2g13820	0.613876	0.0265817								A019761_01	lyase/ pectate lyase	At1g04680	0.63257	0.00113668
	A012754_01	BGAL1; beta-galactosidase/ sugar binding	At3g13750	0.613844	0.028797								A016585_01	FFC (FIFTY-FOUR CHLOROPLAST HOMOLOGUE); 7S RNA binding / GTP binding / mRNA binding	At5g03940	0.631497	0.00614582
	A014675_01	LIL3:1; transcription factor	At4g17600	0.613786	0.000186611								At30011054	structural constituent of ribosome	At2g39390	0.631196	0.0177659
	At30006310	carbonate dehydratase/ zinc ion binding	At1g70410	0.613119	0.00610487								A002086_01	RPL34 (RIBOSOMAL PROTEIN L34); structural constituent of ribosome	At1g69620	0.630754	0.0353013
	At30025109	unknown protein	At5g27780	0.612168	0.0324716								At30027478	structural constituent of ribosome	At5g54600	0.629315	0.026005
	A000993_01	unknown protein	At1g30250	0.611165	0.00583192								At30008180	unknown protein	At2g11910	0.626652	0.0154574
	At30017959	structural constituent of ribosome	At4g00810	0.610797	0.00167981								A005739_01	ATAUX2-11; transcription factor	At5g43700	0.626406	0.00626491
	A025645_01	structural constituent of ribosome	At3g11250	0.610627	0.00312949								A002052_01	DRT112; copper ion binding / electron transporter	At1g20340	0.625611	0.021573
	At30017399	structural constituent of ribosome	At3g59540	0.61026	0.00741098								A019330_01	metal ion binding	At5g14910	0.624116	0.0044111
	A000905_01	ATCSLD5; cellulose synthase	At1g02730	0.609639	0.0136056								A006688_01	structural constituent of ribosome	At2g19740	0.623801	0.0327401
	A201595_01	structural constituent of ribosome	At3g06700	0.609499	0.00166349								At30007423	ATP binding / kinase	At1g80380	0.623234	0.00878212
	A004669_01	unknown protein	At1g52230	0.608872	0.0240982								At30007422	ATP binding / kinase	At1g80380	0.623233	0.0356442
	A201631_01	DRT100 (DNA-DAMAGE REPAIR/TOLERATION 100); protein binding	At3g12610	0.608718	0.00656189								A012464_01	unknown protein	At3g21200	0.62289	0.000492233
	At30026481	structural constituent of ribosome	At5g45775	0.608556	0.000569563								A000905_01	ATCSLD5; cellulose synthase	At1g02730	0.621471	0.0355632
	At30024348	RNA binding / structural constituent of ribosome	At5g20160	0.607946	0.0306564								A019209_01	unknown protein	At5g51110	0.621412	0.000801172
	At30016624	structural constituent of ribosome	At3g52580	0.607103	0.0239784								A012311_01	RPL18 (RIBOSOMAL PROTEIN L18); structural constituent of ribosome	At3g05590	0.62106	0.0144977
	At30027478	structural constituent of ribosome	At5g54600	0.606304	0.0227894								A012028_01	carboxylic ester hydrolase/ hydrolase, acting on ester bonds	At3g16370	0.620816	0.0279595
	A024292_01	ERD6; carbohydrate transporter/ sugar porter	At1g08930	0.60512	0.00125444								A015530_01	structural constituent of ribosome	At5g13510	0.620098	0.00699367
	A007357_01	structural constituent of ribosome	At2g37190	0.604979	0.0106005								At30005182	RNA binding	At1g60000	0.62005	0.0180621
	A019186_01	unknown protein	At5g13140	0.604388	0.00139856								A022968_01	OVA2 (OVULE ABORTION 2); ATP binding / aminoacyl-tRNA ligase similar to isoleucyl-tRNA synthetase, putative / isoleucine--tRNA ligase, putative [Arabidopsis thaliana] (TAIR:AT4G10320.1); similar to isoleucyl-tRNA synthetase [Anabaena variabilis ATCC 29413] (GB:YP_324274.1); similar to isoleucyl-tRNA synthetase [Nostoc sp. PCC 7120] (GB:NP_485116.1); similar to COG0060: Isoleucyl-tRNA synthetase […	At5g49030	0.62
	A011968_01	RNA binding / nucleic acid binding	At3g08000	0.604344	0.000717804								A018909_01	RPS28 (RIBOSOMAL PROTEIN S28); structural constituent of ribosome	At5g64140	0.619711	0.00247153
	A021961_01	protein binding / structural constituent of ribosome	At2g36170	0.6042	0.00129892								A020998_01	structural constituent of ribosome	At2g47610	0.616339	0.0246986
	A010174_01	calcium ion binding	At3g55330	0.604139	0.00358731								A020181_01	structural constituent of ribosome	At4g33865	0.615798	0.034505
	A001984_01	EIF2 GAMMA; translation factor, nucleic acid binding	At1g04170	0.603131	0.0166702								A019936_01	structural constituent of ribosome	At5g27770	0.614527	0.000295274
	At30025660	ribulose-bisphosphate carboxylase	At5g38420	0.60256	0.0157891								A001740_01	FK506 binding / peptidyl-prolyl cis-trans isomerase	At1g73655	0.613471	0.027151
	A015129_01	magnesium protoporphyrin IX methyltransferase	At4g25080	0.602434	0.000273472								A011194_01	tRNA binding	At3g59980	0.613067	0.0224585
	A005023_01	EMB1138; ATP binding / ATP-dependent helicase/ helicase/ nucleic acid binding	At5g26742	0.60242	0.0263489								A019186_01	unknown protein	At5g13140	0.612883	0.00764947
	A019209_01	unknown protein	At5g51110	0.601891	0.00208728								A024454_01	CWLP (CELL WALL-PLASMA MEMBRANE LINKER PROTEIN); lipid binding / structural constituent of cell wall	At3g22120	0.611619	0.0195511
	At30016781	structural constituent of ribosome	At3g53890	0.601809	0.0212657								A010449_01	unknown protein	At3g08920	0.610782	0.0210167
	A011194_01	tRNA binding	At3g59980	0.601721	0.0108914								A202824_01	PDE225	At5g24314	0.609953	0.0497621
	At30016729	CP29; RNA binding	At3g53460	0.601053	0.0215736								At30016051	structural constituent of ribosome	At3g47370	0.609949	0.0163514
	At30026832	structural constituent of ribosome	At5g48760	0.600978	0.00665516								A201631_01	DRT100 (DNA-DAMAGE REPAIR/TOLERATION 100); protein binding	At3g12610	0.609554	0.018252
	A023484_01	unknown protein	At2g07090	0.600843	0.0137346								At30011448	unknown protein	At2g42610	0.609065	0.0171479
	A008645_01	structural constituent of ribosome	At2g43460	0.600298	0.038268								At30018067	PPOX	At4g01690	0.608901	0.00436265
	A010449_01	unknown protein	At3g08920	0.600016	0.00722727								A020997_01	unknown protein	At1g67700	0.608816	0.0140664
	At30022966	structural constituent of ribosome	At5g07090	0.599983	0.020174								At30018167	ATGSTF2; glutathione transferase	At4g02520	0.608227	0.00970222
	A003753_01	ATS1 (ACYLTRANSFERASE 1)	At1g32200	0.599866	0.00671372								At30005937	ribulose-bisphosphate carboxylase	At1g67090	0.607253	0.0335598
	A024644_01	structural constituent of ribosome	At3g49910	0.59938	0.00872664								A200580_01	structural constituent of ribosome	At1g29965	0.606986	0.0132841
	A011822_01	ketol-acid reductoisomerase	At3g58610	0.599309	0.0144285								At30022339	unknown protein	At5g01590	0.606586	0.00725413
	A017015_01	unknown protein	At5g17870	0.599154	0.00587232								A014675_01	LIL3:1; transcription factor	At4g17600	0.60578	0.0127771
	At30017960	structural constituent of ribosome	At4g00810	0.598922	9.14142e-05								At30003094	unknown protein	At1g29450	0.60561	0.0105524
	A025241_01	ATP binding / ATPase/ nucleoside-triphosphatase/ nucleotide binding	At5g16930	0.596665	0.00557817								A013522_01	RNA binding / nucleic acid binding	At4g09040	0.604556	0.0433104
	A021549_01	structural constituent of ribosome	At1g26910	0.596525	0.0197598								A200125_01	structural constituent of ribosome	At5g04800	0.603634	0.0132112
	A010960_01	unknown protein	At3g59040	0.596293	0.0429808								At30009309	unknown protein	At2g24020	0.603392	0.0314864
	At30015760	structural constituent of ribosome	At3g44590	0.595451	0.023053								A010660_01	DNA binding	At3g20670	0.602755	0.00359198
	A017088_01	copper ion binding / electron transporter	At5g15350	0.595394	0.012037								At30024096	unknown protein	At5g18050	0.601471	0.010195
	A200574_01	unknown protein	At1g29490	0.595388	0.000199471								A014632_01	SSR16; structural constituent of ribosome	At4g34620	0.600446	0.0220945
	A020689_01	HD2A (HISTONE DEACETYLASE 2A); nucleic acid binding / zinc ion binding	At3g44750	0.594766	0.0240802								At30012149	CA1 (CARBONIC ANHYDRASE 1); carbonate dehydratase/ zinc ion binding	At3g01500	0.600275	0.00490632
	A010689_01	ATP binding / protein kinase/ protein serine/threonine kinase/ protein-tyrosine kinase	At3g49670	0.593756	0.00858769								A006988_01	DEGP2; serine-type peptidase/ trypsin	At2g47940	0.600257	0.0124928
	A019839_01	unknown protein	At2g30010	0.593688	0.0204363								A007357_01	structural constituent of ribosome	At2g37190	0.598944	0.00405319
	At30020640	structural constituent of ribosome	At4g26230	0.593571	0.010365								At30006525	P40; structural constituent of ribosome	At1g72370	0.598801	0.00508041
	A012172_01	catalytic/ protein phosphatase type 2C/ protein serine/threonine phosphatase	At3g51470	0.59314	0.0292038								A021037_01	SKU5; copper ion binding	At4g12420	0.598551	0.00209099
	A001488_01	GTP binding / translation elongation factor/ translation factor, nucleic acid binding	At1g62750	0.593024	0.00605356								At30006310	carbonate dehydratase/ zinc ion binding	At1g70410	0.598444	0.00594966
	A200453_01	LHCA2*1; chlorophyll binding	At1g19150	0.592978	0.000235827								At30021811	structural constituent of ribosome	At4g36130	0.597011	0.0139557
	A202710_01	unknown protein	At5g19750	0.592822	0.0399887								A017645_01	DNA binding	At5g59870	0.596899	0.000337347
	A202631_01	PCB2 (PALE-GREEN AND CHLOROPHYLL B REDUCED 2)	At5g18660	0.59225	0.00144638								A011784_01	ribose-5-phosphate isomerase	At3g04790	0.596039	0.00167334
	A024410_01	structural constituent of ribosome	At3g60770	0.591882	0.00834177								At30015759	structural constituent of ribosome	At3g44590	0.595614	0.00611705
	A008445_01	structural constituent of ribosome	At2g43030	0.591232	0.000240557								A004242_01	RNA binding / structural constituent of ribosome	At1g34030	0.595499	0.000418037
	At30016051	structural constituent of ribosome	At3g47370	0.59119	0.0393672								A000657_01	electron transporter/ thiol-disulfide exchange intermediate	At1g43560	0.595253	0.000883312
	At30015173	RPL12-A (RIBOSOMAL PROTEIN L12-A); structural constituent of ribosome	At3g27830	0.590944	0.00840043								A008904_01	structural constituent of ribosome	At3g62870	0.594829	0.0005416
	A201005_01	nucleic acid binding	At1g70200	0.590583	0.0304613								A020349_01	antioxidant	At3g26060	0.594662	0.00341908
	A002013_01	ARR4 (RESPONSE REGULATOR 4); transcription regulator/ two-component response regulator	At1g10470	0.590508	0.0282027								A013606_01	unknown protein	At4g28660	0.594404	0.00741592
	A012590_01	RNA binding / structural constituent of ribosome	At3g55280	0.590299	0.00150844								A002090_01	unknown protein	At1g74730	0.593953	0.00273186
	A012813_01	DWF1 (DIMINUTO 1); catalytic	At3g19820	0.589331	0.00101183								A009031_01	structural constituent of ribosome	At3g56340	0.593842	0.0185183
	A024545_01	calcium ion binding	At4g21280	0.589228	0.0114851								A021701_01	structural constituent of ribosome	At1g27400	0.593763	0.0423007
	At30000724	RPL4; structural constituent of ribosome	At1g07320	0.589104	0.00779503								At30024692	unknown protein	At5g23840	0.593554	0.0478991
	A014630_01	carboxylic ester hydrolase/ hydrolase, acting on ester bonds	At4g18970	0.588605	0.0274036								At30010215	unknown protein	At2g32180	0.5927	0.0299492
	A019710_01	structural constituent of ribosome	At5g23900	0.588295	0.0220334								At30028267	RPE; ribulose-phosphate 3-epimerase	At5g61410	0.592627	0.00945696
	A200580_01	structural constituent of ribosome	At1g29965	0.587496	0.0162431								At30014166	structural constituent of ribosome	At3g18740	0.592095	0.00481669
	A012115_01	uridylate kinase	At3g18680	0.58715	0.00436544								A011116_01	ATEXPA5 (ARABIDOPSIS THALIANA EXPANSIN A5)	At3g29030	0.590568	0.000961887
	A006082_01	unknown protein	At2g33430	0.586626	0.00456067								A200048_01	structural constituent of ribosome	At2g27710	0.590179	0.00193597
	At30013401	FK506 binding / peptidyl-prolyl cis-trans isomerase	At3g12340	0.585881	0.00246842								At30026228	structural constituent of ribosome	At5g43640	0.589228	0.00662559
	A002052_01	DRT112; copper ion binding / electron transporter	At1g20340	0.585346	0.0219402								At30022966	structural constituent of ribosome	At5g07090	0.588607	0.00337314
	A011533_01	ATP binding / ATP-dependent helicase/ helicase/ nucleic acid binding	At3g06980	0.584201	0.0173482								A022919_01	structural constituent of ribosome	At5g61170	0.586808	0.00772893
	A018840_01	structural constituent of ribosome	At5g40950	0.584092	0.00228911								A006082_01	unknown protein	At2g33430	0.586725	0.0153507
	A024657_01	structural constituent of ribosome	At2g17360	0.583593	0.0276203								A008445_01	structural constituent of ribosome	At2g43030	0.586453	0.00362721
	A015108_01	unknown protein	At4g02530	0.583201	0.0109154								A004656_01	ATPME1; pectinesterase	At1g53840	0.584904	0.0297647
	A021074_01	FLA9 (fasciclin-like arabinogalactan-protein 9)	At1g03870	0.5828	0.000413692								A019965_01	structural constituent of ribosome	At1g74270	0.58431	0.00387178
	A011795_01	unknown protein	At3g63160	0.582637	0.00253936								A202817_01	DNA binding	At5g22880	0.584219	0.0026381
	A008017_01	structural constituent of ribosome	At2g33800	0.582483	0.00979317								A016047_01	unknown protein	At5g58250	0.584148	0.00414288
	A002849_01	unknown protein	At1g16510	0.581717	0.017609								A003512_01	RNA binding	At1g12800	0.584019	0.0337527
	A012334_01	structural constituent of ribosome	At3g13120	0.581615	0.00363572								A010174_01	calcium ion binding	At3g55330	0.584016	0.00414984
	A018909_01	RPS28 (RIBOSOMAL PROTEIN S28); structural constituent of ribosome	At5g64140	0.581433	0.00174164								At30002527	RPL27A (RIBOSOMAL PROTEIN L27A); structural constituent of ribosome	At1g23290	0.583796	0.0252528
	A003389_01	XYL1; hydrolase, hydrolyzing O-glycosyl compounds	At1g68560	0.578312	0.00422878								A020207_01	ATEXPA11 (ARABIDOPSIS THALIANA EXPANSIN A11)	At1g20190	0.582825	0.00384283
	A010739_01	CA1 (CARBONIC ANHYDRASE 1); carbonate dehydratase/ zinc ion binding	At3g01500	0.577887	0.0202786								At30024094	unknown protein	At5g18030	0.582743	0.0066284
	A019936_01	structural constituent of ribosome	At5g27770	0.576567	0.00162703								A014758_01	SEN1 (DARK INDUCIBLE 1) Senescence-associated gene that is strongly induced by phosphate starvation. Transcripts are differentially regulated at the level of mRNA stability at different times of day. mRNAs are targets of the mRNA degradation pathway mediated by the downstream (DST) instability determinant. similar to senescence-associated family protein [Arabidopsis thaliana] (TAIR:AT5G66040.1); …	At4g35770	0.582521
	At30009309	unknown protein	At2g24020	0.576319	0.000778323								At30020640	structural constituent of ribosome	At4g26230	0.58077	0.00884283
	At30026498	CHLI2; magnesium chelatase	At5g45930	0.575942	0.00116837								A025645_01	structural constituent of ribosome	At3g11250	0.580748	0.0071494
	At30011268	TCH3 (TOUCH 3)	At2g41100	0.575708	0.0110127								A011692_01	fructose-bisphosphatase/ phosphoric ester hydrolase	At3g54050	0.580714	0.00182018
	A007373_01	CHL-CPN10	At2g44650	0.575588	0.00277284								A010689_01	ATP binding / protein kinase/ protein serine/threonine kinase/ protein-tyrosine kinase	At3g49670	0.580588	0.0434779
	A013617_01	unknown protein	At4g30620	0.575342	0.0028601								At30012771	structural constituent of ribosome	At3g06680	0.580363	0.00955824
	A003656_01	RPS9 (RIBOSOMAL PROTEIN S9); structural constituent of ribosome	At1g74970	0.575079	0.00410011								At30026832	structural constituent of ribosome	At5g48760	0.580321	0.00913239
	A009256_01	structural constituent of ribosome	At3g04840	0.575056	0.000243305								A010084_01	unknown protein	At3g18050	0.578943	0.00898971
	At30005109	structural constituent of ribosome	At1g58983	0.574872	0.00722934								A019641_01	structural constituent of ribosome	At3g28900	0.578871	0.0133702
	A010660_01	DNA binding	At3g20670	0.574262	0.0109097								A006034_01	FK506 binding / peptidyl-prolyl cis-trans isomerase	At2g43560	0.578663	0.0219966
	At30022458	structural constituent of ribosome	At5g02610	0.574161	0.0018133								A019710_01	structural constituent of ribosome	At5g23900	0.57852	0.00693922
	At30009714	structural constituent of ribosome	At2g27710	0.573504	0.000735882								A200238_01	structural constituent of ribosome	At1g04480	0.578298	0.0211001
	A004368_01	structural constituent of ribosome	At1g48350	0.572975	0.00051029								A019527_01	structural constituent of ribosome	At4g30800	0.578247	0.0180813
	A004630_01	PRPL11 (PLASTID RIBOSOMAL PROTEIN L11); structural constituent of ribosome	At1g32990	0.571524	0.00185999								At30017960	structural constituent of ribosome	At4g00810	0.578225	0.00736426
	At30005029	structural constituent of ribosome	At1g57660	0.571216	0.00293679								A020689_01	HD2A (HISTONE DEACETYLASE 2A); nucleic acid binding / zinc ion binding	At3g44750	0.5781	0.0149914
	At30024094	unknown protein	At5g18030	0.571138	0.0289538								At30014160	uridylate kinase	At3g18680	0.578022	0.0131134
	A024564_01	EMB2394; structural constituent of ribosome	At1g05190	0.57113	0.000826243								A019033_01	unknown protein	At5g16030	0.578018	0.0107125
	A004242_01	RNA binding / structural constituent of ribosome	At1g34030	0.571125	0.000337015								A017010_01	structural constituent of ribosome	At5g02960	0.577608	0.00273428
	A019684_01	unknown protein	At5g52970	0.570639	0.000499892								A015984_01	unknown protein	At5g40450	0.575252	0.0302793
	A019965_01	structural constituent of ribosome	At1g74270	0.569205	0.00252088								A021982_01	structural constituent of ribosome / transcription regulator	At2g44120	0.575136	0.00160381
	A017010_01	structural constituent of ribosome	At5g02960	0.569073	0.00165447								At30009714	structural constituent of ribosome	At2g27710	0.574838	8.57721e-05
	At30022691	structural constituent of ribosome	At5g04800	0.568863	0.0016899								A201595_01	structural constituent of ribosome	At3g06700	0.574695	0.0123246
	A011978_01	unknown protein	At3g63190	0.567678	0.0283845								A019032_01	aldose 1-epimerase	At5g66530	0.574557	0.0195262
	A006229_01	protein binding	At2g42800	0.567224	0.0309028								A019512_01	unknown protein	At4g32340	0.574105	0.0162891
	A002779_01	porphobilinogen synthase	At1g69740	0.566598	0.00844157								A007373_01	CHL-CPN10	At2g44650	0.573844	0.0152225
	At30011054	structural constituent of ribosome	At2g39390	0.566349	0.0017808								At30003100	unknown protein	At1g29510	0.573757	0.0230058
	At30009712	structural constituent of ribosome	At2g27710	0.566091	0.00335897								A202631_01	PCB2 (PALE-GREEN AND CHLOROPHYLL B REDUCED 2)	At5g18660	0.572905	0.00261095
	A003190_01	RNA binding	At1g60000	0.565715	0.00953335								A020324_01	unknown protein	At5g53490	0.572548	0.0016058
	A007636_01	nutrient reservoir	At2g18540	0.565445	0.0293019								A012115_01	uridylate kinase	At3g18680	0.572499	0.0463104
	At30016233	ATBBC1; structural constituent of ribosome	At3g49010	0.565182	0.00346715								At30002329	unknown protein	At1g21600	0.572111	0.0239917
	A006034_01	FK506 binding / peptidyl-prolyl cis-trans isomerase	At2g43560	0.564681	0.0080616								At30026481	structural constituent of ribosome	At5g45775	0.571589	0.000867941
	A012183_01	peroxidase	At3g49110	0.56403	0.0428073								At30014556	structural constituent of ribosome	At3g22230	0.570771	0.00814201
	A007219_01	CR88; ATP binding / unfolded protein binding	At2g04030	0.563568	0.00144648								At30019035	RNA binding / structural constituent of ribosome	At4g12600	0.570531	0.00300615
	A019641_01	structural constituent of ribosome	At3g28900	0.563103	0.00173399								A011968_01	RNA binding / nucleic acid binding	At3g08000	0.570226	0.0295792
	A007949_01	structural constituent of ribosome	At2g24090	0.562276	0.00014085								At30022691	structural constituent of ribosome	At5g04800	0.569716	0.00444747
	At30007691	ATGSTF3 (GLUTATHIONE S-TRANSFERASE 16); glutathione transferase	At2g02930	0.562082	0.0443544								A014858_01	unknown protein	At4g33666	0.568635	0.0034205
	A003291_01	HEMA1; glutamyl-tRNA reductase	At1g58290	0.56202	0.00620974								A010960_01	unknown protein	At3g59040	0.568058	0.000810859
	A002090_01	unknown protein	At1g74730	0.561507	0.000556841								A024630_01	structural constituent of ribosome	At1g18540	0.567358	0.000226674
	A010241_01	antioxidant	At3g11630	0.561403	0.00445476								A008107_01	unknown protein	At2g17240	0.566852	0.0417182
	A001699_01	hydrolase, hydrolyzing O-glycosyl compounds	At1g64390	0.560993	0.00154866								A005023_01	EMB1138; ATP binding / ATP-dependent helicase/ helicase/ nucleic acid binding	At5g26742	0.565955	0.0342566
	A201729_01	unknown protein	At3g22210	0.560943	0.000822041								At30026707	structural constituent of ribosome	At5g47700	0.565537	0.00122424
	A017534_01	enzyme inhibitor/ pectinesterase/ pectinesterase inhibitor	At5g62360	0.560623	0.000305793								At30012623	structural constituent of ribosome	At3g05560	0.56488	0.000283184
	A019761_01	lyase/ pectate lyase	At1g04680	0.560393	9.86343e-05								At30019709	structural constituent of ribosome	At4g18100	0.564719	0.0168727
	A019001_01	structural constituent of ribosome	At5g22440	0.560268	0.000885439								At30002826	structural constituent of ribosome	At1g26880	0.564483	0.0113235
	A024361_01	structural constituent of ribosome	At2g31610	0.560165	0.0137654								At30022035	PDE191	At4g38160	0.56423	0.00192144
	A000657_01	electron transporter/ thiol-disulfide exchange intermediate	At1g43560	0.560141	0.00686743								A009948_01	unknown protein	At3g56910	0.564027	0.0239741
	At30012283	structural constituent of ribosome	At3g02560	0.559827	0.00239681								At30003095	unknown protein	At1g29460	0.563931	0.0112135
	At30024411	CPN20 (CHAPERONIN 20); calmodulin binding	At5g20720	0.559486	0.00193248								At30024061	EMB1241; adenyl-nucleotide exchange factor/ chaperone binding / protein homodimerization	At5g17710	0.563882	0.0195957
	At30010215	unknown protein	At2g32180	0.558473	0.00101351								A018520_01	antioxidant	At5g06290	0.56265	0.0224289
	At30021013	structural constituent of ribosome	At4g29410	0.558062	0.00214985								A024318_01	EMB1080; structural constituent of ribosome	At3g48930	0.562578	0.0163664
	A008904_01	structural constituent of ribosome	At3g62870	0.557579	0.00173405								A201682_01	unknown protein	At3g16960	0.562482	0.0120381
	A019630_01	structural constituent of ribosome	At3g16780	0.557411	0.00410094								At30024691	unknown protein	At5g23840	0.562437	0.0225264
	A200945_01	unknown protein	At1g64560	0.55706	0.0172127								At30022690	structural constituent of ribosome	At5g04800	0.561782	0.0003639
	A004365_01	structural constituent of ribosome	At1g64510	0.556095	0.000332575								A008017_01	structural constituent of ribosome	At2g33800	0.561324	0.00573436
	At30022690	structural constituent of ribosome	At5g04800	0.556005	0.00187054								A005783_01	TOC33 (PLASTID PROTEIN IMPORT 1); GTP binding	At1g02280	0.560993	0.0375904
	A020178_01	ACR4; amino acid binding	At1g69040	0.555939	0.0160002								A024361_01	structural constituent of ribosome	At2g31610	0.560055	0.000261053
	At30024061	EMB1241; adenyl-nucleotide exchange factor/ chaperone binding / protein homodimerization	At5g17710	0.555865	0.0345375								A015613_01	EMB1211	At5g22640	0.559811	0.00378101
	A019904_01	unknown protein	At1g06190	0.555599	0.000207856								A024444_01	ATCSLC04; transferase, transferring glycosyl groups	At3g28180	0.559706	0.000584396
	At30024060	EMB1241; adenyl-nucleotide exchange factor/ chaperone binding / protein homodimerization	At5g17710	0.555387	0.000171103								A007949_01	structural constituent of ribosome	At2g24090	0.559326	0.0103819
	At30014166	structural constituent of ribosome	At3g18740	0.554835	0.00228763								A019684_01	unknown protein	At5g52970	0.559149	0.0104476
	At30000013	structural constituent of ribosome	At1g01100	0.554622	0.0230136								A200776_01	unknown protein	At1g49975	0.558993	0.0447522
	A200238_01	structural constituent of ribosome	At1g04480	0.554574	0.0143788								A020557_01	RPS11-BETA (RIBOSOMAL PROTEIN S11-BETA); structural constituent of ribosome	At5g23740	0.55891	0.0421085
	A009102_01	lyase	At3g62530	0.554463	0.00186852								At30014692	structural constituent of ribosome	At3g23390	0.558397	0.0200005
	A001740_01	FK506 binding / peptidyl-prolyl cis-trans isomerase	At1g73655	0.553301	0.000161269								At30017961	structural constituent of ribosome	At4g00810	0.558055	0.0154178
	At30014692	structural constituent of ribosome	At3g23390	0.553079	0.00121593								At30019094	structural constituent of ribosome	At4g13170	0.556847	0.022607
	At30017961	structural constituent of ribosome	At4g00810	0.552619	0.00491879								A202710_01	unknown protein	At5g19750	0.556072	0.031733
	A015883_01	unknown protein	At5g14120	0.551593	0.0270231								A024564_01	EMB2394; structural constituent of ribosome	At1g05190	0.555941	0.0249017
	At30027920	structural constituent of ribosome	At5g58420	0.551516	0.00391572								At30022435	structural constituent of ribosome	At5g02450	0.555807	0.0192746
	A023457_01	structural constituent of ribosome	At2g19730	0.551114	0.002657								At30012283	structural constituent of ribosome	At3g02560	0.555658	0.00210282
	A010229_01	structural constituent of ribosome	At3g11510	0.550668	0.00206128								A009256_01	structural constituent of ribosome	At3g04840	0.555065	0.00231952
	At30002826	structural constituent of ribosome	At1g26880	0.550278	0.000299432								A003006_01	RPS17; structural constituent of ribosome	At1g79850	0.554454	2.74123e-05
	At30019035	RNA binding / structural constituent of ribosome	At4g12600	0.549119	0.0225212								At30013401	FK506 binding / peptidyl-prolyl cis-trans isomerase	At3g12340	0.554278	0.0119268
	At30003092	unknown protein	At1g29430	0.548518	0.00323916								At30021013	structural constituent of ribosome	At4g29410	0.554273	0.00458335
	At30022593	structural constituent of ribosome	At5g03850	0.547989	0.00209664								At30026498	CHLI2; magnesium chelatase	At5g45930	0.554088	0.0235964
	A001052_01	CPN10 (CHAPERONIN 10)	At1g14980	0.547522	0.023653								A012917_01	unknown protein	At4g34820	0.554039	0.00151163
	At30026646	structural constituent of ribosome	At5g47190	0.547104	0.00120677								At30005593	disulfide oxidoreductase/ oxidoreductase	At1g63940	0.554022	0.000260337
	A201784_01	TIP2 (TONOPLAST INTRINSIC PROTEIN 2); water channel	At3g26520	0.546642	0.000118678								At30016219	ATCLPC; ATP binding / ATPase/ DNA binding / nuclease/ nucleoside-triphosphatase/ nucleotide binding / protein binding	At3g48870	0.553801	0.00638653
	A201303_01	EMB2296; structural constituent of ribosome	At2g18020	0.546334	0.015117								At30019241	structural constituent of ribosome	At4g14320	0.553645	0.0200146
	A014632_01	SSR16; structural constituent of ribosome	At4g34620	0.545592	0.000189003								A020300_01	PFL (POINTED FIRST LEAVES); RNA binding / structural constituent of ribosome	At1g22780	0.553579	0.00534035
	A020351_01	unknown protein	At2g21210	0.544649	0.0128017								At30022593	structural constituent of ribosome	At5g03850	0.553486	0.0151061
	A012841_01	unknown protein	At3g18890	0.544631	0.0187754								At30024690	unknown protein	At5g23840	0.553464	0.0271149
	A015235_01	FIB2 (FIBRILLARIN 2)	At4g25630	0.544497	0.0131649								A009062_01	FAD7 (FATTY ACID DESATURASE 7); omega-3 fatty acid desaturase	At3g11170	0.553418	0.00685356
	A017894_01	structural constituent of ribosome	At5g02870	0.544184	0.000720331								At30004507	structural constituent of ribosome	At1g52300	0.552878	0.0297173
	A025820_01	GSA1 (GLUTAMATE-1-SEMIALDEHYDE-2,1-AMINOMUTASE); glutamate-1-semialdehyde 2,1-aminomutase	At5g63570	0.544168	0.0226109								At30027920	structural constituent of ribosome	At5g58420	0.552151	0.00274515
	A011435_01	unknown protein	At3g09180	0.544017	0.0250971								A020621_01	hydrogen-transporting ATP synthase, rotational mechanism / hydrogen-transporting ATPase, rotational mechanism	At4g09650	0.552007	0.0023253
	A010051_01	polygalacturonase	At3g62110	0.543832	0.00452333								A004630_01	PRPL11 (PLASTID RIBOSOMAL PROTEIN L11); structural constituent of ribosome	At1g32990	0.550139	0.000830894
	A009948_01	unknown protein	At3g56910	0.543474	0.000159985								A004365_01	structural constituent of ribosome	At1g64510	0.549758	0.0026111
	A001850_01	unknown protein	At1g67150	0.543011	0.00326475								A018869_01	structural constituent of ribosome	At5g60670	0.549369	0.00172099
	A020516_01	CPN20 (CHAPERONIN 20); calmodulin binding	At5g20720	0.542056	0.000769127								A003656_01	RPS9 (RIBOSOMAL PROTEIN S9); structural constituent of ribosome	At1g74970	0.547941	0.00409688
	A016046_01	FK506 binding / peptidyl-prolyl cis-trans isomerase	At5g45680	0.541963	0.00124036								At30026482	structural constituent of ribosome	At5g45775	0.547665	0.000928696
	A021701_01	structural constituent of ribosome	At1g27400	0.541462	0.0192196								At30016233	ATBBC1; structural constituent of ribosome	At3g49010	0.547458	0.000894346
	At30012771	structural constituent of ribosome	At3g06680	0.540167	0.0135521								At30024360	DIN10 (DARK INDUCIBLE 10); hydrolase, hydrolyzing O-glycosyl compounds	At5g20250	0.546905	0.00267842
	A011650_01	structural constituent of ribosome	At3g09200	0.539867	0.00453268								A012172_01	catalytic/ protein phosphatase type 2C/ protein serine/threonine phosphatase	At3g51470	0.546648	0.00869087
	At30007708	ATEXPA15 (ARABIDOPSIS THALIANA EXPANSIN A15)	At2g03090	0.539423	0.0111058								A001850_01	unknown protein	At1g67150	0.545871	0.000666057
	A018256_01	oxoglutarate:malate antiporter	At5g12860	0.538892	0.0142167								A001488_01	GTP binding / translation elongation factor/ translation factor, nucleic acid binding	At1g62750	0.544562	0.00880843
	A024687_01	transporter	At1g52190	0.538732	0.0031128								A021026_01	hydrolase, acting on glycosyl bonds / hydrolase, hydrolyzing O-glycosyl compounds	At5g65730	0.544111	0.00290341
	At30012624	structural constituent of ribosome	At3g05560	0.538601	0.00108008								A001518_01	pepsin A	At1g09750	0.54406	0.0208262
	A020697_01	EMB1473; structural constituent of ribosome	At1g78630	0.538484	0.00101531								A015129_01	magnesium protoporphyrin IX methyltransferase	At4g25080	0.543629	0.00161003
	A200050_01	structural constituent of ribosome	At2g32060	0.538287	0.03526								A009462_01	unknown protein	At3g54260	0.543222	0.00682584
	At30013247	structural constituent of ribosome	At3g11120	0.537984	0.00188608								A011978_01	unknown protein	At3g63190	0.542583	0.0148579
	A008356_01	PSRP4 (PLASTID-SPECIFIC RIBOSOMAL PROTEIN 4); structural constituent of ribosome	At2g38140	0.537756	0.00161786								A024410_01	structural constituent of ribosome	At3g60770	0.542394	0.00328385
	A001741_01	unknown protein	At1g73840	0.537292	0.0150505								A017837_01	inorganic diphosphatase/ magnesium ion binding / pyrophosphatase	At5g09650	0.542212	0.0220006
	At30012623	structural constituent of ribosome	At3g05560	0.537238	0.00129939								At30009428	structural constituent of ribosome	At2g25210	0.542037	0.0164336
	A201666_01	RNA binding / structural constituent of ribosome	At3g15190	0.536458	0.000582315								A006847_01	FAD3 (FATTY ACID DESATURASE 3); omega-3 fatty acid desaturase	At2g29980	0.541692	0.00499235
	A014643_01	AHA2; ATPase	At4g30190	0.535791	0.00425907								At30026646	structural constituent of ribosome	At5g47190	0.541475	0.016212
	A014858_01	unknown protein	At4g33666	0.534772	0.00370216								At30005029	structural constituent of ribosome	At1g57660	0.541213	0.000168754
	A021982_01	structural constituent of ribosome / transcription regulator	At2g44120	0.534651	0.00764318								A009543_01	structural constituent of ribosome	At3g16080	0.541049	0.0202201
	A004665_01	NAD binding / aspartate-semialdehyde dehydrogenase/ oxidoreductase, acting on the aldehyde or oxo group of donors, NAD or NADP as acceptor	At1g14810	0.534569	0.0021908								A025241_01	ATP binding / ATPase/ nucleoside-triphosphatase/ nucleotide binding	At5g16930	0.540579	0.00439594
	At30026482	structural constituent of ribosome	At5g45775	0.534242	0.000944527								A017118_01	unknown protein	At5g61660	0.539603	0.00180052
	At30019241	structural constituent of ribosome	At4g14320	0.533832	0.000181353								A012590_01	RNA binding / structural constituent of ribosome	At3g55280	0.539187	0.000138497
	At30002329	unknown protein	At1g21600	0.533678	3.93749e-05								A016046_01	FK506 binding / peptidyl-prolyl cis-trans isomerase	At5g45680	0.538805	0.0307905
	At30010859	unknown protein	At2g37660	0.533003	0.00358328								A023457_01	structural constituent of ribosome	At2g19730	0.538359	0.00141459
	At30019094	structural constituent of ribosome	At4g13170	0.532439	0.0315974								A004665_01	NAD binding / aspartate-semialdehyde dehydrogenase/ oxidoreductase, acting on the aldehyde or oxo group of donors, NAD or NADP as acceptor	At1g14810	0.537546	0.0300153
	A010790_01	AHB2	At3g10520	0.531851	0.0111708								A002779_01	porphobilinogen synthase	At1g69740	0.537401	0.00469522
	At30003095	unknown protein	At1g29460	0.531764	0.0325292								A006100_01	structural constituent of ribosome	At2g33370	0.537303	0.0161528
	At30027715	structural constituent of ribosome	At5g56710	0.530822	0.0216157								A011822_01	ketol-acid reductoisomerase	At3g58610	0.537254	0.0011451
	At30025795	5S rRNA binding / structural constituent of ribosome	At5g39740	0.530791	0.00491186								A010229_01	structural constituent of ribosome	At3g11510	0.537098	0.00492163
	At30011623	structural constituent of ribosome / transcription regulator	At2g44120	0.530025	0.00703472								A013617_01	unknown protein	At4g30620	0.536214	0.0119841
	A009543_01	structural constituent of ribosome	At3g16080	0.52982	0.003629								At30016052	structural constituent of ribosome	At3g47370	0.536185	0.00602392
	At30023880	structural constituent of ribosome	At5g16130	0.528855	0.000683906								A011634_01	structural constituent of ribosome	At3g54210	0.534661	0.00684545
	A020086_01	ATRPL23A (RIBOSOMAL PROTEIN L23A); RNA binding / structural constituent of ribosome	At2g39460	0.528708	0.00114848								At30019548	structural constituent of ribosome	At4g16720	0.534206	0.00864426
	At30000722	RPL4; structural constituent of ribosome	At1g07320	0.528634	0.00499584								A010310_01	unknown protein	At3g47650	0.533311	0.00347106
	A024630_01	structural constituent of ribosome	At1g18540	0.528526	0.00467426								A016347_01	EMB1241; adenyl-nucleotide exchange factor/ chaperone binding / protein homodimerization	At5g17710	0.53308	0.00177009
	A025978_01	NAD binding / glyceraldehyde-3-phosphate dehydrogenase (phosphorylating)/ glyceraldehyde-3-phosphate dehydrogenase	At1g12900	0.527996	0.00932255								A007370_01	ATRPS5B (RIBOSOMAL PROTEIN 5B); structural constituent of ribosome	At2g37270	0.532325	0.000136274
	A021081_01	CP29; RNA binding	At3g53460	0.527546	2.96057e-05								A020697_01	EMB1473; structural constituent of ribosome	At1g78630	0.531978	0.0094517
	At30003789	structural constituent of ribosome	At1g41880	0.527194	2.09046e-05								A018674_01	C/VIF2 (CELL WALL / VACUOLAR INHIBITOR OF FRUCTOSIDASE 2); enzyme inhibitor/ pectinesterase/ pectinesterase inhibitor	At5g64620	0.530837	0.0220695
	A007370_01	ATRPS5B (RIBOSOMAL PROTEIN 5B); structural constituent of ribosome	At2g37270	0.526529	0.0038714								A018840_01	structural constituent of ribosome	At5g40950	0.530642	2.40592e-06
	A012654_01	catalytic/ dihydroxy-acid dehydratase	At3g23940	0.526486	0.0100886								A020052_01	nutrient reservoir	At4g16980	0.53043	0.00244277
	A015524_01	hydroxymethylbilane synthase	At5g08280	0.526345	0.000227461								A019398_01	nucleic acid binding	At5g04430	0.5302	0.00995972
	A006100_01	structural constituent of ribosome	At2g33370	0.52616	0.0123694								At30015644	unknown protein	At3g43410	0.530001	0.00433547
	A013699_01	structural constituent of ribosome	At4g17560	0.525822	0.000234302								A014630_01	carboxylic ester hydrolase/ hydrolase, acting on ester bonds	At4g18970	0.529008	0.0126022
	At30026707	structural constituent of ribosome	At5g47700	0.52479	0.00171164								At30012624	structural constituent of ribosome	At3g05560	0.52837	0.00773459
	A017860_01	ATHB5	At5g65310	0.524569	0.00046884								At30010859	unknown protein	At2g37660	0.528144	0.00414535
	A007627_01	unknown protein	At2g42220	0.524399	0.000235222								A201784_01	TIP2 (TONOPLAST INTRINSIC PROTEIN 2); water channel	At3g26520	0.527903	0.0107157
	A013119_01	RPS6 (RIBOSOMAL PROTEIN S6); structural constituent of ribosome	At4g31700	0.524257	0.0020305								A012813_01	DWF1 (DIMINUTO 1); catalytic	At3g19820	0.52676	0.0110961
	A014256_01	unknown protein	At4g10480	0.523676	0.00156862								A010051_01	polygalacturonase	At3g62110	0.526663	0.00462026
	A021044_01	lyase/ pectate lyase	At4g24780	0.523533	0.000527588								A017088_01	copper ion binding / electron transporter	At5g15350	0.525816	0.0106499
	A019032_01	aldose 1-epimerase	At5g66530	0.522782	0.000487935								A011650_01	structural constituent of ribosome	At3g09200	0.525225	0.00177852
	At30019709	structural constituent of ribosome	At4g18100	0.522746	0.0076328								At30017959	structural constituent of ribosome	At4g00810	0.525186	0.000722785
	A003800_01	RPL4; structural constituent of ribosome	At1g07320	0.522683	0.0157507								A014643_01	AHA2; ATPase	At4g30190	0.524617	0.00213267
	At30024100	unknown protein	At5g18080	0.522377	0.00386989								At30024097	unknown protein	At5g18060	0.523999	0.00226018
	A004656_01	ATPME1; pectinesterase	At1g53840	0.521532	0.0160974								A003291_01	HEMA1; glutamyl-tRNA reductase	At1g58290	0.523278	0.0301072
	A019191_01	unknown protein	At5g62720	0.520509	0.00089278								A015524_01	hydroxymethylbilane synthase	At5g08280	0.523085	0.00149923
	A010369_01	RPL9; structural constituent of ribosome	At3g44890	0.519973	0.000815515								A202020_01	structural constituent of ribosome	At3g60245	0.522737	0.0157944
	At30015279	transcription regulator	At3g28857	0.519477	0.033591								At30023880	structural constituent of ribosome	At5g16130	0.522412	0.000742095
	A010310_01	unknown protein	At3g47650	0.519234	0.000582961								A003389_01	XYL1; hydrolase, hydrolyzing O-glycosyl compounds	At1g68560	0.522095	0.00674919
	A025771_01	glutamate-1-semialdehyde 2,1-aminomutase/ pyridoxal phosphate binding / transaminase	At3g48730	0.51914	0.0349133								A007219_01	CR88; ATP binding / unfolded protein binding	At2g04030	0.520637	0.000147799
	A017118_01	unknown protein	At5g61660	0.519028	0.0242784								At30005045	structural constituent of ribosome	At1g57860	0.520257	0.00478709
	A005999_01		At3g17185	0.518109	0.0107218								At30000722	RPL4; structural constituent of ribosome	At1g07320	0.520154	0.00778184
	A013606_01	unknown protein	At4g28660	0.517895	0.00845955								At30013929	similar to unknown protein [Arabidopsis thaliana] (TAIR:AT3G16660.1); similar to Phylloplanin precursor (T-phylloplanin) (GB:Q56S59)	At3g16670	0.52
	A200776_01	unknown protein	At1g49975	0.517738	0.00283045								A020178_01	ACR4; amino acid binding	At1g69040	0.519879	0.000179627
	At30024097	unknown protein	At5g18060	0.517247	0.00199986								A013221_01	unknown protein	At4g34790	0.519432	0.00326045
	A020197_01	structural constituent of ribosome	At4g01310	0.517104	0.0018095								At30019331	structural constituent of ribosome	At4g15000	0.519415	0.000592105
	A009462_01	unknown protein	At3g54260	0.516716	0.00199656								A024642_01	PIN4 (PIN-FORMED 4); auxin:hydrogen symporter	At2g01420	0.519304	0.0222226
	A006847_01	FAD3 (FATTY ACID DESATURASE 3); omega-3 fatty acid desaturase	At2g29980	0.516355	0.0013407								A001141_01	ATTIC110/TIC110	At1g06950	0.518311	0.00709873
	At30003100	unknown protein	At1g29510	0.515353	0.00431795								A021052_01	LHB1B1; chlorophyll binding	At2g34430	0.518066	0.0262344
	At30016050	structural constituent of ribosome	At3g47370	0.515118	0.00326448								At30024093	unknown protein	At5g18020	0.517146	0.0179427
	At30021811	structural constituent of ribosome	At4g36130	0.515026	0.0177877								A201303_01	EMB2296; structural constituent of ribosome	At2g18020	0.516933	0.0029887
	A016886_01	structural constituent of ribosome	At5g24490	0.514879	0.000702847								A013699_01	structural constituent of ribosome	At4g17560	0.51646	0.00752708
	At30005045	structural constituent of ribosome	At1g57860	0.51487	0.00517399								A025619_01	HAF01; DNA binding	At1g32750	0.515369	0.0130422
	A010758_01	GHS1 (GLUCOSE HYPERSENSITIVE 1); structural constituent of ribosome	At3g27160	0.514685	0.000629265								A010241_01	antioxidant	At3g11630	0.515057	0.00509226
	A011634_01	structural constituent of ribosome	At3g54210	0.514622	0.000465144								At30024100	unknown protein	At5g18080	0.515025	0.000380412
	A020495_01	unknown protein	At4g34760	0.514482	0.00168485								At30022458	structural constituent of ribosome	At5g02610	0.514819	0.0125295
	A203477_01	ATL5 (A. THALIANA RIBOSOMAL PROTEIN L5); structural constituent of ribosome	At3g25520	0.514173	0.00177833								A023484_01	unknown protein	At2g07090	0.514458	0.00265824
	A021034_01	PORB (PROTOCHLOROPHYLLIDE OXIDOREDUCTASE B); oxidoreductase/ protochlorophyllide reductase	At4g27440	0.51384	1.0493e-05								A014256_01	unknown protein	At4g10480	0.513609	0.000976348
	At30019548	structural constituent of ribosome	At4g16720	0.513615	3.60137e-05								At30016994	structural constituent of ribosome	At3g55750	0.513561	0.0336422
	A022919_01	structural constituent of ribosome	At5g61170	0.512405	0.00401164								A010739_01	CA1 (CARBONIC ANHYDRASE 1); carbonate dehydratase/ zinc ion binding	At3g01500	0.513479	0.00102972
	A024318_01	EMB1080; structural constituent of ribosome	At3g48930	0.512349	0.0127209								A010616_01	RPL12-C (RIBOSOMAL PROTEIN L12-C); structural constituent of ribosome	At3g27850	0.512929	0.0158494
	A003006_01	RPS17; structural constituent of ribosome	At1g79850	0.50963	0.000315116								A008356_01	PSRP4 (PLASTID-SPECIFIC RIBOSOMAL PROTEIN 4); structural constituent of ribosome	At2g38140	0.512129	0.0034983
	A003099_01	unknown protein	At1g22690	0.509063	0.00778548								A002013_01	ARR4 (RESPONSE REGULATOR 4); transcription regulator/ two-component response regulator	At1g10470	0.511854	0.00920538
	At30019784	RPL16B; structural constituent of ribosome	At4g18730	0.508663	0.0019508								A013119_01	RPS6 (RIBOSOMAL PROTEIN S6); structural constituent of ribosome	At4g31700	0.509883	0.0238745
	A012328_01	FAD5 (FATTY ACID DESATURASE 5); oxidoreductase	At3g15850	0.508394	0.00945111								At30009733	HDT4	At2g27840	0.509523	0.00650885
	A024681_01	PAB4; RNA binding / translation initiation factor	At2g23350	0.508241	0.00728334								A003753_01	ATS1 (ACYLTRANSFERASE 1)	At1g32200	0.509445	0.0073748
	A017837_01	inorganic diphosphatase/ magnesium ion binding / pyrophosphatase	At5g09650	0.507892	0.000373075								A014205_01	unknown protein	At4g38840	0.509118	0.00406675
	At30018167	ATGSTF2; glutathione transferase	At4g02520	0.50668	0.00441545								A006229_01	protein binding	At2g42800	0.509083	0.0237572
	A010616_01	RPL12-C (RIBOSOMAL PROTEIN L12-C); structural constituent of ribosome	At3g27850	0.506057	0.00456841								A012754_01	BGAL1; beta-galactosidase/ sugar binding	At3g13750	0.508749	0.021715
	A000178_01	CCS1; superoxide dismutase copper chaperone	At1g12520	0.503738	0.00649962								A201064_01	structural constituent of ribosome	At1g77940	0.508606	4.84945e-05
	A006010_01	peroxidase	At2g37130	0.503734	0.021192								At30016050	structural constituent of ribosome	At3g47370	0.508581	0.000711967
	A202020_01	structural constituent of ribosome	At3g60245	0.503274	0.000199234								A020516_01	CPN20 (CHAPERONIN 20); calmodulin binding	At5g20720	0.508088	0.00563907
	A020300_01	PFL (POINTED FIRST LEAVES); RNA binding / structural constituent of ribosome	At1g22780	0.502402	0.00103851								A024657_01	structural constituent of ribosome	At2g17360	0.507884	0.000311565
	At30019331	structural constituent of ribosome	At4g15000	0.501851	0.00317497								A017894_01	structural constituent of ribosome	At5g02870	0.507881	0.00357494
	A020550_01	structural constituent of ribosome	At3g07110	0.499334	0.000219076								A010369_01	RPL9; structural constituent of ribosome	At3g44890	0.506963	0.00367039
	A201064_01	structural constituent of ribosome	At1g77940	0.499047	0.000625213								A006462_01	transcription factor	At2g18300	0.506665	0.0012209
	At30006655	S-adenosylmethionine-dependent methyltransferase/ methyltransferase/ phosphoethanolamine N-methyltransferase	At1g73600	0.497826	0.0064004								A012654_01	catalytic/ dihydroxy-acid dehydratase	At3g23940	0.506252	0.00192358
	At30009428	structural constituent of ribosome	At2g25210	0.496526	0.000596548								A012334_01	structural constituent of ribosome	At3g13120	0.506011	4.90718e-05
	A016347_01	EMB1241; adenyl-nucleotide exchange factor/ chaperone binding / protein homodimerization	At5g17710	0.496217	0.0265737								A019630_01	structural constituent of ribosome	At3g16780	0.505933	0.0023767
	A003207_01	NIA2 (NITRATE REDUCTASE 2)	At1g37130	0.495506	0.0471833								A201666_01	RNA binding / structural constituent of ribosome	At3g15190	0.505404	0.000438197
	A201992_01	RNA binding / nucleic acid binding	At3g52150	0.494002	0.000443642								A010790_01	AHB2	At3g10520	0.505351	0.0313722
	A020207_01	ATEXPA11 (ARABIDOPSIS THALIANA EXPANSIN A11)	At1g20190	0.493591	0.000735955								A020835_01	structural constituent of ribosome	At1g29070	0.505321	0.0035341
	At30014556	structural constituent of ribosome	At3g22230	0.493177	0.00100863								At30009712	structural constituent of ribosome	At2g27710	0.505311	0.000187268
	A005783_01	TOC33 (PLASTID PROTEIN IMPORT 1); GTP binding	At1g02280	0.492037	0.00513606								At30015279	transcription regulator	At3g28857	0.504577	0.0177051
	A022438_01	SAUR_AC1 (SMALL AUXIN UP RNA 1 FROM ARABIDOPSIS THALIANA ECOTYPE COLUMBIA)	At4g38850	0.490998	0.0207661								A201469_01	unknown protein	At2g36885	0.503499	0.0231928
	A005726_01	ROC4; peptidyl-prolyl cis-trans isomerase	At3g62030	0.490498	0.000290526								A020400_01	unknown protein	At3g15630	0.501204	0.021497
	A020400_01	unknown protein	At3g15630	0.489787	0.00170615								At30003789	structural constituent of ribosome	At1g41880	0.499812	0.00370464
	At30006337	structural constituent of ribosome	At1g70600	0.488236	0.00560496								A003207_01	NIA2 (NITRATE REDUCTASE 2)	At1g37130	0.498839	0.00884277
	At30002527	RPL27A (RIBOSOMAL PROTEIN L27A); structural constituent of ribosome	At1g23290	0.487328	0.00224575								At30019784	RPL16B; structural constituent of ribosome	At4g18730	0.498071	0.000171617
	A018300_01	unknown protein	At5g08050	0.486249	0.00323446								A019904_01	unknown protein	At1g06190	0.497048	0.00582483
	A007290_01	structural constituent of ribosome / transcription regulator	At2g01250	0.486232	0.00152496								A004368_01	structural constituent of ribosome	At1g48350	0.495896	0.00707096
	A008651_01	uroporphyrinogen decarboxylase	At2g40490	0.48619	0.00397041								A021114_01	unknown protein	At4g34950	0.494284	0.00740062
	At30003093	unknown protein	At1g29440	0.48559	0.0402458								A019001_01	structural constituent of ribosome	At5g22440	0.494045	0.00051293
	A020399_01	peptidyl-prolyl cis-trans isomerase	At3g01480	0.485254	0.00015763								At30009011	calmodulin binding	At2g21220	0.493206	0.0462791
	A018689_01	acid phosphatase	At5g44020	0.485253	0.0115057								A020197_01	structural constituent of ribosome	At4g01310	0.492254	0.0030403
	A005247_01	unknown protein	At2g21385	0.484833	0.0209884								At30013247	structural constituent of ribosome	At3g11120	0.49211	0.0267706
	A201466_01	structural constituent of ribosome	At2g36620	0.484087	0.000706035								A017942_01	unknown protein	At5g22580	0.491525	0.0143109
	A018869_01	structural constituent of ribosome	At5g60670	0.483063	0.00321987								A020086_01	ATRPL23A (RIBOSOMAL PROTEIN L23A); RNA binding / structural constituent of ribosome	At2g39460	0.49053	0.00187956
	A020384_01	unknown protein	At4g19120	0.482722	0.00135656								A016886_01	structural constituent of ribosome	At5g24490	0.49016	0.0297196
	A009148_01	electron carrier/ electron transporter/ iron ion binding	At3g16250	0.482336	0.000531815								At30025659	ribulose-bisphosphate carboxylase	At5g38410	0.488225	0.000486175
	At30024410	CPN20 (CHAPERONIN 20); calmodulin binding	At5g20720	0.481947	0.0176879								A021081_01	CP29; RNA binding	At3g53460	0.486919	0.00442506
	A003114_01	carbohydrate transporter/ sugar porter	At1g19450	0.481805	0.0163608								A203477_01	ATL5 (A. THALIANA RIBOSOMAL PROTEIN L5); structural constituent of ribosome	At3g25520	0.486072	0.00488652
	A001289_01	RNA binding / structural constituent of ribosome	At1g35680	0.481026	6.54457e-05								A025820_01	GSA1 (GLUTAMATE-1-SEMIALDEHYDE-2,1-AMINOMUTASE); glutamate-1-semialdehyde 2,1-aminomutase	At5g63570	0.485732	0.0101044
	At30028412	unknown protein	At5g62720	0.48042	0.00963246								A017860_01	ATHB5	At5g65310	0.485086	0.00224696
	A008587_01	CPN60A; ATP binding / protein binding	At2g28000	0.479732	0.00449164								A018256_01	oxoglutarate:malate antiporter	At5g12860	0.483602	0.0244347
	At30016052	structural constituent of ribosome	At3g47370	0.47969	0.00374635								A201992_01	RNA binding / nucleic acid binding	At3g52150	0.483228	0.00324469
	A004680_01	structural constituent of ribosome	At1g68590	0.478592	0.000552933								A018150_01	DNA binding / transcription factor	At5g25190	0.481982	0.0388552
	A018150_01	DNA binding / transcription factor	At5g25190	0.47691	0.00198341								A012328_01	FAD5 (FATTY ACID DESATURASE 5); oxidoreductase	At3g15850	0.481346	0.0287522
	A014205_01	unknown protein	At4g38840	0.475797	5.34535e-05								At30009696	structural constituent of ribosome	At2g27530	0.481233	0.000555064
	At30025659	ribulose-bisphosphate carboxylase	At5g38410	0.475275	0.00219963								A005247_01	unknown protein	At2g21385	0.480799	0.000188842
	A202314_01	structural constituent of ribosome	At4g17390	0.475075	0.00271897								A201466_01	structural constituent of ribosome	At2g36620	0.480159	0.00575889
	A012203_01	uroporphyrinogen decarboxylase	At3g14930	0.474183	9.22261e-05								At30019411	glutaredoin family protein Identical to Monothiol glutaredoin-S7 (AtGrS7) (GRS7) [Arabidopsis Thaliana] (GB:Q6NLU2;GB:O23418); similar to glutaredoin family protein [Arabidopsis thaliana] (TAIR:AT4G15680.1); similar to Glutaredoin-like family protein [Oryza sativa (japonica cultivar-group)] (GB:ABA99336.1); contains InterPro domain Thioredoin-like fold; (InterPro:IPR012336); contains InterPro dom…	At4g15670	0.48
	A020188_01	RBP31 (31-KDA RNA BINDING PROTEIN); RNA binding	At4g24770	0.473866	0.00792483								A021647_01	structural constituent of ribosome	At2g20450	0.479997	0.0170081
	A013832_01	EMB2726; RNA binding / structural constituent of ribosome / translation elongation factor	At4g29060	0.472568	0.00249929								A018300_01	unknown protein	At5g08050	0.47984	0.00872255
	A019820_01	structural constituent of ribosome	At2g33450	0.470405	0.00115947								At30011623	structural constituent of ribosome / transcription regulator	At2g44120	0.479439	0.000408666
	At30021598	unknown protein	At4g34290	0.469741	0.00420148								At30008583	NTRA	At2g17420	0.479395	0.00365562
	A021647_01	structural constituent of ribosome	At2g20450	0.469703	0.0187367								A005726_01	ROC4; peptidyl-prolyl cis-trans isomerase	At3g62030	0.47933	0.00922236
	A016420_01	unknown protein	At5g02160	0.466527	0.000874101								A019191_01	unknown protein	At5g62720	0.479309	0.00588436
	A024444_01	ATCSLC04; transferase, transferring glycosyl groups	At3g28180	0.465745	0.0187081								A012183_01	peroxidase	At3g49110	0.479276	0.0159004
	A019850_01	ATEXPA3 (ARABIDOPSIS THALIANA EXPANSIN A3)	At2g37640	0.464687	0.000625276								At30027434	PORA; oxidoreductase/ protochlorophyllide reductase	At5g54190	0.477858	0.0147831
	At30024093	unknown protein	At5g18020	0.463251	0.0167852								A020188_01	RBP31 (31-KDA RNA BINDING PROTEIN); RNA binding	At4g24770	0.476581	0.0017227
	At30009696	structural constituent of ribosome	At2g27530	0.460821	0.000862753								At30025795	5S rRNA binding / structural constituent of ribosome	At5g39740	0.476212	0.0022542
	At30021857	DNA binding / transcription factor	At4g36540	0.459778	0.0127709								A202338_01	adenylosuccinate lyase/ catalytic	At4g18440	0.474755	0.0407887
	A012788_01	CP33; RNA binding	At3g52380	0.458204	0.00408441								A020550_01	structural constituent of ribosome	At3g07110	0.474442	0.0033506
	At30018395	unknown protein	At4g04840	0.456643	0.00376231								A012841_01	unknown protein	At3g18890	0.474109	0.0131899
	A020314_01	CSD2 (COPPER/ZINC SUPEROXIDE DISMUTASE 2); copper, zinc superoxide dismutase	At2g28190	0.455433	0.000459136								At30024410	CPN20 (CHAPERONIN 20); calmodulin binding	At5g20720	0.473385	0.00482416
	A021052_01	LHB1B1; chlorophyll binding	At2g34430	0.450315	0.00200563								A007627_01	unknown protein	At2g42220	0.472745	0.0303746
	At30016136	ARR5 (ARABIDOPSIS RESPONSE REGULATOR 5); transcription regulator/ two-component response regulator	At3g48100	0.449994	0.0113895								A013832_01	EMB2726; RNA binding / structural constituent of ribosome / translation elongation factor	At4g29060	0.472576	0.00856864
	A020835_01	structural constituent of ribosome	At1g29070	0.446977	0.00067311								At30019022	PEARLI 1 1; lipid binding	At4g12480	0.471675	0.0335499
	A200546_01	transcription regulator	At1g26945	0.445533	0.00277435								A001289_01	RNA binding / structural constituent of ribosome	At1g35680	0.47017	0.00935977
	A010670_01	unknown protein	At3g08030	0.442924	0.000253769								A012203_01	uroporphyrinogen decarboxylase	At3g14930	0.469925	0.0051136
	At30026798	lipid binding	At5g48490	0.441048	0.0438155								A025771_01	glutamate-1-semialdehyde 2,1-aminomutase/ pyridoxal phosphate binding / transaminase	At3g48730	0.466385	0.029372
	A016051_01	unknown protein	At5g55620	0.437373	0.000355046								A001741_01	unknown protein	At1g73840	0.465321	0.00258264
	At30023406	unknown protein	At5g11420	0.435676	0.000155657								A008651_01	uroporphyrinogen decarboxylase	At2g40490	0.464953	0.00819629
	A202341_01	CHLI1 (CHLORINA 42); magnesium chelatase	At4g18480	0.435233	0.000207742								A001699_01	hydrolase, hydrolyzing O-glycosyl compounds	At1g64390	0.464238	0.00737541
	At30021855	DNA binding / transcription factor	At4g36540	0.434396	0.00470726								At30006337	structural constituent of ribosome	At1g70600	0.463862	0.00205525
	At30008150	lipid binding	At2g10940	0.430365	0.00896283								A202341_01	CHLI1 (CHLORINA 42); magnesium chelatase	At4g18480	0.46335	0.00147623
	A006462_01	transcription factor	At2g18300	0.425922	0.0425786								A021044_01	lyase/ pectate lyase	At4g24780	0.462438	0.000754546
	A019453_01	ARR7 (RESPONSE REGULATOR 7); transcription regulator/ two-component response regulator	At1g19050	0.422138	0.00572375								A024681_01	PAB4; RNA binding / translation initiation factor	At2g23350	0.459996	0.00181114
	A024621_01	AGP16 (ARABINOGALACTAN PROTEIN 16)	At2g46330	0.420961	0.00184778								A024687_01	transporter	At1g52190	0.458698	0.00466056
	A202671_01	unknown protein	At5g19190	0.419649	0.0172335								A017534_01	enzyme inhibitor/ pectinesterase/ pectinesterase inhibitor	At5g62360	0.458564	0.00366768
	A017942_01	unknown protein	At5g22580	0.418404	0.0012141								A010670_01	unknown protein	At3g08030	0.457578	0.00710976
	At30012928	unknown protein	At3g08030	0.417911	0.00568276								A202314_01	structural constituent of ribosome	At4g17390	0.456512	5.5915e-05
	At30022856	unknown protein	At5g06130	0.417368	0.00710646								A007290_01	structural constituent of ribosome / transcription regulator	At2g01250	0.456256	0.000937213
	A001518_01	pepsin A	At1g09750	0.414057	0.0219881								A006010_01	peroxidase	At2g37130	0.45488	0.0284722
	A003029_01	unknown protein	At1g62780	0.404352	0.00254438								At30019023	lipid binding	At4g12490	0.454503	0.0229812
	A018757_01	NDPK2 (NUCLEOSIDE DIPHOSPHATE KINASE 2); ATP binding / nucleoside diphosphate kinase	At5g63310	0.398363	3.0812e-05								A021034_01	PORB (PROTOCHLOROPHYLLIDE OXIDOREDUCTASE B); oxidoreductase/ protochlorophyllide reductase	At4g27440	0.453596	0.0143201
	A018019_01	CA2 (CARBONIC ANHYDRASE 2); carbonate dehydratase/ zinc ion binding	At5g14740	0.398013	0.00164328								A009148_01	electron carrier/ electron transporter/ iron ion binding	At3g16250	0.453464	0.0372932
	A017092_01	GASA4	At5g15230	0.3903	7.46008e-06								A009102_01	lyase	At3g62530	0.453072	0.00325856
	A005714_01	unknown protein	At5g25460	0.388358	7.60324e-05								A008587_01	CPN60A; ATP binding / protein binding	At2g28000	0.451995	0.000408581
	A023721_01	unknown protein	At1g14880	0.387605	0.0228737								A004680_01	structural constituent of ribosome	At1g68590	0.451426	0.00340844
	A011133_01	ATPME3	At3g14310	0.385779	0.00164231								A010758_01	GHS1 (GLUCOSE HYPERSENSITIVE 1); structural constituent of ribosome	At3g27160	0.449798	0.00096404
	A009453_01	unknown protein	At3g06070	0.380295	0.00871911								At30024411	CPN20 (CHAPERONIN 20); calmodulin binding	At5g20720	0.449762	8.31779e-05
	At30008685	transcription factor	At2g18300	0.374224	0.00191245								A019820_01	structural constituent of ribosome	At2g33450	0.449667	0.00303761
	A002741_01	GLP1 (GERMIN-LIKE PROTEIN 1); nutrient reservoir	At1g72610	0.3698	0.000806957								A016420_01	unknown protein	At5g02160	0.449416	0.00281095
	A020001_01	CPN60B (CHAPERONIN 60 BETA); ATP binding / protein binding	At1g55490	0.369762	0.00168253								A020384_01	unknown protein	At4g19120	0.448998	0.00509956
	At30012806	lyase/ pectate lyase	At3g07010	0.369267	0.00298763								A002849_01	unknown protein	At1g16510	0.448878	0.00946904
	A011396_01	translation elongation factor	At3g08740	0.36638	0.000358486								At30008684	transcription factor	At2g18300	0.44722	0.0237512
	A004146_01	toxin receptor binding	At1g66100	0.364206	0.0171228								A020495_01	unknown protein	At4g34760	0.446111	0.0136978
	At30023728	CA2 (CARBONIC ANHYDRASE 2); carbonate dehydratase/ zinc ion binding	At5g14740	0.36136	0.00241482								A018226_01	unknown protein	At5g13470	0.44381	0.0130349
	A006049_01	lipid binding	At2g10940	0.357174	0.00578513								A018757_01	NDPK2 (NUCLEOSIDE DIPHOSPHATE KINASE 2); ATP binding / nucleoside diphosphate kinase	At5g63310	0.442842	0.00127386
	At30003114	carboxylic ester hydrolase/ hydrolase, acting on ester bonds	At1g29660	0.355288	0.000468227								A020399_01	peptidyl-prolyl cis-trans isomerase	At3g01480	0.440694	7.61578e-05
	At30008684	transcription factor	At2g18300	0.353558	0.00167696								A011435_01	unknown protein	At3g09180	0.438064	0.00381648
	A019843_01	unknown protein	At2g38310	0.349122	0.00312795								A019850_01	ATEXPA3 (ARABIDOPSIS THALIANA EXPANSIN A3)	At2g37640	0.437859	0.00586709
	At30002811	ATEXPA10 (ARABIDOPSIS THALIANA EXPANSIN A10)	At1g26770	0.348794	0.000896074								At30025808	DNA binding / transcription factor	At5g39860	0.436267	0.00357003
	A201667_01	carbohydrate binding	At3g15356	0.333047	0.019264								A201667_01	carbohydrate binding	At3g15356	0.43619	0.00332371
	A007392_01	ATEXPA8 (ARABIDOPSIS THALIANA EXPANSIN A8)	At2g40610	0.324997	0.00697172								A000178_01	CCS1; superoxide dismutase copper chaperone	At1g12520	0.433707	0.00302023
	A021984_01	ACP4	At4g25050	0.318588	5.56154e-05								A025978_01	NAD binding / glyceraldehyde-3-phosphate dehydrogenase (phosphorylating)/ glyceraldehyde-3-phosphate dehydrogenase	At1g12900	0.432122	0.00534896
	At30022113	unknown protein	At4g38860	0.315389	0.00187008								A012788_01	CP33; RNA binding	At3g52380	0.429284	0.0076145
	A011734_01	carboxylic ester hydrolase/ hydrolase, acting on ester bonds	At3g14210	0.297088	0.000384746								A000993_01	unknown protein	At1g30250	0.42901	0.0188272
	A001044_01	PR5 (PATHOGENESIS-RELATED GENE 5)	At1g75040	0.285305	0.0332162								A003800_01	RPL4; structural constituent of ribosome	At1g07320	0.426862	0.00218544
	At30028468	lyase/ pectate lyase	At5g63180	0.256556	4.63326e-05								A021074_01	FLA9 (fasciclin-like arabinogalactan-protein 9)	At1g03870	0.425297	0.00122973
	A018891_01	GLP3 (GERMIN-LIKE PROTEIN 3); nutrient reservoir	At5g20630	0.255605	0.000131034								A019843_01	unknown protein	At2g38310	0.420551	0.00342487
	A002045_01	unknown protein	At1g74670	0.165425	0.000755495								At30012928	unknown protein	At3g08030	0.419509	0.0139038
	A200031_01	ATEXPA1 (ARABIDOPSIS THALIANA EXPANSIN A1)	At1g69530	0.155053	0.00218807								A020314_01	CSD2 (COPPER/ZINC SUPEROXIDE DISMUTASE 2); copper, zinc superoxide dismutase	At2g28190	0.419037	0.0101286
	A022124_01	PR1 (PATHOGENESIS-RELATED GENE 1)	At2g14610	0.123869	0.0448138								At30023406	unknown protein	At5g11420	0.418614	0.00158437
													A200546_01	transcription regulator	At1g26945	0.417869	0.0198432
													A019453_01	ARR7 (RESPONSE REGULATOR 7); transcription regulator/ two-component response regulator	At1g19050	0.417292	0.0246114
													A003029_01	unknown protein	At1g62780	0.416821	0.00351777
													A015235_01	FIB2 (FIBRILLARIN 2)	At4g25630	0.416371	0.00620577
													A202671_01	unknown protein	At5g19190	0.415204	0.03815
													At30012806	lyase/ pectate lyase	At3g07010	0.414205	0.000714933
													A017092_01	GASA4	At5g15230	0.412434	0.00651566
													At30002811	ATEXPA10 (ARABIDOPSIS THALIANA EXPANSIN A10)	At1g26770	0.411398	0.0136827
													At30026798	lipid binding	At5g48490	0.409866	0.0124679
													A200945_01	unknown protein	At1g64560	0.408662	0.00197613
													A024621_01	AGP16 (ARABINOGALACTAN PROTEIN 16)	At2g46330	0.403991	0.0340148
													A011396_01	translation elongation factor	At3g08740	0.38961	0.00307822
													A018689_01	acid phosphatase	At5g44020	0.380585	0.0140898
													A009453_01	unknown protein	At3g06070	0.379466	0.0124747
													At30008685	transcription factor	At2g18300	0.375855	0.00224694
													A005714_01	unknown protein	At5g25460	0.375121	0.000311462
													A016051_01	unknown protein	At5g55620	0.375073	0.00975573
													A003114_01	carbohydrate transporter/ sugar porter	At1g19450	0.370794	0.0109151
													At30021598	unknown protein	At4g34290	0.366141	0.00681218
													A018019_01	CA2 (CARBONIC ANHYDRASE 2); carbonate dehydratase/ zinc ion binding	At5g14740	0.359863	1.72346e-05
													A020001_01	CPN60B (CHAPERONIN 60 BETA); ATP binding / protein binding	At1g55490	0.357628	0.00527723
													At30023728	CA2 (CARBONIC ANHYDRASE 2); carbonate dehydratase/ zinc ion binding	At5g14740	0.356032	0.00593412
													A011734_01	carboxylic ester hydrolase/ hydrolase, acting on ester bonds	At3g14210	0.355634	0.000991507
													A011133_01	ATPME3	At3g14310	0.350752	0.00439238
													At30026318	PDF1.2	At5g44420	0.344989	0.0391578
													A018688_01	peroxidase	At5g66390	0.341552	0.0232788
													At30022856	unknown protein	At5g06130	0.339074	0.0291021
													A007392_01	ATEXPA8 (ARABIDOPSIS THALIANA EXPANSIN A8)	At2g40610	0.334377	0.0219111
													At30008150	lipid binding	At2g10940	0.328089	0.00996838
													A021984_01	ACP4	At4g25050	0.319405	0.000668061
													At30026319	PDF1.2c	At5g44430	0.319339	0.0299834
													At30022113	unknown protein	At4g38860	0.319318	0.00198171
													At30003114	carboxylic ester hydrolase/ hydrolase, acting on ester bonds	At1g29660	0.313301	0.00162728
													At30009516	PDF1.3	At2g26010	0.308812	0.00483412
													At30028468	lyase/ pectate lyase	At5g63180	0.301077	0.00175123
													A006049_01	lipid binding	At2g10940	0.298586	0.000918789
													At30009517	PDF1.2b	At2g26020	0.282558	0.0168646
													At30006893	LCR67/PDF1.1	At1g75830	0.270996	0.016618
													A002741_01	GLP1 (GERMIN-LIKE PROTEIN 1); nutrient reservoir	At1g72610	0.261656	0.000302754
													A004146_01	toxin receptor binding	At1g66100	0.247237	0.0229472
													A018891_01	GLP3 (GERMIN-LIKE PROTEIN 3); nutrient reservoir	At5g20630	0.201738	0.000190867
													A200031_01	ATEXPA1 (ARABIDOPSIS THALIANA EXPANSIN A1)	At1g69530	0.174843	9.60719e-05
													A002045_01	unknown protein	At1g74670	0.154778	5.40886e-05
