# Supplementary material for: Multiple roles of the transcription factor AtMYBR1/AtMYB44 in ABA signaling, stress responses, and leaf senescence
Source: BMC Plant Biol. 2013 Nov 28;13:192. doi: 10.1186/1471-2229-13-192 (PMC4219380; doi:10.1186/1471-2229-13-192)
Supplement: Additional file 3: Table S4 — MYBR1 Represses Genes Induced by Natural Leaf Senescence (Excel File). [file 1471-2229-13-192-S3.xlsx]

## Sheet: Common gene
	reporterID	Class	Classification of gene regulation type	AGI number	Present study						van der Graaff et al (2006)														Gene Anootation
					WT(PBI425) vs. WT	mybr1(PBI425) vs. mybr1	OxMYBR1(PBI425) vs. OxMYBR1	OxMYBR1425 vs. WT425	OxMYBR1 vs. WT		NS_5W vs. NS_4W	NS_6W vs. NS_4W	NS_25% vs. NS_4W	NS_50% vs. NS_4W	NS_75% vs. NS_4W		DIS_2d vs. DIS_0d	DIS_4d vs. DIS_0d	DIS_6d vs. DIS_0d	DIS_9d vs. DIS_0d		DET_2D vs. DET_0d	DET_5D vs. DET_0d	DET_6D vs. DET_0d	MapMan bin#	MapMan bin name	TAIR
	A018269_01		Not applicable; Transgene	At5g67300	2.56608		1.91	2.6415	8.09		1.77893	8.30976	7.04009	7.41697	7.10041		1.86936	2.21183	2.47347	2.62572		2.07148	2.83574	2.90488	27.3.25	RNA.regulation of transcription.MYB domain transcription factor family	AtMYB44/AtMYBr1 (myb domain protein 44, myb domain protein r1); DNA binding / transcription factor Member of the R2R3 factor gene family. similar to myb family transcription factor [Arabidopsis thaliana] (TAIR:AT3G50060.1); similar to sucrose responsive element binding protein [Vitis vinifera] (GB:AAY28930.1); contains InterPro domain Homeodomain-related; (InterPro:IPR012287); contains InterPro d…	854
	A016971_01	A	Repression of ABA response	At5g39520	2.64099	2.59417	1.31				0.7325	14.4425	55.295	66.9025	92.2025		107.826	105.708	99.7915	134.26		121.965	174.827	102.672	35.2	not assigned.unknown	similar to unknown protein [Arabidopsis thaliana] (TAIR:AT5G39530.1); similar to hypothetical protein MtrDRAFT_AC119412g1v1 [Medicago truncatula] (GB:ABE86761.1)	2183
	A011658_01	A	Repression of ABA response	At3g17790	3.05677	3.8715	1.34				15.3278	12.7366	52.2835	62.8678	60.5514		20.8526	22.803	20.6525	25.4509		17.9243	10.9364	13.9216	26.13	misc.acid and other phosphatases	ATACP5 (acid phosphatase 5); acid phosphatase/ protein serine/threonine phosphatase similar to ATPAP3/PAP3 (purple acid phosphatase 3), acid phosphatase/ protein serine/threonine phosphatase [Arabidopsis thaliana] (TAIR:AT1G14700.1); similar to putative acid phosphatase [Lupinus luteus] (GB:CAE85073.1); contains InterPro domain Acid phosphatase, type 5; (InterPro:IPR012007); contains InterPro dom…	708
	A006596_01	A	Repression of ABA response	At2g29350	1.9957	2.38	1.52				4.23082	12.3133	41.2059	42.2423	48.2353		1.89001	10.2617	7.39444	8.60303		2.9406	4.94947	2.74025	26.8	misc.nitrilases, *nitrile lyases, berberine bridge enzymes, reticuline oidases, troponine reductases	SAG13 (Senescence-associated gene 13); oidoreductase senescence-associated gene SAG13 encoding a short-chain alcohol dehydrogenase similar to tropinone reductase, putative / tropine dehydrogenase, putative [Arabidopsis thaliana] (TAIR:AT2G29290.1); similar to Tropinone reductase, putative, epressed [Oryza sativa (japonica cultivar-group)] (GB:ABF95188.1); similar to Os03g0269100 [Oryza sativa (ja…	666
	A017588_01	A	Repression of ABA response	At5g15500	5.19	5.3	1.62	0.574839			17.4879	12.4563	30.5947	41.6481	36.0073		6.78642	13.2598	8.9813	19.7618		2.07045	1.2818	1.29354	31.1	cell.organisation	ankyrin repeat family protein similar to ankyrin repeat family protein [Arabidopsis thaliana] (TAIR:AT4G10720.1); similar to Ankyrin [Medicago truncatula] (GB:ABE83785.1); contains InterPro domain Ankyrin; (InterPro:IPR002110)	1507
	At30026494	A	Repression of ABA response	At5g45890	3.221	4.64679	1.36				0.992158	5.81587	59.8614	39.9018	39.6421		48.8728	73.3775	71.4258	82.6683		4.39756	9.77073	8.92195	29.5.3	protein.degradation.cysteine protease	SAG12 (SENESCENCE-ASSOCIATED GENE 12); cysteine-type peptidase Senescence-associated gene 12 (SAG12) encoding a cysteine protease influenced by cytokinin, auin, and sugars.Localized to special vacuole found during senescence called senescence associated vacuoles which are different from central vacuole in the tonoplast composition and pH. similar to cysteine proteinase, putative [Arabidopsis thal…	1286
	At30005005	A	Repression of ABA response	At1g56650	2.3194	2.78172	1.19				1.16456	1.28101	39.1696	37.6203	15.3772		1.58212	4.18796	8.7062	3.87774		0.748731	1.46193	1.25635	16.8.1	secondary metabolism.flavonoids.anthocyanins	PAP1 (PRODUCTION OF ANTHOCYANIN PIGMENT 1); DNA binding / transcription factor Encodes a putative MYB domain containing transcription factor involved in anthocyanin metabolism and radical scavenging. Essential for the sucrose-mediated epression of the dihydroflavonol reductase gene similar to PAP2 (PRODUCTION OF ANTHOCYANIN PIGMENT 2), DNA binding / transcription factor [Arabidopsis thaliana] (TA…	353
	A020666_01	A	Repression of ABA response	At4g33150	2.96612	3.08322	1.21				1.3617	4.25532	20.5532	36.2422	53.802		51.5228	46.6911	37.1279	52.2971		38.8662	41.9605	22.9187	13.2.3.5	amino acid metabolism.degradation.aspartate family.lysine	LKR (SACCHAROPINE DEHYDROGENASE) Identical to Alpha-aminoadipic semialdehyde synthase (LKR/SDH) (cAt-LKR/SDH) [Includes: Lysine ketoglutarate reductase (EC 1.5.1.8) (LKR); Saccharopine dehydrogenase (EC 1.5.1.9) (SDH) (cAt-SDH)] (LKR/SDH) [Arabidopsis Thaliana] (GB:Q9SMZ4;GB:O04155;GB:O04156;GB:O04884;GB:Q7DM71;GB:Q947M5;GB:Q94BT4); similar to bifunctional lysine-ketoglutarate reductase/saccharop…	294
	A001155_01	A	Repression of ABA response	At1g69490	2.58808	3.30651	1.45	0.83			1.93634	4.71745	31.1173	35.4127	53.2561		7.53385	10.3208	11.6122	8.82603		5.15215	6.97163	7.15138	33.99	development.unspecified	NAP (NAC-LIKE, ACTIVATED BY AP3/PI); transcription factor Encodes a member of the NAC transcription factor gene family. It is epressed in floral primordia and upregulated by AP3 and PI. Its epression is associated with leaf senescence. Identical to NAC domain-containing protein 29 (ANAC029) (NAC2) (NAC-LIKE, ACTIVATED BY AP3/PI protein) (NAP) (NAP) [Arabidopsis Thaliana] (GB:O49255;GB:Q8LD99); si…	1534
	A005729_01	A	Repression of ABA response	At2g25625	3.8575	5.79865	1.76935				3.82181	5.2234	25.0722	30.0011	33.1824		13.5462	24.0323	24.6547	31.1029		14.7491	22.9363	18.26	35.2	not assigned.unknown	similar to Os05g0575000 [Oryza sativa (japonica cultivar-group)] (GB:NP_001056395.1)	2022
	At30000927	A	Repression of ABA response	At1g08920	1.65	1.98503	0.83	0.505738			2.00129	3.4354	11.9948	23.1008	31.7519		2.00334	7.03007	8.98218	16.1147		1.25161	11.946	8.04435	34.2	transport.sugars	sugar transporter, putative Identical to Sugar transporter ERD6-like 3 (Sugar transporter-like protein 2) (SUGTL2) [Arabidopsis Thaliana] (GB:Q94KE0;GB:O04037;GB:Q9SCW9); similar to ERD6 (EARLY RESPONSE TO DEHYDRATION 6), carbohydrate transporter/ sugar porter [Arabidopsis thaliana] (TAIR:AT1G08930.2); similar to putative sugar transporter [Solanum lycopersicum] (GB:CAC00697.2); contains InterPro…	1592
	At30012380	A	Repression of ABA response	At3g03470	3.61745	3.50011	2.0886				2.88143	5.59596	15.8849	19.3297	25.0613		20.7727	22.55	15.811	14.3326		25.8867	11.2016	7.74478	26.10.	misc.cytochrome P450	CYP89A9 (cytochrome P450, family 87, subfamily A, polypeptide 9); oygen binding member of CYP89A similar to CYP89A5 (cytochrome P450, family 87, subfamily A, polypeptide 5), oygen binding [Arabidopsis thaliana] (TAIR:AT1G64950.1); similar to E-class P450, group I [Medicago truncatula] (GB:ABE86838.1); contains InterPro domain E-class P450, group I; (InterPro:IPR002401); contains InterPro domain C…	695
	A017128_01	A	Repression of ABA response	At5g51070	2.76299	2.26361	1.58797				1.5759	5.61256	16.5371	19.2104	23.0142		5.10233	7.32041	6.83523	7.40828		9.69728	12.5651	11.4102	29.5.5	protein.degradation.serine protease	ERD1 (EARLY RESPONSIVE TO DEHYDRATION 1); ATP binding / ATPase ATP-dependent Clp protease regulatory subunit Identical to ERD1 protein, chloroplast precursor (ERD1) [Arabidopsis Thaliana] (GB:P42762); similar to CLPC (HEAT SHOCK PROTEIN 93-V), ATP binding / ATPase [Arabidopsis thaliana] (TAIR:AT5G50920.1); similar to ATCLPC (CASEINOLYTIC PROTEASE C), ATP binding / ATPase [Arabidopsis thaliana] (T…	1300
	A024206_01	A	Repression of ABA response	At5g03210	3.7152	3.45877	1.69512				3.63677	2.21973	25.7982	18.9731	35.5067		2.77667	4.65667	5.71667	11.8233		0.993296	0.958659	0.956425	35.2	not assigned.unknown	unknown protein	2240
	A013714_01	A	Repression of ABA response	At4g01610	3.1	3.06081	1.44				1.68352	3.4773	12.8445	17.4381	19.7078		3.58427	5.50492	4.51953	4.49725		6.80739	6.56665	5.68202	29.5.3	protein.degradation.cysteine protease	cathepsin B-like cysteine protease, putative similar to cathepsin B-like cysteine protease, putative [Arabidopsis thaliana] (TAIR:AT1G02305.1); similar to Peptidase C1A, papain; Somatotropin hormone [Medicago truncatula] (GB:ABD32840.1); contains InterPro domain Peptidase, cysteine peptidase active site; (InterPro:IPR000169); contains InterPro domain Peptidase C1A, papain; (InterPro:IPR013128); c…	1284
	At30018057	A	Repression of ABA response	At4g01610	2.13336	1.93395	0.770365	0.609216			1.68352	3.4773	12.8445	17.4381	19.7078		3.58427	5.50492	4.51953	4.49725		6.80739	6.56665	5.68202	29.5.3	protein.degradation.cysteine protease	cathepsin B-like cysteine protease, putative similar to cathepsin B-like cysteine protease, putative [Arabidopsis thaliana] (TAIR:AT1G02305.1); similar to Peptidase C1A, papain; Somatotropin hormone [Medicago truncatula] (GB:ABD32840.1); contains InterPro domain Peptidase, cysteine peptidase active site; (InterPro:IPR000169); contains InterPro domain Peptidase C1A, papain; (InterPro:IPR013128); c…	1284
	A001495_01	A	Repression of ABA response	At1g52890	2.08015	2.51895	1.66414				2.51057	3.94972	16.6782	17.0872	17.2933		4.80251	9.94216	14.2411	15.9822		3.75832	7.73777	7.09352	33.99	development.unspecified	ANAC019 (Arabidopsis NAC domain containing protein 19); transcription factor encodes a NAC transcription factor whose epression is induced by drought, high salt, and abscisic acid. This gene binds to ERD1 promoter in vitro. Identical to NAC domain-containing protein 19 (ANAC019) (ANAC) (Abscicic-acid- responsive NAC) (ANAC) [Arabidopsis Thaliana] (GB:Q9C932); similar to ATNAC3 (ARABIDOPSIS NAC DO…	1533
	A014769_01	A	Repression of ABA response	At4g02380	4.5	3.0814	1.64895	0.626691			1.17611	13.633	15.5057	16.5257	23.8579		2.44013	4.0659	3.94234	2.51368		4.60054	4.66355	2.96834	33.2	development.late embryogenesis abundant	SAG21 (SENESCENCE-ASSOCIATED GENE 21) Encodes AtLEA5 (late embryogenesis abundant like protein). Also known as SENESCENCE-ASSOCIATED GENE 21 (SAG21). Has a role on oidative stress tolerance. mRNA levels are elevated in response to various stresses. similar to late embryogenesis abundant 3 family protein / LEA3 family protein [Arabidopsis thaliana] (TAIR:AT1G02820.1); similar to protein induced up…	1530
	A017902_01	A	Repression of ABA response	At5g42050	3.06024	3.14811	1.48713	0.766881			2.84024	11.3124	19.0299	16.2615	14.7807		2.48993	3.05119	3.86087	4.08952		1.90509	1.80279	1.91738	35.1	not assigned.no ontology	similar to unknown protein [Arabidopsis thaliana] (TAIR:AT3G27090.1); similar to N-rich protein [Glycine ma] (GB:CAI44933.1); contains domain KELCH-RELATED PROTEINS (PTHR23230); contains domain no description (SM00767); contains domain gb def: Hypothetical protein At5g42050 (PTHR23230:SF16)	1813
	A007977_01	A	Repression of ABA response	At2g18050	3.31992	3.94027	1.88851				2.64697	5.83939	11.6773	15.3576	14.9894		9.04928	9.8708	8.40593	9.63403		14.0219	8.95612	2.8903	28.1.3	DNA.synthesis/chromatin structure.histone	HIS1-3 (HISTONE H1-3); DNA binding encodes a structurally divergent linker histone whose gene epression is induced by dehydration and ABA. similar to histone H1, putative [Arabidopsis thaliana] (TAIR:AT1G06760.1); similar to histone H1 variant [Lycopersicon chilense] (GB:AAF64525.1); contains InterPro domain Linker histone, N-terminal; (InterPro:IPR003216); contains InterPro domain Histone H1/H5;…	946
	At30008653	A	Repression of ABA response	At2g18050	2.43833	2.28205	1.42938				2.64697	5.83939	11.6773	15.3576	14.9894		9.04928	9.8708	8.40593	9.63403		14.0219	8.95612	2.8903	28.1.3	DNA.synthesis/chromatin structure.histone	HIS1-3 (HISTONE H1-3); DNA binding encodes a structurally divergent linker histone whose gene epression is induced by dehydration and ABA. similar to histone H1, putative [Arabidopsis thaliana] (TAIR:AT1G06760.1); similar to histone H1 variant [Lycopersicon chilense] (GB:AAF64525.1); contains InterPro domain Linker histone, N-terminal; (InterPro:IPR003216); contains InterPro domain Histone H1/H5;…	946
	At30008654	A	Repression of ABA response	At2g18050	3.33836	4.00832	1.85				2.64697	5.83939	11.6773	15.3576	14.9894		9.04928	9.8708	8.40593	9.63403		14.0219	8.95612	2.8903	28.1.3	DNA.synthesis/chromatin structure.histone	HIS1-3 (HISTONE H1-3); DNA binding encodes a structurally divergent linker histone whose gene epression is induced by dehydration and ABA. similar to histone H1, putative [Arabidopsis thaliana] (TAIR:AT1G06760.1); similar to histone H1 variant [Lycopersicon chilense] (GB:AAF64525.1); contains InterPro domain Linker histone, N-terminal; (InterPro:IPR003216); contains InterPro domain Histone H1/H5;…	946
	A021942_01	A	Repression of ABA response	At1g13990	2.55938	3.07211	1.66371				3.07577	6.00552	11.7772	14.6834	20.2007		3.55644	5.7865	5.02882	5.0961		7.17811	8.52206	6.42753	35.2	not assigned.unknown	similar to Os03g0168200 [Oryza sativa (japonica cultivar-group)] (GB:NP_001049088.1)	1964
	A000827_01	A	Repression of ABA response	At1g80160	2.62235	1.90707	0.89	0.67			0.933602	1.48592	8.51911	14.6127	19.4457		28.3808	23.2071	21.786	32.6227		32.4397	33.2971	34.7821	24.2	Biodegradation of enobiotics.lactoylglutathione lyase	lactoylglutathione lyase family protein / glyoalase I family protein similar to lactoylglutathione lyase [Arabidopsis thaliana] (TAIR:AT1G15380.2); similar to Glyoalase/bleomycin resistance protein/dioygenase [Medicago truncatula] (GB:ABD28405.1); contains InterPro domain Glyoalase/etradiol ring-cleavage dioygenase; (InterPro:IPR011588); contains InterPro domain Glyoalase/bleomycin resistance pro…	625
	At30024105	A	Repression of ABA response	At5g18130	3.08095	2.63101	2.09641				2.738	8.65744	14.7661	14.339	16.1553		3.31927	4.12233	4.09614	4.0227		4.02343	3.22444	3.7565	35.2	not assigned.unknown	similar to unknown protein [Arabidopsis thaliana] (TAIR:AT3G03870.2); similar to hypothetical protein MtrDRAFT_AC156827g15v1 [Medicago truncatula] (GB:ABE86405.1)	2253
	A006975_01	A	Repression of ABA response	At2g46680	13.82	11.58	2.87				4.73728	4.02338	11.4072	13.2586	21.4271		13.4457	15.5726	13.7444	21.5807		8.69061	12.5741	15.9534	27.3.22	RNA.regulation of transcription.HB,Homeobo transcription factor family	ATHB-7 (ARABIDOPSIS THALIANA HOMEOBO 7); transcription factor encodes a putative transcription factor that contains a homeodomain closely linked to a leucine zipper motif. Transcript is detected in all tissues eamined. Is transcriptionally regulated in an ABA-dependent manner and may act in a signal transduction pathway which mediates a drought response. Identical to Homeobo-leucine zipper protei…	836
	At30010870	A	Repression of ABA response	At2g37760	2.11463	2.52466	1.70322				2.82436	4.87119	10.7049	12.4918	15.1405		2.59813	5.37808	5.51317	5.40102		3.80499	5.0536	3.86137	3.5	minor CHO metabolism.others	aldo/keto reductase family protein similar to aldo/keto reductase family protein [Arabidopsis thaliana] (TAIR:AT2G37790.1); similar to Aldo/keto reductase [Medicago truncatula] (GB:ABE82917.1); contains InterPro domain Aldo/keto reductase; (InterPro:IPR001395)	88
	A013805_01	A	Repression of ABA response	At4g21980	1.87974	2.11591	1.2	0.762401			1.55635	2.66191	7.602	12.0927	19.8573		5.23154	8.26762	7.72819	7.99413		5.62834	12.7747	9.86876	29.5.2	protein.degradation.autophagy	APG8A (autophagy 8A) Encodes APG8, a component of autophagy conjugation pathway. Delivered to the lumens of vacuole under nitrogen-starvation condition. Highest epression in flowers. mRNA abundance increased during dark-induced carbon starvation. Predominantly cytoplasmic with or without N starvation. Upon concanamycin A the protein accumulates in the central vacuole as punctuate structures that …	1280
	A020033_01	A	Repression of ABA response	At3g21690	1.87256	1.79353	1.13				2.09942	3.25614	10.4889	11.9988	14.8737		1.71612	5.34804	5.4595	5.52125		1.71824	3.9164	2.41205	34.99	transport.misc	MATE efflu family protein similar to MATE efflu family protein [Arabidopsis thaliana] (TAIR:AT1G11670.1); similar to MATE efflu family protein [Arabidopsis thaliana] (TAIR:AT1G61890.1); similar to MATE efflu family protein, epressed [Oryza sativa (japonica cultivar-group)] (GB:ABF97209.1); similar to MATE efflu family protein, epressed [Oryza sativa (japonica cultivar-group)] (GB:ABF97220.1); sim…	1655
	A018066_01	A	Repression of ABA response	At5g61820	4.9108	4.5294	1.60794	0.881413	0.766408		4.33905	3.78836	9.44655	11.528	15.4374		9.08998	16.1601	12.4097	16.9761		8.79701	9.34396	6.35915	35.2	not assigned.unknown	similar to hypothetical protein [Trifolium pratense] (GB:BAE71234.1); contains InterPro domain Stress up-regulated Nod 19; (InterPro:IPR011692)	2239
	A018810_01	A	Repression of ABA response	At5g13800	2.08426	2.16989	1.41254				1.59562	4.65629	8.87007	11.4224	15.3251		3.83943	7.2638	6.7718	7.44448		5.46014	7.81903	9.55615	35.1	not assigned.no ontology	hydrolase, alpha/beta fold family protein similar to hydrolase, alpha/beta fold family protein [Arabidopsis thaliana] (TAIR:AT4G36530.2); similar to Os06g0354700 [Oryza sativa (japonica cultivar-group)] (GB:NP_001057593.1); similar to hydrolase-like [Oryza sativa (japonica cultivar-group)] (GB:BAD35415.1); contains InterPro domain Esterase/lipase/thioesterase; (InterPro:IPR000379); contains Inter…	1820
	A020317_01	A	Repression of ABA response	At4g27410	4.71453	5.61346	1.96323				2.26288	2.53523	10.5104	10.9745	13.0184		3.85293	5.6794	5.64387	5.75471		2.3186	2.09204	2.20009	33.99	development.unspecified	RD26 (RESPONSIVE TO DESSICATION 26); transcription factor Encodes a NAC transcription factor induced in response to dessication. It is localized to the nucleus and acts as a transcriptional activator in ABA-mediated dehydration response. similar to ATNAC3 (ARABIDOPSIS NAC DOMAIN CONTAINING PROTEIN 55), transcription factor [Arabidopsis thaliana] (TAIR:AT3G15500.1); similar to NAC-domain protein 4…	1568
	At30007018	A	Repression of ABA response	At1g76930	1.87956	1.53768	1.22				0.870674	3.68852	12.2769	10.6721	10.1403		11.0957	7.03932	5.95214	5.13333		59.7581	45.5235	15.0662	10.5.4	cell wall.cell wall proteins.HRGP	ATET4 (ETENSIN 4) Encodes an Arabidopsis etensin gene that belongs to cell-wall hydroyproline-rich glycoproteins. The cross-link of etensins enforces cell wall strength. Transgenic plants overepressing this gene show an increase in stem thickness. Identical to Etensin-1 precursor (AtEt1) (AtEt4) (ET1) [Arabidopsis Thaliana] (GB:Q38913;GB:Q9FS15;GB:Q9SAW2); similar to ATET3 (ETENSIN 3), structural…	166
	A019745_01	A	Repression of ABA response	At5g13170	7.16911	9.51073	1.4	0.456638			1.1054	0.976221	10.5585	10.644	14.0566		2.04251	10.7745	12.2126	17.2699		1.01423	7.29093	6.82918	33.99	development.unspecified	nodulin MtN3 family protein similar to MTN3 (ARABIDOPSIS HOMOLOG OF MEDICAGO TRUNCATULA MTN3) [Arabidopsis thaliana] (TAIR:AT5G23660.1); similar to MtN3 [Medicago truncatula] (GB:CAA69976.1); contains InterPro domain MtN3 and saliva related transmembrane protein; (InterPro:IPR004316)	1581
	At30009900	A	Repression of ABA response	At2g29420	1.82632	1.72425	1.41222				1.42919	1.70588	7.76471	10.512	14.9553		4.51106	12.3005	10.0099	9.04424		7.86173	11.518	8.18695	26.9	misc.glutathione S transferases	ATGSTU7 (GLUTATHIONE S-TRANSFERASE 25); glutathione transferase Encodes glutathione transferase belonging to the tau class of GSTs. Naming convention according to Wagner et al. (2002). Induced by Salicylic acid. Independent of NPR1 for their induction by salicylic acid. similar to ATGSTU4 (GLUTATHIONE S-TRANSFERASE 22), glutathione transferase [Arabidopsis thaliana] (TAIR:AT2G29460.1); similar to…	673
	A013719_01	A	Repression of ABA response	At4g15530	2.99449	3.50372	1.36				2.11774	4.31323	8.07712	10.2721	9.07585		11.6727	12.031	11.2298	12.1015		10.7116	15.241	17.3423	6.5	gluconeogenese/ glyoylate cycle.pyruvate dikinase	PPDK (PYRUVATE ORTHOPHOSPHATE DIKINASE); kinase/ pyruvate, phosphate dikinase The product of this long transcript was shown to be targeted to the chloroplast, whereas the shorter transcript (no targeting sequence) accumulates in the cytosol. They were also found in slightly different tissues. similar to Pyruvate, phosphate dikinase, chloroplast precursor (Pyruvate, orthophosphate dikinase) (GB:Q4…	108
	A016364_01	A	Repression of ABA response	At5g48180	1.8627	1.87025		0.730285			1.55357	1.62466	9.96578	10.183	4.00015		2.30135	7.09567	11.6913	19.3665		4.31891	9.29554	9.21324	17.7.3	hormone metabolism.jasmonate.induced-regulated-responsive-activated	kelch repeat-containing protein similar to kelch repeat-containing protein [Arabidopsis thaliana] (TAIR:AT3G07720.1); similar to putative D-protein [Oryza sativa (japonica cultivar-group)] (GB:BAD19903.1); similar to Os09g0249000 [Oryza sativa (japonica cultivar-group)] (GB:NP_001062670.1); contains InterPro domain Galactose oidase, central; (InterPro:IPR011043); contains InterPro domain Kelch re…	431
	A020071_01	A	Repression of ABA response	At1g22990	3.36807	3.43026	1.58773	0.83			1.8075	3.24	13.345	9.5475	11.7		3.12632	5.15789	3.06842	4.92895		0.973404	1.05851	1.07979	15.2	metal handling.binding, chelation and storage	heavy-metal-associated domain-containing protein / copper chaperone (CCH)-related similar to heavy-metal-associated domain-containing protein / copper chaperone (CCH)-related [Arabidopsis thaliana] (TAIR:AT1G71050.1); similar to putative farnesylated protein [Brassica rapa subsp. pekinensis] (GB:AAN23108.2); contains InterPro domain Heavy metal transport/detoification protein; (InterPro:IPR006121)	309
	At30007637	A	Repression of ABA response	At2g02390	1.96387	1.88026	1.30803				1.63025	2.54832	8.04622	9.31933	11.0819		2.88756	5.10646	3.22967	2.74043		3.20249	6.1838	1.88863	26.9	misc.glutathione S transferases	ATGSTZ1 (GLUTATHIONE S-TRANSFERASE 18); glutathione transferase Encodes glutathione transferase belonging to the zeta class of GSTs. Naming convention according to Wagner et al. (2002). The protein undergoes spontaneous thiolation following treatment with the oidant tert-butylhydroperoide. Identical to Glutathione S-transferase zeta-class 1 (EC 2.5.1.18) (AtGSTZ1) (Maleylacetone isomerase) (EC 5.…	676
	A008500_01	A	Repression of ABA response	At2g35940	1.75538	1.72502	1.52426				2.23239	3.37246	7.09077	9.09937	10.4194		4.48706	5.4348	5.0906	6.85475		3.72994	3.53725	2.90903	27.3.22	RNA.regulation of transcription.HB,Homeobo transcription factor family	BLH1 (BLH1); DNA binding / transcription factor BEL1-like homeodomain 1 (BLH1) similar to BLH4 (BLH4), DNA binding [Arabidopsis thaliana] (TAIR:AT2G23760.3); similar to BEL1-like homeodomain transcription factor [Trifolium pratense] (GB:BAE71188.1); contains InterPro domain Homeodomain-related; (InterPro:IPR012287); contains InterPro domain Homeobo; (InterPro:IPR001356); contains InterPro domain …	837
	A017936_01	A	Repression of ABA response	At5g59220	4.02811	5.02156	2.23825				3.04262	1.65246	10.2437	8.94645	14.7224		14.6411	14.192	13.9287	18.4154		8.03732	9.32432	4.51609	17.1.3	hormone metabolism.abscisic acid.induced-regulated-responsive-activated	protein phosphatase 2C, putative / PP2C, putative similar to protein phosphatase 2C, putative / PP2C, putative [Arabidopsis thaliana] (TAIR:AT1G07430.1); similar to protein phosphatase 2C [Nicotiana tabacum] (GB:CAC10358.1); contains InterPro domain Protein phosphatase 2C-like; (InterPro:IPR001932)	367
	A202027_01	A	Repression of ABA response	At3g61890	4.7514	3.76055	1.74571				2.90834	0.986195	8.25787	8.87576	10.1242		19.6453	16.0196	12.1811	15.8718		7.58076	7.56796	8.95634	27.3.22	RNA.regulation of transcription.HB,Homeobo transcription factor family	ATHB-12 (ARABIDOPSIS THALIANA HOMEOBO PROTEIN 1); transcription factor Encodes a homeodomain leucine zipper class I (HD-Zip I) protein. Loss of function mutant has abnormally shaped leaves and stems. Identical to Homeobo-leucine zipper protein ATHB-12 (Homeodomain transcription factor ATHB-12) (HD-ZIP protein ATHB-12) (ATHB-12) [Arabidopsis Thaliana] (GB:Q9M276;GB:O64893); similar to ATHB-7 (ARAB…	839
	A000124_01	A	Repression of ABA response	At1g23040	2.7012	2.45989	0.81	0.36			1.41867	2.81932	6.71725	8.10098	8.62282		6.30956	7.48701	6.12659	7.44389		6.26531	7.15986	6.37698	35.1.41	not assigned.no ontology.hydroyproline rich proteins	hydroyproline-rich glycoprotein family protein similar to proline-rich family protein [Arabidopsis thaliana] (TAIR:AT1G70990.1); similar to OSJNBa0006B20.16 [Oryza sativa (japonica cultivar-group)] (GB:CAE02748.2); similar to H0315A08.9 [Oryza sativa (indica cultivar-group)] (GB:CAH67579.1); contains InterPro domain Glutelin; (InterPro:IPR000480)	1877
	At30024577	A	Repression of ABA response	At5g22860	3.43135	2.76532		0.521729			1.26882	1.2043	5.79928	7.87455	18.5323		1.98579	2.3659	2.48135	3.05506		0.607889	0.642691	1.0116	29.5	protein.degradation	serine carboypeptidase S28 family protein similar to serine carboypeptidase S28 family protein [Arabidopsis thaliana] (TAIR:AT5G65760.1); similar to serine carboypeptidase S28 family protein [Arabidopsis thaliana] (TAIR:AT2G24280.1); similar to hypothetical protein LOC780095 [enopus tropicalis] (GB:NP_001072639.1); similar to Os01g0767100 [Oryza sativa (japonica cultivar-group)] (GB:NP_001044360.…	1273
	A010853_01	A	Repression of ABA response	At3g23920	1.9027	1.9964	1.45				2.13285	2.7603	6.43005	7.80436	11.3234		3.40142	5.19211	5.77014	8.2334		3.0988	3.85241	4.35752	2.2.2.1	major CHO metabolism.degradation.starch.starch cleavage	BMY7/TR-BAMY (beta-amylase 7); beta-amylase similar to CT-BMY (BETA-AMYLASE 8), beta-amylase [Arabidopsis thaliana] (TAIR:AT4G17090.1); similar to beta-amylase 1 [Nicotiana langsdorffii Nicotiana sanderae] (GB:AAY89374.1); similar to putative chloroplast-targeted beta-amylase [Brassica napus] (GB:AAL37169.1); similar to Os03g0141200 [Oryza sativa (japonica cultivar-group)] (GB:NP_001048926.1); co…	74
	A020617_01	A	Repression of ABA response	At1g54100	4.92858	4.94919	2.93637				1.88636	3.03577	6.86328	7.63975	10.3239		12.3225	13.4177	10.0004	13.0965		16.4886	15.762	13.0846	5.10.	fermentation.aldehyde dehydrogenase	ALDH7B4 (ALDEHYDE DEHYDROGENASE 7B4); 3-chloroallyl aldehyde dehydrogenase Aldehyde dehydrogenase Identical to Aldehyde dehydrogenase 7B4 (EC 1.2.1.3) (Antiquitin-1) (Turgor- responsive ALDH) (ALDH7B4) [Arabidopsis Thaliana] (GB:Q9SYG7;GB:Q546B7); similar to ALDH5F1 (SUCCINIC SEMIALDEHYDE DEHYDROGENASE), 3-chloroallyl aldehyde dehydrogenase/ succinate-semialdehyde dehydrogenase [Arabidopsis thali…	104
	A004788_01	A	Repression of ABA response	At1g56600	3.32518	3.91477	1.46				14.618	9.2109	11.4545	7.55071	5.27725		1.51083	1.21845	0.876782	1.09541		0.963735	0.419764	0.535811	3.1.1.1	minor CHO metabolism.raffinose family.galactinol synthases.known	ATGOLS2 (ARABIDOPSIS THALIANA GALACTINOL SYNTHASE 2); transferase, transferring glycosyl groups / transferase, transferring heosyl groups similar to ATGOLS3 (ARABIDOPSIS THALIANA GALACTINOL SYNTHASE 3), transferase, transferring glycosyl groups / transferase, transferring heosyl groups [Arabidopsis thaliana] (TAIR:AT1G09350.1); similar to galactinol synthase-like protein [Thellun (GB:AAM19710.1);…	79
	A006235_01	A	Repression of ABA response	At2g42790	3.05653	3.24958	1.51297				2.10349	3.9561	5.71619	7.40572	10.1478		4.23895	5.37297	4.08918	4.61696		6.96725	7.0314	6.25662	6.1	gluconeogenese/ glyoylate cycle.citrate synthase	CSY3 (CITRATE SYNTHASE 3); citrate (SI)-synthase Encodes a peroisomal citrate synthase that is epressed throughout seedling and shoot development. Identical to Citrate synthase 3, peroisomal precursor (EC 2.3.3.1) (CSY3) [Arabidopsis Thaliana] (GB:Q9SJH7;GB:Q56YQ7); similar to CSY2 (CITRATE SYNTHASE 2), citrate (SI)-synthase [Arabidopsis thaliana] (TAIR:AT3G58750.1); similar to CSY1 (CITRATE SYNT…	106
	A016209_01	A	Repression of ABA response	At5g64260	3.52801	3.22542	1.52384				1.39906	10.8209	8.38492	7.30244	6.23645		4.83925	4.0849	3.65936	3.06924		4.54545	2.842	1.73854	30.1.1	signalling.in sugar and nutrient physiology	phosphate-responsive protein, putative similar to phosphate-responsive protein, putative [Arabidopsis thaliana] (TAIR:AT5G09440.1); similar to erg-1 [Solanum tuberosum] (GB:AAP42136.1); contains InterPro domain Phosphate-induced protein 1 conserved region; (InterPro:IPR006766)	1398
	A011130_01	A	Repression of ABA response	At3g14280	3.81013	3.3	1.43				8.41204	5.41975	8.83796	7.14043	7.16512		9.22837	9.1534	6.60554	7.88927		6.42371	6.94071	3.47777	35.2	not assigned.unknown	similar to hypothetical protein MtrDRAFT_AC157534g12v1 [Medicago truncatula] (GB:ABE86457.1)	2069
	A019698_01	A	Repression of ABA response	At5g63790	2.74296	2.96492	1.03	0.4			1.5529	2.47406	5.64915	6.91741	8.44881		1.74476	3.17772	3.68502	3.53652		1.94749	2.76045	2.55419	33.99	development.unspecified	ANAC102 (Arabidopsis NAC domain containing protein 102); transcription factor similar to ATAF2 (Arabidopsis NAC domain containing protein 81) [Arabidopsis thaliana] (TAIR:AT5G08790.1); similar to NAC-domain protein 5-1 [Brassica napus] (GB:AAP35050.1); contains InterPro domain No apical meristem (NAM) protein; (InterPro:IPR003441)	1578
	At30018140	A	Repression of ABA response	At4g02280	3.53914	3.02509	1.9				1.2186	1.14535	4.43256	6.87209	6.72209		12.3651	20.342	19.2293	17.6859		7.51682	8.93374	7.22018	2.2.1.5	major CHO metabolism.degradation.sucrose.Susy	SUS3; UDP-glycosyltransferase/ sucrose synthase/ transferase, transferring glycosyl groups Encodes a protein with sucrose synthase activity (SUS3). similar to SUS1 (SUCROSE SYNTHASE 1), UDP-glycosyltransferase/ sucrose synthase [Arabidopsis thaliana] (TAIR:AT5G20830.2); similar to SUS2 (SUCROSE SYNTHASE 2), UDP-glycosyltransferase/ sucrose synthase/ transferase, transferring glycosyl groups [Arab…	72
	A009954_01	A	Repression of ABA response	At3g50970	14.3033	16.687	3.53597	0.577543	0.641244		3.39535	7.71163	9.71938	6.42946	10.3442		2.88924	3.0117	2.51638	4.74181		0.772317	0.642929	1.05316	20.2.99	stress.abiotic.unspecified	LTI30/ERO2 (LOW TEMPERATURE-INDUCED 30) Belongs to the dehydrin protein family, which contains highly conserved stretches of 7-17 residues that are repetitively scattered in their sequences, the K-, S-, Y- and lysine rich segments. LTI29 and LTI30 double overepressors confer freeze tolerance. Located in membranes. mRNA upregulated by water deprivation and abscisic acid. Identical to Dehydrin ero …	552
	A013717_01	A	Repression of ABA response	At4g16190	2.11518	1.88538	1.46	0.36			2.83356	4.71648	7.71087	6.25346	4.71319		3.53133	3.43552	3.43178	4.15316		4.9704	4.10458	3.59226	29.5.3	protein.degradation.cysteine protease	cysteine proteinase, putative similar to RD19 (RESPONSIVE TO DEHYDRATION 19), cysteine-type peptidase [Arabidopsis thaliana] (TAIR:AT4G39090.1); similar to papain-like cysteine proteinase isoform I [Ipomoea batatas] (GB:AAF61440.1); similar to papain-like cysteine proteinase isoform I [Ipomoea batatas] (GB:AAF40414.1); contains InterPro domain Peptidase, cysteine peptidase active site; (InterPro:…	1285
	At30002545	A	Repression of ABA response	At1g23440	1.61954			0.57			1.43055	2.11012	4.68881	6.23623	9.94636		2.34601	3.88937	3.45504	4.04735		3.30981	4.87802	5.09752	29.5	protein.degradation	pyrrolidone-carboylate peptidase family protein similar to pyrrolidone-carboylate peptidase family protein [Arabidopsis thaliana] (TAIR:AT1G56700.2); similar to Os07g0639600 [Oryza sativa (japonica cultivar-group)] (GB:NP_001060416.1); similar to hypothetical protein DDBDRAFT_0189325 [Dictyostelium discoideum A4] (GB:P_647079.1); similar to Os09g0396300 [Oryza sativa (japonica cultivar-group)] (G…	1262
	A025929_01	A	Repression of ABA response	At3g49120	3.16556	3.34917	1.80402				2.71256	4.69884	6.69814	6.19984	7.02944		1.05717	1.93703	2.30352	2.63278		3.54519	6.176	5.65024	26.12	misc.peroidases	ATPCB/ATPER34/PER34/PRCB (PEROIDASE 34); peroidase Class III peroidase Per34. Epressed in roots, leaves and stems. Located in the cell wall. Involved in cell elongation. Epression activated by light. May play a role in generating H2O2 during defense response. Identical to Peroidase 34 precursor (EC 1.11.1.7) (Atpero P34) (ATPCb) (PER34) [Arabidopsis Thaliana] (GB:Q9SMU8;GB:Q42206;GB:Q42584;GB:Q9C…	702
	A003925_01	A	Repression of ABA response	At1g54130	1.65531	1.72605	0.843266	0.553802			1.26523	1.98718	4.36024	6.0274	11.0519		1.1202	2.14221	2.34823	3.15816		1.93219	2.83408	3.07051	35.1	not assigned.no ontology	RSH3 (RELA/SPOT HOMOLOG 3); catalytic similar to RSH2 (RELA-SPOT HOMOLOG), catalytic [Arabidopsis thaliana] (TAIR:AT3G14050.1); similar to RelA-SpoT like protein PsRSH1 [Pisum sativum] (GB:BAC97801.1); similar to RSH2 [Nicotiana tabacum] (GB:AAQ23899.1); similar to RSH-like protein [Capsicum annuum] (GB:AAK82651.1); contains InterPro domain DNA polymerase III clamp loader subunit, C-terminal; (In…	1705
	A022109_01	A	Repression of ABA response	At1g72770	1.85223	2.38904	1.54124				3.22161	3.15568	9.9011	5.95788	16.4322		8.68429	12.6211	8.72247	14.7342		3.03656	2.84301	2.74409	29.4	protein.postranslational modification	HAB1 (HOMOLOGY TO ABI1); protein phosphatase type 2C mutant has ABA hypersensitive inhibition of seed germination; Protein Phosphatase 2C similar to HAB2 (Homology to ABI2), protein phosphatase type 2C [Arabidopsis thaliana] (TAIR:AT1G17550.1); similar to Os05g0592800 [Oryza sativa (japonica cultivar-group)] (GB:NP_001056498.1); similar to putative protein phosphatase 2C [Oryza sativa (japonica c…	1234
	At30005704	A	Repression of ABA response	At1g64950	2.3125	2.27692	1.01947	0.71654			2.56515	1.99169	5.18926	5.62837	6.34792		3.54727	4.82211	3.77214	4.4941		3.11138	3.22934	3.17451	26.10.	misc.cytochrome P450	CYP89A5 (cytochrome P450, family 87, subfamily A, polypeptide 5); oygen binding member of CYP89A similar to CYP89A6 (cytochrome P450, family 87, subfamily A, polypeptide 6), oygen binding [Arabidopsis thaliana] (TAIR:AT1G64940.1); similar to cytochrome P450, putative [Arabidopsis thaliana] (TAIR:AT2G12190.1); similar to CYP89A7 (cytochrome P450, family 87, subfamily A, polypeptide 7), oygen bindi…	682
	A008532_01	A	Repression of ABA response	At2g33150	1.93424	1.9117	1.70003				1.84295	3.29853	4.21255	5.55911	9.01623		3.35288	4.86876	4.40965	4.04597		4.9558	7.11703	6.35677	13.2.4.1	amino acid metabolism.degradation.branched-chain group.shared	PED1 (PEROISOME DEFECTIVE 1); acetyl-CoA C-acyltransferase Encodes an organellar (peroisome, glyoysome) 3-ketoacyl-CoA thiolase, involved in fatty acid b-oidation during germination and subsequent seedling growth. Mutants have defects in glyoysomal fatty acid beta-oidation. Identical to 3-ketoacyl-CoA thiolase 2, peroisomal precursor (EC 2.3.1.16) (Beta- ketothiolase 2) (Acetyl-CoA acyltransferas…	295
	A019515_01	A	Repression of ABA response	At4g17840	2.20867	2.14306	1.73598	0.774318			2.23504	2.12581	4.56056	5.44052	6.15465		1.85205	2.74727	2.79	3.22341		1.33131	1.242	1.34191	35.2	not assigned.unknown	similar to unknown protein [Arabidopsis thaliana] (TAIR:AT2G35260.1); similar to hypothetical protein 23.t00040 [Brassica oleracea] (GB:ABD65626.1); similar to hypothetical protein 40.t00061 [Brassica oleracea] (GB:ABD65174.1)	2117
	At30010026	A	Repression of ABA response	At2g30550	2.44478	2.37596	1.08	0.65			1.24643	2.54665	5.70203	5.43943	7.00602		2.12646	2.64735	2.9727	2.99499		3.21648	5.2999	3.90318	11.9.2.1	lipid metabolism.lipid degradation.lipases.triacylglycerol lipase	lipase class 3 family protein similar to lipase class 3 family protein [Arabidopsis thaliana] (TAIR:AT1G06800.2); similar to Os01g0900400 [Oryza sativa (japonica cultivar-group)] (GB:NP_001045105.1); similar to putative DAD1 [Oryza sativa (japonica cultivar-group)] (GB:BAB89948.1); similar to Os05g0390000 [Oryza sativa (japonica cultivar-group)] (GB:NP_001055438.1); contains InterPro domain Ester…	244
	A013535_01	A	Repression of ABA response	At4g14020	2.20637	3.42	1.53977				1.27343	2.04651	4.4334	5.32593	5.14623		3.43991	5.79162	5.05513	5.41088		5.70092	4.38439	5.26854	35.1	not assigned.no ontology	rapid alkalinization factor (RALF) family protein contains InterPro domain Rapid ALkalinization Factor; (InterPro:IPR008801)	1787
	A021038_01	A	Repression of ABA response	At3g22370	2.06936	2.67437	1.16	0.558871			2.01626	1.79529	4.03001	5.05693	7.48878		0.896645	1.59389	3.16396	3.86607		2.27993	3.16913	3.24425	9.4	mitochondrial electron transport / ATP synthesis.alternative oidase	AO1A (alternative oidase 1A); alternative oidase Encodes an isoform of alternative oidase that is epressed in rosettes, flowers, and root. The alternative oidase of plant mitochondria transfers electrons from the ubiquinone pool to oygen without energy conservations. It is regulated through transcriptional control and by pyruvate. Plays a role in shoot acclimation to low temperature. Also is capa…	124
	A010693_01	A	Repression of ABA response	At3g44880	2.65764	2.68305	1.17	0.568049			1.50202	2.58327	4.36996	5.04035	5.8474		2.5816	4.11735	3.53624	3.56395		3.69857	5.4492	4.53012	33.99	development.unspecified	ACD1 (ACCELERATED CELL DEATH 1, PHEOPHORBIDE A OYGENASE) Encodes a pheide a oygenase (PAO). Accelerated cell death (acd1) mutants show rapid, spreading necrotic responses to both virulent and avirulent Pseudomonas syringae pv. maculicola or pv. tomato pathogens and to ethylene. Identical to Pheophorbide a oygenase, chloroplast precursor (EC 1.-.-.-) (Pheide a oygenase) (AtPaO) (Accelerated cell d…	1558
	A024473_01	A	Repression of ABA response	At1g59700	1.96833	1.87	1.54104				2.30568	1.76234	4.54998	4.9494	5.86479		3.07017	3.89917	3.39735	2.85187		2.78716	2.38663	1.84144	26.9	misc.glutathione S transferases	ATGSTU16 (Arabidopsis thaliana Glutathione S-transferase (class tau) 16); glutathione transferase Encodes glutathione transferase belonging to the tau class of GSTs. Naming convention according to Wagner et al. (2002). similar to ATGSTU15 (Arabidopsis thaliana Glutathione S-transferase (class tau) 15), glutathione transferase [Arabidopsis thaliana] (TAIR:AT1G59670.1); similar to glutathione S-tra…	671
	A021898_01	A	Repression of ABA response	At1g63840	1.40808	1.79636	1.15	0.397801			0.982481	0.907498	3.40224	4.61738	5.25555		3.23401	5.27653	3.01803	3.96905		3.46309	3.54066	4.15398	29.5.11.4.2	protein.degradation.ubiquitin.E3.RING	zinc finger (C3HC4-type RING finger) family protein similar to zinc finger (C3HC4-type RING finger) family protein [Arabidopsis thaliana] (TAIR:AT5G41400.1); similar to Zinc finger, RING-type; RINGv [Medicago truncatula] (GB:ABD28706.1); contains InterPro domain Zinc finger, RING-type; (InterPro:IPR001841)	1330
	A010383_01	A	Repression of ABA response	At3g45010	1.56228	1.4963		0.75			1.65417	1.97584	4.19041	4.61705	5.64605		3.92264	4.95391	4.89807	4.39594		2.87398	2.71049	2.68699	29.5	protein.degradation	SCPL48 (serine carboypeptidase-like 48); serine carboypeptidase similar to SCPL47 (serine carboypeptidase-like 47), serine carboypeptidase [Arabidopsis thaliana] (TAIR:AT5G22980.1); similar to SCPL49 (serine carboypeptidase-like 49), serine carboypeptidase [Arabidopsis thaliana] (TAIR:AT3G10410.1); similar to Serine carboypeptidase [Prunus mume] (GB:BAE48666.1); similar to carboypeptidase Y-like …	1269
	At30024681	A	Repression of ABA response	At5g23750	3.59518	2.94376	1.44				1.65937	1.3844	2.73739	4.56137	5.10371		3.32054	4.63514	4.00054	4.19568		2.35413	0.826911	0.960856	27.3.99	RNA.regulation of transcription.unclassified	remorin family protein similar to remorin family protein [Arabidopsis thaliana] (TAIR:AT3G48940.1); similar to Remorin (pp34) (GB:P93788); contains InterPro domain Remorin, N-terminal region; (InterPro:IPR005518); contains InterPro domain Remorin, C-terminal region; (InterPro:IPR005516)	922
	A014522_01	A	Repression of ABA response	At4g30960	3.331	3.6224	1.64754		0.763842		2.48121	1.94276	3.70176	4.43452	6.43967		2.64295	2.36089	2.29139	2.58147		1.76223	1.00946	1.34159	29.4	protein.postranslational modification	CIPK6 (CBL-INTERACTING PROTEIN KINASE 6); kinase Encodes CBL-interacting protein kinase 6 (CIPK6). similar to CIPK20 (CBL-INTERACTING PROTEIN KINASE 20), kinase [Arabidopsis thaliana] (TAIR:AT5G45820.1); similar to CBL-interacting protein kinase 7 [Populus trichocarpa] (GB:ABJ91214.1); similar to CBL-interacting protein kinase 9 [Populus trichocarpa] (GB:ABJ91216.1); similar to CBL-interacting pr…	1248
	A009107_01	A	Repression of ABA response	At3g57520	3.02726	2.69761	1.46				1.65437	4.84919	3.27055	4.40583	8.47573		12.2348	9.98707	9.02586	14.8564		13.8914	18.2796	17.8526	3.1.2.2	minor CHO metabolism.raffinose family.raffinose synthases.putative	ATSIP2 (ARABIDOPSIS THALIANA SEED IMBIBITION 2); hydrolase, hydrolyzing O-glycosyl compounds similar to ATSIP1 (ARABIDOPSIS THALIANA SEED IMBIBITION 1), hydrolase, hydrolyzing O-glycosyl compounds [Arabidopsis thaliana] (TAIR:AT1G55740.1); similar to DIN10 (DARK INDUCIBLE 10), hydrolase, hydrolyzing O-glycosyl compounds [Arabidopsis thaliana] (TAIR:AT5G20250.3); similar to putative imbibition pro…	81
	At30017182	A	Repression of ABA response	At3g57520	3.06018	2.46111	1.43446				1.65437	4.84919	3.27055	4.40583	8.47573		12.2348	9.98707	9.02586	14.8564		13.8914	18.2796	17.8526	3.1.2.2	minor CHO metabolism.raffinose family.raffinose synthases.putative	ATSIP2 (ARABIDOPSIS THALIANA SEED IMBIBITION 2); hydrolase, hydrolyzing O-glycosyl compounds similar to ATSIP1 (ARABIDOPSIS THALIANA SEED IMBIBITION 1), hydrolase, hydrolyzing O-glycosyl compounds [Arabidopsis thaliana] (TAIR:AT1G55740.1); similar to DIN10 (DARK INDUCIBLE 10), hydrolase, hydrolyzing O-glycosyl compounds [Arabidopsis thaliana] (TAIR:AT5G20250.3); similar to putative imbibition pro…	81
	A009205_01	A	Repression of ABA response	At3g01470	1.93246	1.8	1.48				2.01897	2.33083	3.64755	4.2854	5.32995		3.82667	3.06366	3.06389	2.65056		5.89992	3.19121	3.08177	27.3.22	RNA.regulation of transcription.HB,Homeobo transcription factor family	ATHB-1 (Homeobo-leucine zipper protein HAT5); transcription factor Encodes a homeodomain leucine zipper class I (HD-Zip I) transcriptional activator involved in leaf development. Identical to Homeobo-leucine zipper protein HAT5 (Homeodomain-leucine zipper protein HAT5) (HD-ZIP protein 5) (Homeodomain transcription factor ATHB-1) (HD-ZIP protein ATHB-1) (HAT5) [Arabidopsis Thaliana] (GB:Q02283); s…	840
	A010578_01	A	Repression of ABA response	At3g29575	3.38676	4.05083	1.4539				5.63092	2.08003	3.22688	4.26496	8.2735		5.43081	4.19906	3.95606	5.62569		9.3348	8.46402	10.0411	35.2	not assigned.unknown	similar to unknown protein [Arabidopsis thaliana] (TAIR:AT1G13740.1); similar to Os07g0602900 [Oryza sativa (japonica cultivar-group)] (GB:NP_001060209.1); similar to epressed protein [Oryza sativa (japonica cultivar-group)] (GB:ABF94628.1); similar to Os03g0419100 [Oryza sativa (japonica cultivar-group)] (GB:NP_001050378.1); contains InterPro domain Protein of unknown function DUF1675; (InterPro…	2087
	A020605_01	A	Repression of ABA response	At2g25450	3.14369	2.9483	2.13		0.706934		2.78386	3.26953	4.03894	4.179	4.23162		3.36628	3.86798	3.25203	3.72837		3.57926	3.12182	2.90112	17.5.1	hormone metabolism.ethylene.synthesis-degradation	2-ooglutarate-dependent dioygenase, putative encodes a protein whose sequence is similar to ACC oidase similar to 2-ooglutarate-dependent dioygenase, putative [Arabidopsis thaliana] (TAIR:AT2G30830.1); similar to unknown [Prunus armeniaca] (GB:AAD38147.1); contains InterPro domain 2OG-Fe(II) oygenase; (InterPro:IPR005123)	413
	A013313_01	A	Repression of ABA response	At4g22820	1.763	1.8	1.37				1.69321	2.64172	3.44905	4.16147	6.48244		3.26918	3.33462	3.34135	3.73347		3.03588	3.21682	3.27387	27.3.99	RNA.regulation of transcription.unclassified	zinc finger (AN1-like) family protein Identical to Zinc finger A20 and AN1 domain-containing stress-associated protein 9 (AtSAP9) (SAP9) [Arabidopsis Thaliana] (GB:O49663); similar to zinc finger (AN1-like) family protein [Arabidopsis thaliana] (TAIR:AT4G12040.2); similar to Zinc finger, AN1-type; Zinc finger, A20-type; Antihaemostatic protein [Medicago truncatula] (GB:ABE93196.1); contains Inter…	917
	A002011_01	A	Repression of ABA response	At1g20440	3.80933	3.17388	3.26259		0.61642		3.18942	6.76929	4.18671	3.91211	4.04861		4.17086	3.49989	2.33233	3.09257		3.11958	1.45851	1.10683	20.2.99	stress.abiotic.unspecified	COR47 (cold regulated 47) Belongs to the dehydrin protein family, which contains highly conserved stretches of 7-17 residues that are repetitively scattered in their sequences, the K-, S-, Y- and lysine rich segments. Cold regulated gene, amino acid sequence homology with Group II LEA (late embryogenesis abundant) proteins. Also responds to osmotic stress, ABA, dehydration and inhibits e.coli gro…	543
	A012672_01	A	Repression of ABA response	At3g52800	2.49317	2.56235	1.37	0.71			1.47657	3.5937	2.95388	3.9041	4.2672		1.58491	1.50243	1.65283	1.81671		1.58882	1.59156	1.12171	27.3.11	RNA.regulation of transcription.C2H2 zinc finger family	zinc finger (AN1-like) family protein Identical to Zinc finger A20 and AN1 domain-containing stress-associated protein 6 (AtSAP6) (SAP6) [Arabidopsis Thaliana] (GB:Q94B40;GB:Q9LI5); similar to zinc finger (AN1-like) family protein [Arabidopsis thaliana] (TAIR:AT2G36320.1); similar to Zinc finger, AN1-type; Zinc finger, A20-type; Antihaemostatic protein [Medicago truncatula] (GB:ABE93196.1); conta…	818
	A020529_01	A	Repression of ABA response	At3g11410	5.39683	5.50999	3.79076				2.24054	2.34809	2.68137	3.68733	6.39108		3.9708	4.42769	4.68671	6.28398		1.22075	0.598043	1.02632	29.4	protein.postranslational modification	AHG3/ATPP2CA (ARABIDOPSIS THALIANA PROTEIN PHOSPHATASE 2CA); protein binding / protein phosphatase type 2C Encodes protein phosphatase 2C. Negative regulator of ABA signalling. Epressed in seeds during germination. mRNA up-regulated by drought and ABA. Identical to Protein phosphatase 2C (EC 3.1.3.16) (PP2C) [Arabidopsis Thaliana] (GB:P49598); similar to protein phosphatase 2C, putative / PP2C, p…	1244
	A002788_01	A	Repression of ABA response	At1g17550	1.84536	1.60025	1.52				2.49235	1.79507	3.26786	3.65051	5.44048		1.9941	3.29423	3.34535	3.94168		1.39953	2.28639	2.2769	29.4	protein.postranslational modification	HAB2 (Homology to ABI2); protein phosphatase type 2C Protein Phosphatase 2C similar to HAB1 (HOMOLOGY TO ABI1), protein phosphatase type 2C [Arabidopsis thaliana] (TAIR:AT1G72770.1); similar to Os05g0592800 [Oryza sativa (japonica cultivar-group)] (GB:NP_001056498.1); similar to putative protein phosphatase 2C [Oryza sativa (japonica cultivar-group)] (GB:AAT39223.1); similar to Os01g0583100 [Oryz…	1230
	A020741_01	A	Repression of ABA response	At4g26080	2.78768	2.79905	1.67112				1.94244	1.09465	2.83178	3.63863	6.83401		3.09527	3.383	3.34894	4.27613		2.37511	2.41128	2.18851	17.1.2	hormone metabolism.abscisic acid.signal transduction	ABI1 (ABA INSENSITIVE 1); calcium ion binding / protein phosphatase type 2C Involved in abscisic acid (ABA) signal transduction. Negative regulator of ABA promotion of stomatal closure. Identical to Protein phosphatase 2C ABI1 (EC 3.1.3.16) (PP2C) (Abscisic acid- insensitive 1) (ABI1) [Arabidopsis Thaliana] (GB:P49597;GB:Q43717;GB:Q94C87); similar to ABI2 (ABA INSENSITIVE 2), protein phosphatase …	365
	A003989_01	A	Repression of ABA response	At1g11210	2.2295	2.3	1.76				2.93931	5.71265	4.15879	3.56305	3.25129		2.03551	1.66395	2.08141	1.23116		1.8159	0.948574	0.527514	35.2	not assigned.unknown	similar to unknown protein [Arabidopsis thaliana] (TAIR:AT1G11220.1); similar to fiber epressed protein [Gossypium hirsutum] (GB:AAY85179.1); similar to cotton fiber epressed protein 1 [Gossypium hirsutum] (GB:AAC33276.1); contains InterPro domain Protein of unknown function DUF761, plant; (InterPro:IPR008480)	1971
	A005939_01	A	Repression of ABA response	At4g11600	1.84402	1.80195	1.47				2.64146	1.48236	3.59347	3.54235	3.52722		0.808505	1.23269	1.3906	1.38432		0.915784	1.22155	1.28643	21.2.2	redo.ascorbate and glutathione.glutathione	ATGP6 (GLUTATHIONE PEROIDASE 6); glutathione peroidase Encodes glutathione peroidase. Identical to Probable phospholipid hydroperoide glutathione peroidase 6, mitochondrial precursor (EC 1.11.1.12) (PHGP) (AtGP1) (GP6) [Arabidopsis Thaliana] (GB:O48646;GB:Q94BV3); similar to ATGP7 (GLUTATHIONE PEROIDASE 7), glutathione peroidase [Arabidopsis thaliana] (TAIR:AT4G31870.1); similar to glutathione pe…	580
	A203360_01	A	Repression of ABA response	At5g58650	2.14482	2.30009	1.19				1.19584	2.44112	3.06181	3.53676	4.78139		4.02179	4.63254	3.73391	4.8444		2.66783	3.72588	4.50327	35.2	not assigned.unknown	similar to unknown protein [Arabidopsis thaliana] (TAIR:AT3G47295.1)	2173
	A004588_01	A	Repression of ABA response	At1g67920	1.94766	2.41944	1.11778	0.451718			1.04304	1.6079	3.45519	3.48762	2.64328		1.23441	1.85037	1.91438	2.1729		0.992743	1.26415	1.17054	35.2	not assigned.unknown	similar to unknown protein [Arabidopsis thaliana] (TAIR:AT1G24600.1)	1945
	A017977_01	A	Repression of ABA response	At5g01520	1.85457	3.16801	1.29514	0.816935			1.55375	1.51654	1.72769	3.36869	4.49073		2.67526	4.07211	2.32176	3.27463		1.54849	1.79455	2.24685	29.5.11.4.2	protein.degradation.ubiquitin.E3.RING	zinc finger (C3HC4-type RING finger) family protein similar to protein binding / zinc ion binding [Arabidopsis thaliana] (TAIR:AT3G47160.1); similar to Os04g0679800 [Oryza sativa (japonica cultivar-group)] (GB:NP_001054282.1); similar to H0801D08.18 [Oryza sativa (indica cultivar-group)] (GB:CAJ86260.1); contains InterPro domain Hydroymethylglutaryl-CoA reductase, NAD-binding; (InterPro:IPR009023…	1343
	A021137_01	A	Repression of ABA response	At1g64370	2.27204	2.8646	1.99548				2.79356	2.92103	3.58716	3.26727	2.96585		0.511803	0.282696	0.191393	0.218597		0.479768	0.0653832	0.113513	35.2	not assigned.unknown	similar to hypothetical protein FG03565.1 [Gibberella zeae PH-1] (GB:P_383741.1)	1938
	At30009055	A	Repression of ABA response	At2g21620	2.26162	2.37413	0.843663	0.553335			1.44272	2.41326	3.14193	3.19158	2.82238		2.69218	3.57933	3.95218	3.85062		3.2278	2.79897	2.98232	20.2.99	stress.abiotic.unspecified	RD2 (RESPONSIVE TO DESSICATION 2) Encodes gene that is induced in response to dessication; mRNA epression is seen 10 and 24 hrs after start of dessication treatment. similar to universal stress protein (USP) family protein [Arabidopsis thaliana] (TAIR:AT3G11930.1); similar to putative universal stress protein [Cicer arietinum] (GB:CAG14983.1); contains InterPro domain Universal stress protein (Us…	550
	A005851_01	A	Repression of ABA response	At5g02020		1.44732			0.451349		1.42234	2.17825	3.88979	3.1568	4.38536		5.1125	5.82733	3.63303	5.83798		0.945325	1.09746	0.949287	35.2	not assigned.unknown	similar to unknown protein [Arabidopsis thaliana] (TAIR:AT5G59080.1)	2247
	A024522_01	A	Repression of ABA response	At3g09390	2.98556	2.93489	2.46996				3.4217	4.75042	4.09484	3.03457	2.82306		1.52311	1.52313	1.40583	1.55743		1.50293	1.36897	1.02267	15.2	metal handling.binding, chelation and storage	MT2A (METALLOTHIONEIN 2A) metallothionein, binds to and detoifies ecess copper and other metals, limiting oidative damage Identical to Metallothionein-like protein 2A (MT-2A) (MT-K) (MT-1G) (MT2A) [Arabidopsis Thaliana] (GB:P25860;GB:P43391); similar to MT2B (METALLOTHIONEIN 2B) [Arabidopsis thaliana] (TAIR:AT5G02380.1); similar to Metallothionein-like protein type 2 (GB:P69164); contains InterPr…	313
	A015360_01	A	Repression of ABA response	At4g29190	1.91988	1.83687	1.53863				2.01905	5.82933	4.09212	2.99896	2.68606		1.79543	1.84931	1.65572	1.65131		0.778078	0.28979	0.325526	27.3.12	RNA.regulation of transcription.C3H zinc finger family	zinc finger (CCCH-type) family protein similar to zinc finger (CCCH-type) family protein [Arabidopsis thaliana] (TAIR:AT2G19810.1); similar to Zinc finger, CCCH-type [Medicago truncatula] (GB:ABE91976.1); contains InterPro domain Zinc finger, CCCH-type; (InterPro:IPR000571)	823
	A005065_01	A	Repression of ABA response	At1g65720	1.41029	1.37	0.72	0.406307			1.3932	1.7593	2.5947	2.91364	3.87429		1.29058	1.62738	1.64445	1.88464		1.89084	3.39691	3.36163	35.2	not assigned.unknown	similar to Os03g0110300 [Oryza sativa (japonica cultivar-group)] (GB:NP_001048714.1); similar to Unknown protein [Oryza sativa (japonica cultivar-group)] (GB:AAN61478.1)	1941
	A002084_01	A	Repression of ABA response	At1g01470	4.10068	4.50217	1.54	0.468084			4.46523	4.90219	3.53554	2.91138	2.88423		1.39068	1.43903	1.05031	1.73604		0.466546	0.377621	0.403069	33.2	development.late embryogenesis abundant	LEA14 (LATE EMBRYOGENESIS ABUNDANT 14) Encodes late-embryogenesis abundant protein whose mRNA levels are induced in response to wounding and light stress. Might be involved in protection against dessication. Identical to Putative desiccation-related protein LEA14 (LEA14) [Arabidopsis Thaliana] (GB:O03983;GB:Q42314); similar to late embryogenesis abundant protein, putative / LEA protein, putative …	1528
	A002008_01	A	Repression of ABA response	At1g47960	3.31062	3.08414	1.9				1.23237	1.54948	2.18589	2.86933	3.28923		3.02664	4.95392	4.58171	4.63463		3.20463	1.96429	1.88369	26.18	misc.invertase/pectin methylesterase inhibitor family protein	C/VIF1 (CELL WALL / VACUOLAR INHIBITOR OF FRUCTOSIDASE 1); pectinesterase inhibitor Plant cell wall (CWI) and vacuolar invertases (VI) play important roles in carbohydrate metabolism, stress responses and sugar signaling. similar to invertase inhibitor-related [Arabidopsis thaliana] (TAIR:AT3G17140.1); similar to invertase inhibitor [Nicotiana tabacum] (GB:CAA73333.1); similar to invertase inhibi…	716
	At30002205	A	Repression of ABA response	At1g20450	5.30138	5.56009	2.99091	0.73			2.45697	5.4293	3.39289	2.85095	2.53034		2.73954	2.10194	1.66654	2.44756		1.04827	0.396714	0.419193	20.2.99	stress.abiotic.unspecified	ERD10/LTI45 (EARLY RESPONSIVE TO DEHYDRATION 10) Encodes a gene induced by low temperature and dehydration. Inhibits e.coli growth while overepressed. Belongs to the dehydrin protein family, which contains highly conserved stretches of 7-17 residues that are repetitively scattered in their sequences, the K-, S-, Y- and lysine rich segments. LTI29 and LTI30 double overepressors confer cold toleran…	541
	A001209_01	A	Repression of ABA response	At1g20450	4.37803	4.71644	3.07248		0.775844		2.45697	5.4293	3.39289	2.85095	2.53034		2.73954	2.10194	1.66654	2.44756		1.04827	0.396714	0.419193	20.2.99	stress.abiotic.unspecified	ERD10/LTI45 (EARLY RESPONSIVE TO DEHYDRATION 10) Encodes a gene induced by low temperature and dehydration. Inhibits e.coli growth while overepressed. Belongs to the dehydrin protein family, which contains highly conserved stretches of 7-17 residues that are repetitively scattered in their sequences, the K-, S-, Y- and lysine rich segments. LTI29 and LTI30 double overepressors confer cold toleran…	541
	A014942_01	A	Repression of ABA response	At4g05530	1.51404	1.74248	1.1	0.551197			1.31737	1.45636	2.43644	2.84492	3.17458		1.43416	2.11082	1.9661	2.08257		2.08684	2.72713	2.47688	26.22	misc.short chain dehydrogenase/reductase (SDR)	short-chain dehydrogenase/reductase (SDR) family protein similar to tropinone reductase, putative / tropine dehydrogenase, putative [Arabidopsis thaliana] (TAIR:AT2G29150.1); similar to Os09g0133200 [Oryza sativa (japonica cultivar-group)] (GB:NP_001062630.1); similar to PREDICTED: similar to CG10672-PA [Tribolium castaneum] (GB:P_970502.1); contains InterPro domain Short-chain dehydrogenase/redu…	750
	A015463_01	A	Repression of ABA response	At4g37980	2.15575	2.41105	1.14894				1.16212	0.812382	1.4135	2.75466	4.79649		2.85857	3.01229	3.06607	2.42841		4.59647	2.66345	3.08309	16.2.1.10	secondary metabolism.phenylpropanoids.lignin biosynthesis.CAD	ELI3-1 (ELICITOR-ACTIVATED GENE 3); oidoreductase/ zinc ion binding Encodes a putative mannitol dehydrogenase. Identical to Probable mannitol dehydrogenase 1 (EC 1.1.1.255) (NAD-dependent mannitol dehydrogenase 1) (ELI3-1) [Arabidopsis Thaliana] (GB:Q02971;GB:Q9SZJ9); similar to ELI3-2 (ELICITOR-ACTIVATED GENE 3) [Arabidopsis thaliana] (TAIR:AT4G37990.1); similar to Probable mannitol dehydrogenas…	340
	A020761_01	A	Repression of ABA response	At3g30390	1.63152	1.61226	1.1	0.630456			1.6645	1.57653	2.20166	2.70076	3.62532		2.26344	2.81588	2.25242	2.64231		2.51885	3.70079	3.97285	34.3	transport.amino acids	amino acid transporter family protein similar to amino acid transporter family protein [Arabidopsis thaliana] (TAIR:AT5G38820.1); similar to Os06g0633800 [Oryza sativa (japonica cultivar-group)] (GB:NP_001058132.1); similar to putative N system amino acids transporter NAT-1 [Oryza sativa (japonica cultivar-group)] (GB:BAD73448.1); similar to Os02g0727100 [Oryza sativa (japonica cultivar-group)] (…	1601
	A002244_01	A	Repression of ABA response	At1g53560	1.54801	1.65	0.72	0.427483			1.38649	1.16375	1.66958	2.66735	3.73148		1.65417	2.37439	2.19373	2.3363		1.92177	3.23424	2.64947	35.2	not assigned.unknown	similar to unknown protein [Arabidopsis thaliana] (TAIR:AT1G17080.1); similar to Os01g0667100 [Oryza sativa (japonica cultivar-group)] (GB:NP_001043806.1); similar to Os05g0564800 [Oryza sativa (japonica cultivar-group)] (GB:NP_001056334.1); similar to Os01g0242900 [Oryza sativa (japonica cultivar-group)] (GB:NP_001042559.1); contains domain 60S RIBOSOMAL PROTEIN L18A (PTHR10052); contains domain…	1926
	A009272_01	A	Repression of ABA response	At3g24500	1.80554	2.38145	1.5				2.16579	1.00288	2.83662	2.60596	2.86112		3.47266	4.02734	4.90326	4.69874		4.01437	4.07923	4.03736	17.5.3	hormone metabolism.ethylene.induced-regulated-responsive-activated	ATMBF1C/MBF1C (MULTIPROTEIN BRIDGING FACTOR 1C); DNA binding / transcription coactivator/ transcription factor One of three genes in A. thaliana encoding multiprotein bridging factor 1, a highly conserved transcriptional coactivator. May serve as a bridging factor between a bZIP factor and TBP. Its epression is specifically elevated in response to pathogen infection, salinity, drought, heat, hydr…	417
	A013585_01	A	Repression of ABA response	At4g17030	3.85608	4.41	1.49253				0.373661	0.756774	1.55829	2.57908	3.339		3.93369	5.39191	4.74005	5.53183		2.91061	4.06212	4.44167	10.7	cell wall.modification	ATELB1 (ARABIDOPSIS THALIANA EPANSIN-LIKE B1) EPANSIN-RELATED. Naming convention from the Epansin Working Group (Kende et al, 2004. Plant Mol Bio) Identical to Epansin-like B1 precursor (AtELB1) (AtEPR1) (At-EPR1) (Ath- EpBeta-3.1) (ELB1) [Arabidopsis Thaliana] (GB:O23547); similar to ATELA2 (ARABIDOPSIS THALIANA EPANSIN-LIKE A2) [Arabidopsis thaliana] (TAIR:AT4G38400.1); similar to Epansin-like …	197
	At30020094	A	Repression of ABA response	At4g21570	2.07959	2.66714	1.71				2.51143	5.82526	3.64725	2.52232	2.16603		1.07072	0.864948	0.851069	0.869354		0.366977	0.424883	0.435102	35.2	not assigned.unknown	similar to unknown protein [Arabidopsis thaliana] (TAIR:AT1G11200.1); similar to unknown [Medicago sativa] (GB:AAZ32885.1); similar to Os07g0506000 [Oryza sativa (japonica cultivar-group)] (GB:NP_001059733.1); contains InterPro domain Protein of unknown function DUF300; (InterPro:IPR005178)	2139
	A020053_01	A	Repression of ABA response	At3g14067	3.67733	3.37661	2.43026				2.18306	2.14983	2.55007	2.45876	3.28783		1.62976	1.96005	1.5716	1.78958		1.15445	1.12198	1.15601	29.5.1	protein.degradation.subtilases	subtilase family protein similar to ARA12, subtilase [Arabidopsis thaliana] (TAIR:AT5G67360.1); similar to subtilase family protein [Arabidopsis thaliana] (TAIR:AT2G05920.1); similar to subtilase family protein [Arabidopsis thaliana] (TAIR:AT3G14240.1); similar to Orn/DAP/Arg decarboylase 2; Protease-associated PA; Proteinase inhibitor I9, subtilisin propeptide [Medicago truncatula] (GB:ABE87035.…	1276
	A006212_01	A	Repression of ABA response	At2g22660	2.04759	1.78844	1.84				1.27874	1.82972	2.92408	2.39479	2.37744		2.65474	2.10793	1.67952	1.33315		6.579	5.06549	2.00936	35.1.40	not assigned.no ontology.glycine rich proteins	similar to glycine-rich protein [Arabidopsis thaliana] (TAIR:AT4G37900.1); similar to Protein of unknown function DUF1399 [Medicago truncatula] (GB:ABE84186.1); contains InterPro domain Protein of unknown function DUF1399; (InterPro:IPR009836)	1864
	A001299_01	A	Repression of ABA response	At1g07590	1.57754	2.1357		0.53			1.12891	1.0332	1.72656	2.37891	5.44531		2.49676	3.30906	5.27508	6.76214		4.12607	3.45726	4.02778	27.3.67	RNA.regulation of transcription.putative transcription regulator	pentatricopeptide (PPR) repeat-containing protein similar to DNA-binding protein, putative [Arabidopsis thaliana] (TAIR:AT1G80270.3); similar to DNA-binding protein [Triticum aestivum] (GB:AAF32491.1); contains InterPro domain Pentatricopeptide repeat; (InterPro:IPR002885); contains InterPro domain Protein prenyltransferase; (InterPro:IPR008940); contains InterPro domain Tetratricopeptide-like he…	886
	At30003044	A	Repression of ABA response	At1g28960	1.7482	1.58903	1.07	0.668395			1.66102	1.74718	2.35028	2.34322	3.5904		4.65479	4.02821	2.4729	2.77357		5.15361	2.6988	2.55723	35.1	not assigned.no ontology	ATNUDT15 (ARABIDOPSIS THALIANA NUDI HYDROLASE HOMOLOG 15); hydrolase Identical to Nudi hydrolase 15, mitochondrial precursor (EC 3.6.1.-) (AtNUDT15) (NUDT15) [Arabidopsis Thaliana] (GB:Q8GYB1;GB:Q67YK3;GB:Q9SHQ7); similar to ATNUDT22 (Arabidopsis thaliana Nudi hydrolase homolog 22), hydrolase [Arabidopsis thaliana] (TAIR:AT2G33980.1); similar to Os08g0375900 [Oryza sativa (japonica cultivar-group…	1712
	A014534_01	A	Repression of ABA response	At4g34000	3.40299	3.27246	1.49553				2.41148	1.4771	2.20711	2.19959	1.892		6.55169	4.75447	2.57406	2.75895		3.25985	1.09904	1.13791	17.1.2	hormone metabolism.abscisic acid.signal transduction	ABF3/DPBF5 (ABSCISIC ACID RESPONSIVE ELEMENTS-BINDING FACTOR 3); DNA binding / protein binding / transcription factor/ transcriptional activator Encodes an ABA-responsive element-binding protein with similarity to transcription factors that is epressed in response to stress and abscisic acid. similar to ABF4 (ABRE BINDING FACTOR 4), DNA binding / transcription factor/ transcriptional activator [A…	364
	At30021557	A	Repression of ABA response	At4g34000	2.92204	2.92145	1.92497				2.41148	1.4771	2.20711	2.19959	1.892		6.55169	4.75447	2.57406	2.75895		3.25985	1.09904	1.13791	17.1.2	hormone metabolism.abscisic acid.signal transduction	ABF3/DPBF5 (ABSCISIC ACID RESPONSIVE ELEMENTS-BINDING FACTOR 3); DNA binding / protein binding / transcription factor/ transcriptional activator Encodes an ABA-responsive element-binding protein with similarity to transcription factors that is epressed in response to stress and abscisic acid. similar to ABF4 (ABRE BINDING FACTOR 4), DNA binding / transcription factor/ transcriptional activator [A…	364
	A019608_01	A	Repression of ABA response	At3g45970	1.65169	1.59366			0.646836		0.413469	20.6774	1.70478	2.02388	1.33477		1.36739	0.815304	0.573718	0.499599		1.23795	0.95387	1.33855	10.7	cell wall.modification	ATELA1 (ARABIDOPSIS THALIANA EPANSIN-LIKE A1) member of EPANSIN-LIKE. Naming convention from the Epansin Working Group (Kende et al, 2004. Plant Mol Bio) Identical to Epansin-like A1 precursor (AtELA1) (AtEPL1) (At-EPL1) (Ath- EpBeta-2.1) (ELA1) [Arabidopsis Thaliana] (GB:Q9LZT4); similar to ATELA2 (ARABIDOPSIS THALIANA EPANSIN-LIKE A2) [Arabidopsis thaliana] (TAIR:AT4G38400.1); similar to epansi…	192
	A016210_01	A	Repression of ABA response	At5g14780	2.90137	2.52449	2.05182	0.845502	0.746869		1.73543	2.78097	2.03406	2.02238	2.22336		1.56894	1.16658	1.08195	0.947038		3.76885	1.97274	1.47183	25.1	C1-metabolism.formate dehydrogenase	FDH (FORMATE DEHYDROGENASE); NAD binding / cofactor binding / oidoreductase, acting on the CH-OH group of donors, NAD or NADP as acceptor Encodes a NAD-dependent formate dehydrogenase. Identical to Formate dehydrogenase, mitochondrial precursor (EC 1.2.1.2) (NAD- dependent formate dehydrogenase) (FDH) (FDH1) [Arabidopsis Thaliana] (GB:Q9S7E4); similar to PGDH (3-PHOSPHOGLYCERATE DEHYDROGENASE), p…	632
	A014636_01	A	Repression of ABA response	At4g35790	1.9799	1.86216	1.26474				1.02344	1.43071	1.8967	2.017	2.93405		2.57051	2.83723	2.35349	2.76227		3.43826	2.41256	2.65168	11.9.3.1	lipid metabolism.lipid degradation.lysophospholipases.phospholipase D	ATPLDDELTA (Arabidopsis thaliana phospholipase D delta); phospholipase D Encodes a protein with phospholipase D activity. Involved in phospolipase metabolism. Mutants are affected in hydrogen peroide mediated cell death. Identical to Phospholipase D delta (EC 3.1.4.4) (AtPLDdelta) (PLD delta) (PLDDELTA) [Arabidopsis Thaliana] (GB:Q9C5Y0;GB:Q944P8;GB:Q947R2;GB:Q9FS18;GB:Q9SZS7); similar to PLDGAMM…	246
	A006104_01	A	Repression of ABA response	At2g05520	2.13904	2.34895	1.95428				2.46622	2.91656	2.033	1.99277	0.640478		1.06523	0.551687	0.47679	0.382181		1.58526	0.175049	0.414868	35.1.40	not assigned.no ontology.glycine rich proteins	GRP-3 (GLYCINE-RICH PROTEIN 3) Encodes a glycine-rich protein that is epressed mainly in stems and leaves. mRNA levels are upregulated in response to ABA, salicylic acid and ethylene but downregulated in response to dessication. similar to GRP3S (GLYCINE-RICH PROTEIN 3 SHORT ISOFORM) [Arabidopsis thaliana] (TAIR:AT2G05380.1); similar to glycine-rich protein [Brassica oleracea] (GB:AAL67434.1); co…	1861
	A014720_01	A	Repression of ABA response	At4g38740	1.6451	2.27018		0.388114			2.22199	2.18985	2.15131	1.82504	1.17594		0.630944	0.510738	0.590282	0.538623		0.283968	0.122869	0.125403	31.3.1	cell.cycle.peptidylprolyl isomerase	ROC1 (rotamase CyP 1); peptidyl-prolyl cis-trans isomerase Encodes cytosolic cyclophilin ROC1. Identical to Peptidyl-prolyl cis-trans isomerase CYP18-3 (EC 5.2.1.8) (PPIase CYP18-3) (Rotamase cyclophilin-1) (Cyclophilin of 18 kDa 3) (Cyclosporin A-binding protein) (CYP18-3) [Arabidopsis Thaliana] (GB:P34790); similar to peptidyl-prolyl cis-trans isomerase / cyclophilin (CYP2) / rotamase [Arabidop…	1517
	A009106_01	A	Repression of ABA response	At3g22200	2.01667	1.88525	1.25				1.15232	1.25572	1.62722	1.73586	2.62071		1.25998	1.75688	1.67654	2.09556		2.49068	6.20049	4.42102	13.1.1.1.2	amino acid metabolism.synthesis.central amino acid metabolism.GABA.GABA transaminase	POP2 (POLLEN-PISTIL INCOMPATIBILITY 2); 4-aminobutyrate transaminase Genetically redundant with POP3;mediates pollen tube guidance. Double mutants are self sterile; gamma-aminobutyrate transaminase subunit precursor; nuclear gene for mitochondrial product. similar to acetylornithine aminotransferase, mitochondrial, putative / acetylornithine transaminase, putative / AOTA, putative / ACOAT, putati…	265
	At30021938	A	Repression of ABA response	At4g37260	1.6106	1.55003		0.388528	0.618322		0.69586	5.23372	1.41297	1.60938	1.73516		0.949885	0.888215	0.807084	0.685946		1.00909	0.718541	0.669636	27.3.25	RNA.regulation of transcription.MYB domain transcription factor family	AtMYB73/MYB73 (myb domain protein 73); DNA binding / transcription factor Member of the R2R3 factor gene family. similar to AtMYB70 (myb domain protein 70), DNA binding / transcription factor [Arabidopsis thaliana] (TAIR:AT2G23290.1); similar to MYB6 [Malus domestica] (GB:AAZ20429.1); contains InterPro domain Homeodomain-related; (InterPro:IPR012287); contains InterPro domain Homeodomain-like; (I…	853
	A018752_01	A	Repression of ABA response	At5g53370	1.89534	1.935	0.898492	0.619634			1.59091	2.38439	1.82115	1.5462	1.09437		1.16663	0.64445	0.509816	0.351672		0.973766	0.272244	0.370391	10.8.99	cell wall.pectin*esterases.misc	pectinesterase family protein similar to pectinesterase family protein [Arabidopsis thaliana] (TAIR:AT3G49220.1); similar to pectinesterase inhibitor [Lycoris aurea] (GB:ABJ99595.1); similar to Pectinesterase; Pectinesterase inhibitor [Medicago truncatula] (GB:ABE82757.1); similar to Pectinesterase; Pectinesterase inhibitor [Medicago truncatula] (GB:ABE80825.1); contains InterPro domain Virulence…	208
	At30012359	A	Repression of ABA response	At3g03270	2.94213	2.74	1.58536				0.682445	0.525004	1.04793	1.52263	1.84523		2.16785	3.84607	4.26186	4.09628		2.07092	2.14962	2.18143	33.99	development.unspecified	universal stress protein (USP) family protein / early nodulin ENOD18 family protein similar to universal stress protein (USP) family protein [Arabidopsis thaliana] (TAIR:AT3G53990.1); similar to Universal stress protein (Usp) [Medicago truncatula] (GB:ABE83259.1); contains InterPro domain UspA; (InterPro:IPR006016)	1554
	A015336_01	A	Repression of ABA response	At4g32150	2.03562	2.43449	1.07	0.459009			1.38577	2.6223	1.92088	1.51898	1.40945		3.83491	3.01425	2.32917	2.3582		6.22292	3.34711	2.77668	31.4	cell.vesicle transport	VAMP7C (VESICLE-ASSOCIATED MEMBRANE PROTEIN 7C) AtVAMP711 is a member of Synaptobrevin-like AtVAMP7C, v-SNARE (soluble N-ethyl-maleimide sensitive factor attachment protein receptors) protein family. SNAREs have been divided into four subgroups: Qa-, Qb-, Qc- and R-SNAREs. R-SNAREs are classified into three groups, the Sec22-, YKT6- and VAMP7-like R-SNAREs. One R-SNARE and three Q-SNAREs (one of …	1522
	At30010218	A	Repression of ABA response	At2g32210	1.83604	3.04621	0.598732	0.669581			0.869652	0.944519	1.41711	1.47861	2.1992		1.13172	1.25137	3.21405	7.83095		0.870748	3.2517	5.03946	35.2	not assigned.unknown	similar to unknown protein [Arabidopsis thaliana] (TAIR:AT2G32190.1); similar to conserved hypothetical protein [Medicago truncatula] (GB:ABD32591.1)	2018
	A200155_01	A	Repression of ABA response	At5g27930	1.69548	1.55435	1.12				1.79699	3.5406	1.41978	1.3186	1.30681		1.99834	1.5261	1.40555	1.34756		1.1615	1.67478	1.47788	29.4	protein.postranslational modification	protein phosphatase 2C, putative / PP2C, putative similar to protein phosphatase 2C, putative / PP2C, putative [Arabidopsis thaliana] (TAIR:AT3G05640.2); similar to Protein phosphatase 2C-like [Medicago truncatula] (GB:ABE85677.1); contains InterPro domain Protein phosphatase 2C-like; (InterPro:IPR001932)	1252
	A200117_01	A	Repression of ABA response	At4g34050	1.71817	1.88044		0.64188			1.34859	0.914867	1.48708	1.26848	0.833877		0.551503	0.560629	0.440617	0.416944		0.790623	0.346078	0.207737	16.2.1.6	secondary metabolism.phenylpropanoids.lignin biosynthesis.CCoAOMT	caffeoyl-CoA 3-O-methyltransferase, putative Identical to Probable caffeoyl-CoA O-methyltransferase At4g34050 (EC 2.1.1.104) (Trans-caffeoyl-CoA 3-O-methyltransferase) (CCoAMT) (CCoAOMT) [Arabidopsis Thaliana] (GB:O49499;GB:Q8L989); similar to caffeoyl-CoA 3-O-methyltransferase, putative [Arabidopsis thaliana] (TAIR:AT4G26220.1); similar to putative caffeoyl-CoA O-methyltransferase protein [Isati…	337
	A011694_01	A	Repression of ABA response	At3g18490	1.89132	1.81497	1.68634	0.64	0.82		1.71213	1.28682	1.43485	1.21353	0.695562		1.58735	0.979504	0.882201	1.01305		0.540708	0.0685946	0.0693782	27.3.99	RNA.regulation of transcription.unclassified	aspartyl protease family protein similar to aspartyl protease family protein [Arabidopsis thaliana] (TAIR:AT1G25510.1); similar to Os01g0598600 [Oryza sativa (japonica cultivar-group)] (GB:NP_001043485.1); similar to unknow protein [Oryza sativa (japonica cultivar-group)] (GB:AAT38006.1); similar to Os01g0140100 [Oryza sativa (japonica cultivar-group)] (GB:NP_001041979.1); contains InterPro domai…	910
	A009121_01	A	Repression of ABA response	At3g63210	1.86737	1.71	0.77	0.54			2.34677	1.2873	1.48992	1.19758	1.50403		3.15322	3.43525	2.57288	3.38169		3.43652	1.57817	1.10178	35.1	not assigned.no ontology	MARD1 (MEDIATOR OF ABA-REGULATED DORMANCY 1) encodes a novel zinc-finger protein with a proline-rich N-terminus, identical to senescence-associated protein SAG102 similar to senescence-associated protein-related [Arabidopsis thaliana] (TAIR:AT3G22550.1); similar to Protein of unknown function DUF581 [Medicago truncatula] (GB:ABE87128.1); contains InterPro domain Protein of unknown function DUF581…	1782
	A201988_01	A	Repression of ABA response	At3g50980	5.59043	8.04433	3.18963	0.244286			1.03357	1.28799	1.27208	1.10071	1.25442		3.3795	5.22122	3.75	5.09712		1.28977	1.38778	1.30824	20.2.99	stress.abiotic.unspecified	dehydrin, putative Identical to Dehydrin ero 1 (ERO1) [Arabidopsis Thaliana] (GB:P25863;GB:Q9SD47); similar to RAB18 (RESPONSIVE TO ABA 18) [Arabidopsis thaliana] (TAIR:AT5G66400.1); similar to dehydrin [Nicotiana tabacum] (GB:BAD13498.1); contains InterPro domain Dehydrin; (InterPro:IPR000167)	553
	A024688_01	A	Repression of ABA response	At2g45660	1.78124	1.54338	0.725274	0.424274	0.76		1.86507	2.03215	1.44206	1.07693	0.897225		1.20462	1.25366	1.0506	0.954089		0.523011	0.222695	0.311169	27.3.24	RNA.regulation of transcription.MADS bo transcription factor family	AGL20 (AGAMOUS-LIKE 20); transcription factor Controls flowering and is required for CO to promote flowering. It acts downstream of FT. Overepression of (SOC1) AGL20 suppresses not only the late flowering of plants that have functional FRI and FLC alleles but also the delayed phase transitions during the vegetative stages of Identical to SUPPRESSOR OF CONSTANS OVEREPRESSION 1 protein (Agamous-lik…	848
	At30020329	A	Repression of ABA response	At4g23600	3.63638	5.20082	1.84				3.15406	3.10498	1.59958	1.01308	0.442676		0.422347	0.453976	0.38394	0.353473		0.410636	0.163199	0.285497	13.1.6.2	amino acid metabolism.synthesis.aromatic aa.phenylalanine and tyrosine	CORI3 (CORONATINE INDUCED 1, JASMONIC ACID RESPONSIVE 2); transaminase Encodes cystine lyase which is epected to be involved in amino acid metabolism, providing the plant with cysteine and the generation of precursors of ethylene biosynthesis. mRNA levels are elevated in response to wounding. similar to aminotransferase class I and II family protein [Arabidopsis thaliana] (TAIR:AT4G23590.1); simi…	287
	At30020330	A	Repression of ABA response	At4g23600	2.62785	3.34427	1.24179				3.15406	3.10498	1.59958	1.01308	0.442676		0.422347	0.453976	0.38394	0.353473		0.410636	0.163199	0.285497	13.1.6.2	amino acid metabolism.synthesis.aromatic aa.phenylalanine and tyrosine	CORI3 (CORONATINE INDUCED 1, JASMONIC ACID RESPONSIVE 2); transaminase Encodes cystine lyase which is epected to be involved in amino acid metabolism, providing the plant with cysteine and the generation of precursors of ethylene biosynthesis. mRNA levels are elevated in response to wounding. similar to aminotransferase class I and II family protein [Arabidopsis thaliana] (TAIR:AT4G23590.1); simi…	287
	At30020331	A	Repression of ABA response	At4g23600	5.15775	4.88338	1.27864				3.15406	3.10498	1.59958	1.01308	0.442676		0.422347	0.453976	0.38394	0.353473		0.410636	0.163199	0.285497	13.1.6.2	amino acid metabolism.synthesis.aromatic aa.phenylalanine and tyrosine	CORI3 (CORONATINE INDUCED 1, JASMONIC ACID RESPONSIVE 2); transaminase Encodes cystine lyase which is epected to be involved in amino acid metabolism, providing the plant with cysteine and the generation of precursors of ethylene biosynthesis. mRNA levels are elevated in response to wounding. similar to aminotransferase class I and II family protein [Arabidopsis thaliana] (TAIR:AT4G23590.1); simi…	287
	A020962_01	A	Repression of ABA response	At1g06040	1.46331		0.637457	0.335625			1.60585	0.947988	1.00824	0.948433	0.750819		0.946912	0.894656	0.956772	1.0767		0.665744	0.192582	0.215266	27.3.7	RNA.regulation of transcription.C2C2(Zn) CO-like, Constans-like zinc finger family	STO (SALT TOLERANCE); transcription factor/ zinc ion binding Fully complements calcineurin deficient yeast but does not encode a phosphoprotein phosphatase. Sequence has similarities to CONSTANS. Identical to Salt-tolerance protein (STO) [Arabidopsis Thaliana] (GB:Q96288); similar to STH (salt tolerance homologue), transcription factor/ zinc ion binding [Arabidopsis thaliana] (TAIR:AT2G31380.1); …	808
	A016817_01	A	Repression of ABA response	At5g60680	1.58231	1.75714	0.98	0.65	0.676887		1.04803	2.31621	0.890253	0.92084	1.13624		1.25379	0.930323	0.820463	0.873049		0.856404	0.360223	0.385123	35.2	not assigned.unknown	similar to unknown protein [Arabidopsis thaliana] (TAIR:AT3G45210.1); similar to Protein of unknown function DUF584 [Medicago truncatula] (GB:ABE80969.1); contains InterPro domain Protein of unknown function DUF584; (InterPro:IPR007608)	2224
	A014149_01	A	Repression of ABA response	At4g19170	1.70828	1.77924	1.36				2.50038	3.33881	1.57658	0.891679	0.220317		0.822441	0.574005	0.619307	0.67567		0.287766	0.0813296	0.10346	17.1.1.1.10	hormone metabolism.abscisic acid.synthesis-degradation.synthesis.9-cis-epoycarotenoid dioygenase	NCED4 (NINE-CIS-EPOYCAROTENOID DIOYGENASE 4) chloroplast-targeted member of a family of enzymes similar to nine-cis-epoycarotenoid dioygenase similar to NCED5 (NINE-CIS-EPOYCAROTENOID DIOYGENASE 5) [Arabidopsis thaliana] (TAIR:AT1G30100.1); similar to carotenoid cleavage dioygenase 4a [Citrus clementina] (GB:ABC26011.1); similar to Lactuca sativa carotenoid cleavage dioygenase 1 (GB:BAE72094.1); …	363
	A014503_01	A	Repression of ABA response	At4g04020	1.80471	2.33095	1.15		0.702832		3.66958	1.57803	1.03386	0.829374	0.527563		0.21203	0.234664	0.350684	0.359179		0.162382	0.101459	0.124412	31.1	cell.organisation	FIB (FIBRILLIN); structural molecule Fibrillin precursor protein. The fibrillin preprotein, but not the mature protein interacts with ABI2. Regulated by abscisic acid response regulators. Involved in abscisic acid-mediated photoprotection. Identical to Probable plastid-lipid-associated protein 1, chloroplast precursor (AtPap1) (Fibrillin-1) (PAP1) [Arabidopsis Thaliana] (GB:O81439); similar to pl…	1495
	A024514_01	A	Repression of ABA response	At4g35090	1.49628	1.87802			0.674381		2.1943	1.08175	0.977616	0.775731	0.567614		0.774586	0.583578	0.294911	0.316016		0.281226	0.0680974	0.100162	21.6	redo.dismutases and catalases	CAT2 (CATALASE 2); catalase Encodes a peroisomal catalase, highly epressed in bolts and leaves. mRNA epression patterns show circadian regulation with mRNA levels being high in the subjective early morning. Identical to Catalase-2 (EC 1.11.1.6) (CAT2) [Arabidopsis Thaliana] (GB:P25819;GB:O49615); similar to CAT1 (CATALASE 1), catalase [Arabidopsis thaliana] (TAIR:AT1G20630.1); similar to CAT3 (CA…	603
	A002232_01	A	Repression of ABA response	At1g07720	2.90766	2.57	1.50892				1.78033	1.80725	0.878679	0.764178	0.533022		3.11053	1.83355	1.06068	1.98873		0.716953	0.133661	0.133661	11.1.10	lipid metabolism.FA synthesis and FA elongation.beta ketoacyl CoA synthase	beta-ketoacyl-CoA synthase family protein Identical to 3-ketoacyl-CoA synthase 3 (EC 2.3.1.-) (KCS-3) (Very-long-chain fatty acid condensing enzyme 3) (VLCFA condensing enzyme 3) (KCS3) [Arabidopsis Thaliana] (GB:Q9LQP8); similar to beta-ketoacyl-CoA synthase family protein [Arabidopsis thaliana] (TAIR:AT2G28630.1); similar to 3-ketoacyl-CoA synthase 3 (KCS-3) (Very-long-chain fatty acid condensi…	213
	A016442_01	A	Repression of ABA response	At5g52310	3.12057	2.92475	1.73609				4.22721	2.57146	1.63008	0.72755	0.63116		1.43455	0.915704	0.715955	1.09171		0.245243	0.0980444	0.29889	20.2.2	stress.abiotic.cold	COR78 (COLD REGULATED 78) cold regulated gene, the 5' region of cor78 has cis-acting regulatory elements that can impart cold-regulated gene epression Identical to Low-temperature-induced 78 kDa protein (Desiccation-responsive protein 29A) (LTI78) [Arabidopsis Thaliana] (GB:Q06738;GB:Q04981); similar to RD29B (RESPONSIVE TO DESSICATION 29B) [Arabidopsis thaliana] (TAIR:AT5G52300.1); similar to co…	523
	A016238_01	A	Repression of ABA response	At5g54160	2.74178	2.45748	1.5634	0.641713			0.837523	0.449034	1.16731	0.699116	0.717455		0.459669	0.271283	0.231291	0.276552		0.505356	0.372787	0.201541	16.2.1.9	secondary metabolism.phenylpropanoids.lignin biosynthesis.COMT	ATOMT1 (O-METHYLTRANSFERASE 1) A caffeic acid/5-hydroyferulic acid O-methyltransferase. Interacts with 14-4-3 proteins in yeast 2 hybrid assay. AtOMT1 (At5g54160) encodes a flavonol 3?-O-methyltransferase that is highly active towards quercetin and myricetin. The substrate specificity identifies the enzyme as flavonol 3?-methyltransferase which replaces the former annotation of the gene to encode…	339
	A009036_01	A	Repression of ABA response	At3g07360	1.74113	1.74526	1.49				1.26963	2.48386	0.976089	0.692846	0.458009		1.45785	1.21787	1.35377	1.32411		1.0591	0.41196	0.397315	29.5.11.4.2	protein.degradation.ubiquitin.E3.RING	armadillo/beta-catenin repeat family protein / U-bo domain-containing protein similar to armadillo/beta-catenin repeat family protein / U-bo domain-containing protein [Arabidopsis thaliana] (TAIR:AT5G18320.1); similar to U bo [Medicago truncatula] (GB:ABE90370.1); contains InterPro domain Armadillo; (InterPro:IPR000225); contains InterPro domain Armadillo-like helical; (InterPro:IPR011989); conta…	1336
	At30004574	A	Repression of ABA response	At1g52870	1.83	1.77744	1.16	0.664648			2.26514	1.71429	0.980309	0.639659	0.420795		0.182298	0.196242	0.219172	0.194281		0.163781	0.0719849	0.117202	35.1	not assigned.no ontology	peroisomal membrane protein-related similar to peroisomal membrane protein-related [Arabidopsis thaliana] (TAIR:AT4G03410.2); similar to peroisomal membrane protein, putative, epressed [Oryza sativa (japonica cultivar-group)] (GB:ABF97329.1); similar to Os03g0583800 [Oryza sativa (japonica cultivar-group)] (GB:NP_001050563.1); contains InterPro domain Mpv17/PMP22; (InterPro:IPR007248)	1671
	At30004575	A	Repression of ABA response	At1g52870	1.81462	1.90947	0.864671	0.466749			2.26514	1.71429	0.980309	0.639659	0.420795		0.182298	0.196242	0.219172	0.194281		0.163781	0.0719849	0.117202	35.1	not assigned.no ontology	peroisomal membrane protein-related similar to peroisomal membrane protein-related [Arabidopsis thaliana] (TAIR:AT4G03410.2); similar to peroisomal membrane protein, putative, epressed [Oryza sativa (japonica cultivar-group)] (GB:ABF97329.1); similar to Os03g0583800 [Oryza sativa (japonica cultivar-group)] (GB:NP_001050563.1); contains InterPro domain Mpv17/PMP22; (InterPro:IPR007248)	1671
	A015351_01	A	Repression of ABA response	At4g28240	2.44717	2.54489	1.76889				1.94665	3.55645	0.902956	0.558616	0.517231		1.6033	1.07276	0.918341	0.697344		2.35408	0.998235	0.795246	20.2.4	stress.abiotic.touch/wounding	wound-responsive protein-related	540
	A020363_01	A	Repression of ABA response	At2g39800	4.2454	4.4784	2.31381		0.628528		3.79252	1.39286	0.78288	0.549887	0.386054		7.90421	6.59735	2.10202	5.97819		0.455924	0.127962	0.26872	13.1.2.2.1	amino acid metabolism.synthesis.glutamate family.proline.delta 1-pyrroline-5-carboylate synthetase	P5CS1 (DELTA1-PYRROLINE-5-CARBOYLATE SYNTHASE 1) encodes a delta1-pyrroline-5-carboylate synthase that catalyzes the rate-limiting enzyme in the biosynthesis of proline. Gene is epressed in reproductive organs and tissues under non-stress conditions but in the whole plant under water-limiting condition. Epression is also induced by abscisic acid and salt stress in a light-dependent manner. Identi…	268
	A014634_01	A	Repression of ABA response	At4g39730	2.77065	2.93358	1.24854	0.862436			1.60682	0.576778	0.729118	0.535887	0.355712		0.430434	0.339455	0.331114	0.395213		0.402491	0.286051	0.286689	35.1	not assigned.no ontology	lipid-associated family protein similar to lipid-associated family protein [Arabidopsis thaliana] (TAIR:AT2G22170.1); similar to dehydration stress-induced protein [Brassica napus] (GB:AAK01359.1); contains InterPro domain Lipoygenase, LH2; (InterPro:IPR001024); contains InterPro domain Lipase/lipooygenase, PLAT/LH2; (InterPro:IPR008976)	1804
	A020930_01	A	Repression of ABA response	At1g48750	3.98531	4.85946	2.46891				1.45024	1.05978	0.65469	0.478219	0.321145		1.47294	1.0175	0.772007	0.832969		0.736721	0.494996	0.647421	26.21	misc.protease inhibitor/seed storage/lipid transfer protein (LTP) family protein	protease inhibitor/seed storage/lipid transfer protein (LTP) family protein similar to protease inhibitor/seed storage/lipid transfer protein (LTP) family protein [Arabidopsis thaliana] (TAIR:AT3G18280.1); similar to probable lipid transfer protein family protein [Tamari androssowii] (GB:AAS79106.1); contains InterPro domain Plant lipid transfer/seed storage/trypsin-alpha amylase inhibitor; (Inte…	725
	A004408_01	A	Repression of ABA response	At1g49500	1.77896	2.37101	0.889909	0.363722	0.65242		1.13859	2.35587	0.325671	0.449664	0.431376		3.46564	3.83899	2.31709	2.18102		1.53625	0.864461	0.636172		Jasmonic acid biosynthesis
	A018841_01	A	Repression of ABA response	At5g57040	2.08667	2.40933	1.56814				1.56578	0.967574	0.503013	0.433501	0.345819		0.444089	0.44914	0.37158	0.39936		0.258344	0.155955	0.139954	24.2	Biodegradation of enobiotics.lactoylglutathione lyase	lactoylglutathione lyase family protein / glyoalase I family protein similar to lactoylglutathione lyase family protein / glyoalase I family protein [Arabidopsis thaliana] (TAIR:AT1G80160.1); similar to Os07g0160400 [Oryza sativa (japonica cultivar-group)] (GB:NP_001058939.1); similar to unknown protein [Oryza sativa (japonica cultivar-group)] (GB:BAC79640.1); contains InterPro domain Glyoalase/e…	627
	At30023864	A	Repression of ABA response	At5g15970	5.21442	5.87568	6.96523		0.694358		1.02389	1.38311	0.729384	0.426479	0.238064		1.2616	0.57855	0.66489	0.602928		0.192457	0.0438079	0.0598799	31.1	cell.organisation	KIN2 (COLD-RESPONSIVE 6.6) Encodes a gene that can be induced by cold and abscisic acid and may be involved in cold acclimation and salt tolerance. Identical to Stress-induced protein KIN2 (Cold-induced protein COR6.6) (KIN2) [Arabidopsis Thaliana] (GB:P31169); similar to KIN1 [Arabidopsis thaliana] (TAIR:AT5G15960.1); similar to BN28a [Brassica napus] (GB:AAG13407.1)	1506
	At30006099	A	Repression of ABA response	At1g68530	1.86448	1.74646	1.51939				1.62463	1.04749	0.604458	0.393583	0.207645		1.73191	0.633405	0.452077	0.561295		1.06729	0.14124	0.27603	16.7	secondary metabolism.wa	CUT1 (CUTICULAR 1); acyltransferase involved in wa biosynthesis; required for elongation of C24 very-long-chain fatty acids Identical to 3-ketoacyl-CoA synthase 6 (EC 2.3.1.-) (KCS-6) (Very-long-chain fatty acid condensing enzyme 6) (VLCFA condensing enzyme 6) (Cuticular protein 1) (CUT1) [Arabidopsis Thaliana] (GB:Q9F43;GB:Q56ZC4;GB:Q8VYJ5); similar to very-long-chain fatty acid condensing enzym…	348
	A020179_01	A	Repression of ABA response	At5g66400	8.46063	5.35244	1.63				1.68612	1.65953	0.540328	0.359386	0.420949		10.128	9.59158	5.83958	11.6276		2.19116	0.132811	0.343131	20.2.99	stress.abiotic.unspecified	RAB18 (RESPONSIVE TO ABA 18) Belongs to the dehydrin protein family, which contains highly conserved stretches of 7-17 residues that are repetitively scattered in their sequences, the K-, S-, Y- and lysine rich segments. ABA- and drought-induced glycine-rice dehydrin protein. The ABA-induced epression of RAB18 was reduced following ACC application, indicating that ethylene inhibits the ABA signal…	559
	A200573_01	A	Repression of ABA response	At1g29395	2.48767	3.19741		0.79	0.629383		2.63798	2.64297	1.04303	0.356568	0.336881		2.1956	1.49157	1.2161	0.807224		3.46026	1.76963	0.852777	35.1	not assigned.no ontology	COR414-TM1 (cold regulated 414 thylakoid membrane 1) encodes a protein similar to the cold acclimation protein WCOR413 in wheat. Epression is induced by short-term cold-treatment, water deprivation, and abscisic acid treatment. Possibly targeted to thylakoid membrane. similar to COR314-TM2 (cold regulated 314 thylakoid membrane 2) [Arabidopsis thaliana] (TAIR:AT1G29390.1); similar to cold acclima…	1680
	A014224_01	A	Repression of ABA response	At4g09890	1.79035	2.00802	1.47959				1.02666	0.687775	0.499621	0.333283	0.198758		1.37298	0.765566	0.688226	0.772953		0.520174	0.235752	0.279356	35.2	not assigned.unknown	similar to unknown protein [Arabidopsis thaliana] (TAIR:AT5G11970.1); similar to conserved hypothetical protein [Medicago truncatula] (GB:ABE81195.1)	2150
	A024277_01	A	Repression of ABA response	At2g42540	6.53949	8.01217	4.74468	0.4	0.448519		4.70455	1.4436	0.933407	0.325548	0.191015		0.264509	0.138463	0.197891	0.386807		0.047614	0.0259326	0.0997981	20.2.2	stress.abiotic.cold	COR15A (COLD-REGULATED 15A) A cold-regulated gene whose product is targeted to the chloroplast and constitutive epression increases freezing tolerance in protoplasts in vitro and chloroplasts in vivo. NMR and -ray diffraction studies suggest that COR15a alters the intrinsic curvature of the inner membrane of chloroplast envelope. similar to cold-responsive protein / cold-regulated protein (cor15b…	519
	At30011438	A	Repression of ABA response	At2g42540	5.84616	7.37729	2.21583	0.375028	0.359423		4.70455	1.4436	0.933407	0.325548	0.191015		0.264509	0.138463	0.197891	0.386807		0.047614	0.0259326	0.0997981	20.2.2	stress.abiotic.cold	COR15A (COLD-REGULATED 15A) A cold-regulated gene whose product is targeted to the chloroplast and constitutive epression increases freezing tolerance in protoplasts in vitro and chloroplasts in vivo. NMR and -ray diffraction studies suggest that COR15a alters the intrinsic curvature of the inner membrane of chloroplast envelope. similar to cold-responsive protein / cold-regulated protein (cor15b…	519
	At30011440	A	Repression of ABA response	At2g42540	4.51223	4.67323	3.03	0.138364	0.442239		4.70455	1.4436	0.933407	0.325548	0.191015		0.264509	0.138463	0.197891	0.386807		0.047614	0.0259326	0.0997981	20.2.2	stress.abiotic.cold	COR15A (COLD-REGULATED 15A) A cold-regulated gene whose product is targeted to the chloroplast and constitutive epression increases freezing tolerance in protoplasts in vitro and chloroplasts in vivo. NMR and -ray diffraction studies suggest that COR15a alters the intrinsic curvature of the inner membrane of chloroplast envelope. similar to cold-responsive protein / cold-regulated protein (cor15b…	519
	A020452_01	A	Repression of ABA response	At3g13520			1.46154		0.734715		0.281968	0.562141	0.297675	0.255127	0.262507		0.803965	0.128868	0.183528	0.15138		0.422963	0.242629	0.286906	10.5.1	cell wall.cell wall proteins.AGPs	AGP12 (ARABINOGALACTAN PROTEIN 12) Encodes a GPI-anchored arabinogalactan (AG) peptide with a short 'classical' backbone of 10 amino acids, seven of which are conserved among the 4 other Arabidopsis AG peptides. These peptides may be involved in cell signaling. Identical to Arabinogalactan peptide 12 precursor (AG-peptide 12) (AGP12) [Arabidopsis Thaliana] (GB:Q9LJD9); similar to AGP21 (ARABINOGA…	149
	A003555_01	A	Repression of ABA response	At1g13930	1.93	2.22	3.01972		0.660853		0.346394	0.726157	0.41765	0.253771	0.113279		0.269259	0.297378	0.319971	0.294502		0.0796923	0.0276366	0.0264159	20.2.3	stress.abiotic.drought/salt	similar to nodulin-related [Arabidopsis thaliana] (TAIR:AT2G03440.1); similar to drought-induced protein SDi-6 - common sunflower (fragment) (GB:S71562)	525
	A015102_01	A	Repression of ABA response	At4g33010	2.9188	3	0.551323	0.194775			1.53525	0.717163	0.394106	0.249966	0.134817		0.140348	0.120738	0.120445	0.148397		0.0437433	0.0328479	0.0779396	13.2.5.2	amino acid metabolism.degradation.serine-glycine-cysteine group.glycine	glycine dehydrogenase (decarboylating), putative / glycine decarboylase, putative / glycine cleavage system P-protein, putative Identical to Putative glycine dehydrogenase [decarboylating] 2, mitochondrial precursor (EC 1.4.4.2) (Glycine decarboylase 2) (Glycine cleavage system P-protein 2) [Arabidopsis Thaliana] (GB:Q94B78;GB:O82642;GB:Q8GTY1;GB:Q8VZF0); similar to glycine dehydrogenase (decarbo…	298
	A005592_01	A	Repression of ABA response	At5g25610	3.5925	3.22449	2.85404				3.51749	2.76433	0.315638	0.237093	0.120598		2.05047	0.734348	0.423201	0.65165		0.228915	0.027173	0.0745041	20.2.3	stress.abiotic.drought/salt	RD22 (RESPONSIVE TO DESSICATION 22) responsive to dehydration 22 (RD22) mediated by ABA Identical to Dehydration-responsive protein RD22 precursor (RD22) [Arabidopsis Thaliana] (GB:Q08298); similar to BURP domain-containing protein [Arabidopsis thaliana] (TAIR:AT1G49320.1); similar to BURP domain-containing protein [Brassica napus] (GB:AAQ57584.1); contains InterPro domain BURP; (InterPro:IPR0048…	537
	A021796_01	A	Repression of ABA response	At3g05880	1.90095	1.988	1.66865	0.663689			0.758925	0.682185	0.239872	0.206303	0.320798		0.993426	0.59107	0.357391	0.450413		0.936939	1.14252	1.4924	20.2.3	stress.abiotic.drought/salt	RCI2A (RARE-COLD-INDUCIBLE 2A) Induced by low temperatures, dehydration and salt stress and ABA. Encodes a small (54 amino acids), highly hydrophobic protein that bears two potential transmembrane domains. Identical to Hydrophobic protein RCI2A (Low temperature and salt-responsive protein LTI6A) (RCI2A) [Arabidopsis Thaliana] (GB:Q9ZNQ7); similar to RCI2B (RARE-COLD-INDUCIBLE 2B) [Arabidopsis tha…	531
	At30020508	A	Repression of ABA response	At4g25100	1.86905	1.64336			0.731616		1.24674	0.803129	0.340811	0.199207	0.10866		0.588959	0.223532	0.213924	0.157416		0.688012	0.0780225	0.0545189	21.6	redo.dismutases and catalases	FSD1 (FE SUPEROIDE DISMUTASE 1); iron superoide dismutase Fe-superoide dismutase Identical to Superoide dismutase [Fe], chloroplast precursor (EC 1.15.1.1) (SODB) [Arabidopsis Thaliana] (GB:P21276;GB:Q9FE21;GB:Q9SW16); similar to FSD2 (FE SUPEROIDE DISMUTASE 2), iron superoide dismutase [Arabidopsis thaliana] (TAIR:AT5G51100.1); similar to Fe-superoide dismutase (GB:AAA32791.1); contains InterPro…	602
	A008602_01	A	Repression of ABA response	At2g15970	3.90584	3.70454	2.48788	0.81	0.788071		1.45869	0.773647	0.364043	0.15994	0.117639		1.12738	0.716406	0.523167	0.683694		0.510486	0.1525	0.178191	20.2.2	stress.abiotic.cold	COR413-PM1 (cold regulated 413 plasma membrane 1) encodes an alpha form of a protein similar to the cold acclimation protein WCOR413 in wheat. Epression is induced by short-term cold-treatment, water deprivation, and abscisic acid treatment. similar to stress-responsive protein, putative [Arabidopsis thaliana] (TAIR:AT4G37220.1); similar to putative stress-responsive protein [Tamari androssowii] …	518
	A014789_01	A	Repression of ABA response	At4g23670	4.26097	6.49094	1.14	0.326688			1.23705	0.665843	0.277271	0.140606	0.0840495		0.924772	0.539172	0.348319	0.351686		0.387039	0.0491058	0.0698137	20.2.99	stress.abiotic.unspecified	major late protein-related / MLP-related similar to major late protein-related / MLP-related [Arabidopsis thaliana] (TAIR:AT4G23680.1); similar to major late protein [Ficus awkeotsang] (GB:AAQ07269.1); contains InterPro domain Bet v I allergen; (InterPro:IPR000916)	554
	A021221_01	A	Repression of ABA response	At2g42530	2.58	1.54	1.84	0.55	0.279976		2.72662	0.770128	0.389674	0.13138	0.0835404		0.107876	0.0854653	0.141411	0.0924535		0.0227723	0.0422772	0.029703	20.2.2	stress.abiotic.cold	COR15b	517
	A013977_01	A	Repression of ABA response	At4g27520	2.14	1.85413	1.31	0.79	0.653206		1.47775	0.607899	0.230244	0.120016	0.0630162		0.312431	0.169986	0.171426	0.240912		0.0472735	0.0259455	0.0361148	26.19	misc.plastocyanin-like	plastocyanin-like domain-containing protein Identical to Early nodulin-like protein 2 precursor (Phytocyanin-like protein) [Arabidopsis Thaliana] (GB:Q9T076;GB:Q5PNT5;GB:Q8LBE5); similar to plastocyanin-like domain-containing protein [Arabidopsis thaliana] (TAIR:AT5G53870.1); similar to putative early nodulin-like 2 predicted GPI-anchored protein [Trifolium pratense] (GB:BAE71287.1); contains Int…	723
	A020013_01	A	Repression of ABA response	At4g37800	1.4449	1.38753	1.27584		0.70678		0.496834	0.147171	0.0511278	0.0502572	0.0714681		0.150172	0.0732911	0.0774293	0.066311		0.124867	0.0761752	0.0899171	10.7	cell wall.modification	yloglucan:yloglucosyl transferase, putative / yloglucan endotransglycosylase, putative / endo-yloglucan transferase, putative Identical to Probable yloglucan endotransglucosylase/hydrolase protein 7 precursor (EC 2.4.1.207) (At-TH7) (TH-7) (TH7) [Arabidopsis Thaliana] (GB:Q8LER3;GB:Q9T067); similar to yloglucan:yloglucosyl transferase, putative / yloglucan endotransglycosylase, putative / endo-yl…	193
	A008056_01	A	Repression of ABA response	At2g38540	1.54565	1.97591	0.645625	0.402105			0.858368	0.242919	0.0363434	0.0397333	0.0134482		0.939879	0.168309	0.0839651	0.0981425		0.142603	0.0305126	0.0332403	11.6	lipid metabolism.lipid transfer proteins etc	LP1 (nonspecific lipid transfer protein 1) Non-specific lipid transfer protein. Binds calmodulin in a Ca2+-independent manner. Localized to the cell wall. Specifically epressed in L1 epidermal layer. Identical to Nonspecific lipid-transfer protein 1 precursor (LTP 1) (LTP1) [Arabidopsis Thaliana] (GB:Q42589); similar to LTP2 (LIPID TRANSFER PROTEIN 2), lipid binding [Arabidopsis thaliana] (TAIR:A…	235
	A021815_01	A	Repression of ABA response	At3g27380		1.47847		0.605768																	8.1.7	TCA / org. transformation.TCA.succinate dehydrogenase	SDH2-1 (succinate dehydrogenase 2-1) One of three isoforms of the iron-sulfur component of the succinate dehydrogenase comple, a component of the mitochondrial respiratory chain comple II. The product of the nuclear encoded gene is imported into the mitochondrion. Epressed during germination and post-germinative growth. Identical to Succinate dehydrogenase [ubiquinone] iron-sulfur protein 1, mito…	113
	A018105_01	A	Repression of ABA response	At5g04750	1.68491	2.05406	1.53828																		9.9	mitochondrial electron transport / ATP synthesis.F1-ATPase	F1F0-ATPase inhibitor protein, putative similar to Os08g0558900 [Oryza sativa (japonica cultivar-group)] (GB:NP_001062498.1); similar to Os02g0533800 [Oryza sativa (japonica cultivar-group)] (GB:NP_001047032.1); similar to F1F0-ATPase inhibitor protein [Oryza sativa (japonica cultivar-group)] (GB:BAA81661.1)	130
	A020865_01	A	Repression of ABA response	At4g18780	1.62137	1.33		0.45																	10.2.1	cell wall.cellulose synthesis.cellulose synthase	CESA8 (CELLULASE SYNTHASE 8); cellulose synthase/ transferase, transferring glycosyl groups Encodes a member of the cellulose synthase family involved in secondary cell wall biosynthesis. Mutants have abnormal ylem formation, reduced cellulose content, and enhanced drought and osmotic stress tolerance. Identical to Cellulose synthase A catalytic subunit 8 [UDP-forming] (EC 2.4.1.12) (AtCesA-8) (I…	140
	A002988_01	A	Repression of ABA response	At1g04220	2.13516	2.52013	1.603	0.72																	11.1.10	lipid metabolism.FA synthesis and FA elongation.beta ketoacyl CoA synthase	beta-ketoacyl-CoA synthase, putative Identical to 3-ketoacyl-CoA synthase 17 (EC 2.3.1.-) (KCS-17) (Very-long-chain fatty acid condensing enzyme 17) (VLCFA condensing enzyme 17) (KCS17) [Arabidopsis Thaliana] (GB:Q5EP9;GB:O64485;GB:Q56WE1;GB:Q8VW2); similar to very-long-chain fatty acid condensing enzyme, putative [Arabidopsis thaliana] (TAIR:AT2G16280.1); similar to beta-ketoacyl-CoA synthase, p…	214
	At30028025	A	Repression of ABA response	At5g59320	7.28811	8.79422	4.00781																		11.6	lipid metabolism.lipid transfer proteins etc	LTP3 (LIPID TRANSFER PROTEIN 3); lipid binding lipid transfer protein 3 Identical to Nonspecific lipid-transfer protein 3 precursor (LTP 3) (LTP3) [Arabidopsis Thaliana] (GB:Q9LLR7;GB:Q9FIE6); similar to LTP4 (LIPID TRANSFER PROTEIN 4), lipid binding [Arabidopsis thaliana] (TAIR:AT5G59310.1); similar to lipid transfer protein 4-like protein [Thellun (GB:AAM19702.1); contains InterPro domain Plant…	238
	A016393_01	A	Repression of ABA response	At5g59310	6.65868	8.24287	2.60263	0.781532																	11.6	lipid metabolism.lipid transfer proteins etc	LTP4 (LIPID TRANSFER PROTEIN 4); lipid binding Encodes a member of the lipid transfer protein family. Proteins of this family are generally small (~9 kD), basic, epressed abundantly and contain eight Cys residues. The proteins can bind fatty acids and acylCoA esters and can transfer several different phospholipids. They are localized to the cell wall. The mRNA is present in flowers and siliques, …	239
	A017979_01	A	Repression of ABA response	At5g02380	1.37492	1.40315	0.688641	0.387096																	15.2	metal handling.binding, chelation and storage	MT2B (METALLOTHIONEIN 2B) cysteine-rich protein with copper-binding activity Identical to Metallothionein-like protein 2B (MT-2B) (MT2B) [Arabidopsis Thaliana] (GB:Q38805); similar to MT2A (METALLOTHIONEIN 2A) [Arabidopsis thaliana] (TAIR:AT3G09390.1); similar to Metallothionein-like protein type 2, MT2-4/MT2-25 (GB:P56168); similar to metallothionein-like protein type 2 [Pringlea antiscorbutica]…	318
	A020292_01	A	Repression of ABA response	At4g38460	1.56178	1.86773		0.417427																	16.1.1.10	secondary metabolism.isoprenoids.non-mevalonate pathway.geranylgeranyl pyrophosphate synthase	GGR (GERANYLGERANYL REDUCTASE); farnesyltranstransferase Identical to Geranylgeranyl pyrophosphate synthase-related protein, chloroplast precursor (GGR) [Arabidopsis Thaliana] (GB:Q39108;GB:Q9FPK0;GB:Q9SZM6); similar to GGPS1 (GERANYLGERANYL PYROPHOSPHATE SYNTHASE 1), farnesyltranstransferase [Arabidopsis thaliana] (TAIR:AT4G36810.1); similar to geranylgeranyl pyrophosphate synthase-related prote…	322
	A001115_01	A	Repression of ABA response	At1g32100	2.52967	2.53763	1.66102	0.82																	16.2	secondary metabolism.phenylpropanoids	pinoresinol-lariciresinol reductase, putative encodes a protein whose sequence is similar to pinoresinol-lariciresinol reductase from pine. similar to pinoresinol-lariciresinol reductase, putative [Arabidopsis thaliana] (TAIR:AT4G13660.1); similar to Isoflavone reductase homolog (GB:P52581); contains InterPro domain NmrA-like; (InterPro:IPR008030)	331
	A004571_01	A	Repression of ABA response	At1g51680	1.64863	1.69413	1.16758	0.461782																	16.2.1.3	secondary metabolism.phenylpropanoids.lignin biosynthesis.4CL	4CL1 (4-COUMARATE:COA LIGASE 1); 4-coumarate-CoA ligase encodes an isoform of 4-coumarate:CoA ligase (4CL), which is involved in the last step of the general phenylpropanoid pathway. In addition to 4-coumarate, it also converts ferulate. The catalytic efficiency was in the following (descending) order: p-coumaric acid, ferulic acid, caffeic acid and 5-OH-ferulic acid. At4CL1 was unable to use sin…	336
	A002834_01	A	Repression of ABA response	At1g10500	1.86524	1.87561	1.48447																		16.5	secondary metabolism.sulfur-containing	ATCPISCA (CHLOROPLAST-LOCALIZED ISCA-LIKE PROTEIN); structural molecule Involved in chloroplast Fe-S cluster assembly. Located in the chloroplast stroma. Epressed preferentially in green tissues. Identical to Iron-sulfur assembly protein IscA, chloroplast precursor (Protein Scaffold protein AtCpIscA) (Plastid SufA-like protein) (ISCA) [Arabidopsis Thaliana] (GB:Q9IK3;GB:Q6NM99); similar to hesB-l…	347
	A014611_01	A	Repression of ABA response	At4g01070	1.86005	1.90522	1.55935																		16.8.3	secondary metabolism.flavonoids.dihydroflavonols	UDP-glucoronosyl/UDP-glucosyl transferase family protein the glycosyltransferase (UGT72B1) is involved in metabolizing enobiotica (chloroaniline and chlorophenole). Comparison between wild type and knock-out mutant demonstrates the central role of this gene for metabolizing chloroaniline but significantly less for chlorophenole. The glucosyltransferase preferred UDP-ylose over UDP-glucose indicat…	358
	A019546_01	A	Repression of ABA response	At4g24960	2.3878	1.9615	1.23986																		17.1.3	hormone metabolism.abscisic acid.induced-regulated-responsive-activated	ATHVA22D (Arabidopsis thaliana HVA22 homologue D) Homologous to a eukaryote specific ABA- and stress-inducible gene first isolated from barley. Groups in one subfamily with ATHVA22E. Identical to HVA22-like protein d (AtHVA22d) (HVA22D) [Arabidopsis Thaliana] (GB:Q9S760;GB:Q9SW30); similar to ATHVA22E (Arabidopsis thaliana HVA22 homologue E) [Arabidopsis thaliana] (TAIR:AT5G50720.1); similar to P…	366
	At30026638	A	Repression of ABA response	At5g47120	1.52	1.69706	0.96	0.57																	20.1	stress.biotic	ATBI-1 (ARABIDOPSIS BA INHIBITOR 1) Encodes BI-1, a homolog of mammalian Ba inhibitor 1. Functions as an attenuator of biotic and abiotic types of cell death. Ba-induced cell death can be downregulated by ectopically epressing AtBI in planta. Identical to Ba inhibitor 1 (BI-1) (AtBI-1) (BI-1) [Arabidopsis Thaliana] (GB:Q9LD45); similar to Ba inhibitor-1 family protein / BI-1 family protein [Arabi…	478
	A203318_01	A	Repression of ABA response	At5g52300	4.4286	5.54225	1.18																		20.2.2	stress.abiotic.cold	RD29B (RESPONSIVE TO DESSICATION 29B) encodes a protein that is induced in epression in response to water deprivation such as cold, high-salt, and dessication. The response appears to be via abscisic acid. The promoter region contains two ABA-responsive elements (ABREs) that are required for the dehydration-responsive epression of rd29B as cis-acting elements. Protein is a member of a gene family…	522
	A010137_01	A	Repression of ABA response	At3g05890	1.91	1.81	0.83	0.442352																	20.2.3	stress.abiotic.drought/salt	RCI2B (RARE-COLD-INDUCIBLE 2B) Identical to Hydrophobic protein RCI2B (Low temperature and salt-responsive protein LTI6B) (RCI2B) [Arabidopsis Thaliana] (GB:Q9ZNS6;GB:Q9M9K9); similar to RCI2A (RARE-COLD-INDUCIBLE 2A) [Arabidopsis thaliana] (TAIR:AT3G05880.1); similar to Protein of unknown function UPF0057; Bacterial etracellular solute-binding protein, family 3 [Medicago truncatula] (GB:ABD33189…	532
	A013711_01	A	Repression of ABA response	At4g15910	4.86	2.95011	1.60574																		20.2.3	stress.abiotic.drought/salt	ATDI21 (Arabidopsis thaliana drought-induced 21) encodes a gene whose transcript level in root and leaves increases to progressive drought stress. The transcript level is also affected by changes of endogenous or eogenous abscisic acid level. It appears to be a member of plant-specific gene family that includes late embryo-abundant and zinc- IAA-induced proteins in other plants. similar to late e…	536
	A020380_01	A	Repression of ABA response	At2g47710	1.94762	1.84992	1.21																		20.2.99	stress.abiotic.unspecified	universal stress protein (USP) family protein similar to unknown protein [Arabidopsis thaliana] (TAIR:AT5G49050.1); similar to fiber protein Fb19 [Gossypium barbadense] (GB:AAR07598.1); contains InterPro domain Universal stress protein (Usp); (InterPro:IPR006015); contains InterPro domain UspA; (InterPro:IPR006016)	549
	At30000884	A	Repression of ABA response	At1g08570	1.76741	1.96967	1.12	0.598277																	21.1	redo.thioredoin	thioredoin family protein Identical to Thioredoin-like 1 [Arabidopsis Thaliana] (GB:O64654); similar to thioredoin family protein [Arabidopsis thaliana] (TAIR:AT2G33270.1); similar to thioredoin (GB:AAA33400.1); contains InterPro domain Thioredoin-like fold; (InterPro:IPR012336); contains InterPro domain Thioredoin-related; (InterPro:IPR006662); contains InterPro domain Thioredoin domain 2; (Inte…	563
	A011576_01	A	Repression of ABA response	At3g51030	1.34	1.60569	0.47	0.437464																	21.1	redo.thioredoin	ATTR1 (Arabidopsis thaliana thioredoin H-type 1); thiol-disulfide echange intermediate encodes a cytosolic thioredoin that reduces disulfide bridges of target proteins by the reversible formation of a disulfide bridge between two neighboring Cys residues present in the active site. Thioredoins have been found to regulate a variety of biological reactions in prokaryotic and eukaryotic cells. Ident…	567
	A020575_01	A	Repression of ABA response	At2g32090	1.45991	1.4		0.472974																	24.2	Biodegradation of enobiotics.lactoylglutathione lyase	lactoylglutathione lyase family protein / glyoalase I family protein similar to lactoylglutathione lyase family protein / glyoalase I family protein [Arabidopsis thaliana] (TAIR:AT2G28420.1); similar to Glyoalase/bleomycin resistance protein/dioygenase [Medicago truncatula] (GB:ABE82970.1); contains InterPro domain Glyoalase/etradiol ring-cleavage dioygenase; (InterPro:IPR011588); contains InterP…	626
	A010534_01	A	Repression of ABA response	At3g23600	2.10215	2.02461		0.57																	26.1	misc.misc2	dienelactone hydrolase family protein similar to dienelactone hydrolase family protein [Arabidopsis thaliana] (TAIR:AT3G23570.1); similar to 'putative endo-1,3;1,4-beta-D-glucanase' [Oryza sativa (japonica cultivar-group)] (GB:AAU10802.1); similar to Os05g0399100 [Oryza sativa (japonica cultivar-group)] (GB:NP_001055474.1); contains InterPro domain Dienelactone hydrolase; (InterPro:IPR002925)	633
	A021917_01	A	Repression of ABA response	At4g27560	1.67166	1.79013	1.38433																		26.2	misc.UDP glucosyl and glucoronyl transferases	glycosyltransferase family protein similar to glycosyltransferase family protein [Arabidopsis thaliana] (TAIR:AT5G53990.1); similar to glycosyltransferase family protein [Arabidopsis thaliana] (TAIR:AT4G27570.1); similar to glucosyltransferase [Ipomoea nil] (GB:BAD95881.1); contains InterPro domain UDP-glucuronosyl/UDP-glucosyltransferase; (InterPro:IPR002213)	643
	A203401_01	A	Repression of ABA response	At5g63800	1.79397	1.78965	0.81	0.440031																	26.3	misc.gluco-, galacto- and mannosidases	BGAL6 (beta-galactosidase 6); beta-galactosidase member of Glycoside Hydrolase Family 35 similar to BGAL11 (beta-galactosidase 11), beta-galactosidase [Arabidopsis thaliana] (TAIR:AT4G35010.1); similar to beta-galactosidase, putative / lactase, putative [Arabidopsis thaliana] (TAIR:AT1G77410.1); similar to BGAL13 (beta-galactosidase 13), beta-galactosidase [Arabidopsis thaliana] (TAIR:AT2G16730.1…	651
	A021592_01	A	Repression of ABA response	At2g29300	1.96455	1.52903	0.603098	0.425067																	26.8	misc.nitrilases, *nitrile lyases, berberine bridge enzymes, reticuline oidases, troponine reductases	tropinone reductase, putative / tropine dehydrogenase, putative similar to tropinone reductase, putative / tropine dehydrogenase, putative [Arabidopsis thaliana] (TAIR:AT2G29320.1); similar to Tropinone reductase, putative, epressed [Oryza sativa (japonica cultivar-group)] (GB:ABF95188.1); similar to Os03g0269100 [Oryza sativa (japonica cultivar-group)] (GB:NP_001049677.1); contains InterPro doma…	667
	A022045_01	A	Repression of ABA response	At1g78380		2.01479	0.452414	0.256324																	26.9	misc.glutathione S transferases	ATGSTU19 (GLUTATHIONE TRANSFERASE 8); glutathione transferase Encodes a glutathione transferase that is a member of Tau GST gene family. Epression is induced by drought stress, oidative stress, and high doses of auin and cytokinin. naming convention according to Wagner et al. (2002) The epression of this gene is upregulated by herbicide safeners such as benoacor and fenclorim. similar to ATGSTU25…	672
	At30005703	A	Repression of ABA response	At1g64940	1.78636	1.72487	1.30709																		26.10.	misc.cytochrome P450	CYP89A6 (cytochrome P450, family 87, subfamily A, polypeptide 6); oygen binding member of CYP89A similar to cytochrome P450, putative [Arabidopsis thaliana] (TAIR:AT2G12190.1); similar to CYP89A5 (cytochrome P450, family 87, subfamily A, polypeptide 5), oygen binding [Arabidopsis thaliana] (TAIR:AT1G64950.1); similar to CYP89A7 (cytochrome P450, family 87, subfamily A, polypeptide 7), oygen bindi…	686
	A201247_01	A	Repression of ABA response	At2g12190	1.46649	2.15656	1.40626	0.531456																	26.10.	misc.cytochrome P450	cytochrome P450, putative similar to CYP89A6 (cytochrome P450, family 87, subfamily A, polypeptide 6), oygen binding [Arabidopsis thaliana] (TAIR:AT1G64940.1); similar to CYP89A5 (cytochrome P450, family 87, subfamily A, polypeptide 5), oygen binding [Arabidopsis thaliana] (TAIR:AT1G64950.1); similar to CYP89A7 (cytochrome P450, family 87, subfamily A, polypeptide 7), oygen binding [Arabidopsis t…	688
	A003844_01	A	Repression of ABA response	At1g52040	2.79461	3.70278	1.73																		26.16	misc.myrosinases-lectin-jacalin	MBP1 (MYROSINASE-BINDING PROTEIN 1) Encodes myrosinase-binding protein epressed in flowers. Identical to Myrosinase-binding protein-like At1g52040 [Arabidopsis Thaliana] (GB:Q9SAV0); similar to MBP2 (MYROSINASE-BINDING PROTEIN 2) [Arabidopsis thaliana] (TAIR:AT1G52030.1); similar to jasmonate inducible protein [Brassica napus] (GB:CAA72271.1); contains InterPro domain Jacalin-related lectin; (Int…	709
	A006524_01	A	Repression of ABA response	At2g37870	20.69	28.84	2.93406	0.257821																	26.21	misc.protease inhibitor/seed storage/lipid transfer protein (LTP) family protein	protease inhibitor/seed storage/lipid transfer protein (LTP) family protein similar to protease inhibitor/seed storage/lipid transfer protein (LTP) family protein [Arabidopsis thaliana] (TAIR:AT5G05960.1); similar to Os01g0849000 [Oryza sativa (japonica cultivar-group)] (GB:NP_001044807.1); similar to Os04g0415800 [Oryza sativa (japonica cultivar-group)] (GB:NP_001052760.1); similar to hypothetic…	730
	A010626_01	A	Repression of ABA response	At3g18280	2.47933	2.86653	2.11905																		26.21	misc.protease inhibitor/seed storage/lipid transfer protein (LTP) family protein	protease inhibitor/seed storage/lipid transfer protein (LTP) family protein similar to protease inhibitor/seed storage/lipid transfer protein (LTP) family protein [Arabidopsis thaliana] (TAIR:AT1G48750.1); similar to TED4 [Zinnia elegans] (GB:BAA06462.1); contains InterPro domain Plant lipid transfer/seed storage/trypsin-alpha amylase inhibitor; (InterPro:IPR003612)	733
	A012462_01	A	Repression of ABA response	At3g53980	6.88083	8.19	2.05757																		26.21	misc.protease inhibitor/seed storage/lipid transfer protein (LTP) family protein	protease inhibitor/seed storage/lipid transfer protein (LTP) family protein similar to protease inhibitor/seed storage/lipid transfer protein (LTP) family protein [Arabidopsis thaliana] (TAIR:AT5G05960.1); similar to hypothetical protein [Plantago major] (GB:CAH59408.1); contains InterPro domain Plant lipid transfer/seed storage/trypsin-alpha amylase inhibitor; (InterPro:IPR003612)	735
	At30016794	A	Repression of ABA response	At3g53980	14.61	15.4642	4.51																		26.21	misc.protease inhibitor/seed storage/lipid transfer protein (LTP) family protein	protease inhibitor/seed storage/lipid transfer protein (LTP) family protein similar to protease inhibitor/seed storage/lipid transfer protein (LTP) family protein [Arabidopsis thaliana] (TAIR:AT5G05960.1); similar to hypothetical protein [Plantago major] (GB:CAH59408.1); contains InterPro domain Plant lipid transfer/seed storage/trypsin-alpha amylase inhibitor; (InterPro:IPR003612)	735
	At30016795	A	Repression of ABA response	At3g53980	15.42	15.24	4.21																		26.21	misc.protease inhibitor/seed storage/lipid transfer protein (LTP) family protein	protease inhibitor/seed storage/lipid transfer protein (LTP) family protein similar to protease inhibitor/seed storage/lipid transfer protein (LTP) family protein [Arabidopsis thaliana] (TAIR:AT5G05960.1); similar to hypothetical protein [Plantago major] (GB:CAH59408.1); contains InterPro domain Plant lipid transfer/seed storage/trypsin-alpha amylase inhibitor; (InterPro:IPR003612)	735
	A013709_01	A	Repression of ABA response	At4g33550	3.36775	3.62315	1.2																		26.21	misc.protease inhibitor/seed storage/lipid transfer protein (LTP) family protein	lipid binding similar to protease inhibitor/seed storage/lipid transfer protein (LTP) family protein [Arabidopsis thaliana] (TAIR:AT4G30880.1); similar to unknown [Setaria italica] (GB:AAP93138.1); contains InterPro domain Plant lipid transfer/seed storage/trypsin-alpha amylase inhibitor; (InterPro:IPR003612)	739
	At30019026	A	Repression of ABA response	At4g12520	2.55345	4.27389	1.19	0.45																	26.21	misc.protease inhibitor/seed storage/lipid transfer protein (LTP) family protein	protease inhibitor/seed storage/lipid transfer protein (LTP) family protein similar to protease inhibitor/seed storage/lipid transfer protein (LTP) family protein [Arabidopsis thaliana] (TAIR:AT4G12510.1); similar to etensin like protein [Populus nigra] (GB:BAA11854.1); contains InterPro domain Plant lipid transfer/seed storage/trypsin-alpha amylase inhibitor; (InterPro:IPR003612)	740
	At30005530	A	Repression of ABA response	At1g63380	1.78818	2.04584	1.07651	0.667271																	26.22	misc.short chain dehydrogenase/reductase (SDR)	short-chain dehydrogenase/reductase (SDR) family protein similar to oidoreductase [Arabidopsis thaliana] (TAIR:AT1G62610.3); similar to putative short-chain type alcohol dehydrogenase [Solanum tuberosum] (GB:AAN32641.1); contains InterPro domain Short-chain dehydrogenase/reductase SDR; (InterPro:IPR002198); contains InterPro domain Glucose/ribitol dehydrogenase; (InterPro:IPR002347)	747
	A018691_01	A	Repression of ABA response	At5g10960	1.48926	1.37794	0.553054	0.449724																	27.2	RNA.transcription	CCR4-NOT transcription comple protein, putative similar to CCR4-NOT transcription comple protein, putative [Arabidopsis thaliana] (TAIR:AT1G80780.2); similar to Polynucleotidyl transferase, Ribonuclease H fold [Medicago truncatula] (GB:ABE87519.1); contains InterPro domain Ribonuclease CAF1; (InterPro:IPR006941); contains InterPro domain Polynucleotidyl transferase, Ribonuclease H fold; (InterPro…	782
	A000539_01	A	Repression of ABA response	At1g71520	2.02426	2.8247	1.48																		27.3.3	RNA.regulation of transcription.AP2/EREBP, APETALA2/Ethylene-responsive element binding protein family	AP2 domain-containing transcription factor, putative encodes a member of the DREB subfamily A-5 of ERF/AP2 transcription factor family. The protein contains one AP2 domain. There are 16 members in this subfamily including RAP2.1, RAP2.9 and RAP2.10. similar to AP2 domain-containing transcription factor, putative [Arabidopsis thaliana] (TAIR:AT1G22810.1); similar to AP2 domain-containing transcrip…	788
	A202414_01	A	Repression of ABA response	At4g25480	2.38384	3.11424	1.55922																		27.3.3	RNA.regulation of transcription.AP2/EREBP, APETALA2/Ethylene-responsive element binding protein family	DREB1A (DEHYDRATION RESPONSE ELEMENT B1A); DNA binding / transcription factor/ transcriptional activator encodes a member of the DREB subfamily A-1 of ERF/AP2 transcription factor family (CBF3). The protein contains one AP2 domain. There are si members in this subfamily, including CBF1, CBF2, and CBF3. This gene is involved in response to low temperature and abscisic acid. Identical to Dehydratio…	791
	At30021803	A	Repression of ABA response	At4g36060	2.1117	2.00491	1.69609																		27.3.6	RNA.regulation of transcription.bHLH,Basic Heli-Loop-Heli family	basic heli-loop-heli (bHLH) family protein similar to DNA binding [Arabidopsis thaliana] (TAIR:AT3G19860.2); similar to Os02g0433600 [Oryza sativa (japonica cultivar-group)] (GB:NP_001046730.1); similar to Os02g0433100 [Oryza sativa (japonica cultivar-group)] (GB:NP_001046728.1); similar to conserved hypothetical protein [Medicago truncatula] (GB:ABE91241.1); contains InterPro domain Heli-loop-he…	805
	A002599_01	A	Repression of ABA response	At1g78600	2.25104	1.96469	1.64																		27.3.7	RNA.regulation of transcription.C2C2(Zn) CO-like, Constans-like zinc finger family	zinc finger (B-bo type) family protein Identical to Putative salt tolerance-like protein At1g78600 [Arabidopsis Thaliana] (GB:Q9SYM2;GB:Q8RWG4); similar to STO (SALT TOLERANCE), transcription factor/ zinc ion binding [Arabidopsis thaliana] (TAIR:AT1G06040.1); similar to CONSTANS interacting protein 1 [Lycopersicon esculentum] (GB:AAS67368.1); similar to Os01g0202500 [Oryza sativa (japonica cultiv…	811
	A008205_01	A	Repression of ABA response	At2g19810	2.08054	2.47019	1.41																		27.3.12	RNA.regulation of transcription.C3H zinc finger family	zinc finger (CCCH-type) family protein similar to zinc finger (CCCH-type) family protein [Arabidopsis thaliana] (TAIR:AT4G29190.1); similar to Zinc finger, CCCH-type [Medicago truncatula] (GB:ABE91976.1); contains InterPro domain Zinc finger, CCCH-type; (InterPro:IPR000571)	822
	At30004797	A	Repression of ABA response	At1g54830	1.67358	1.6	1.1	0.502589																	27.3.16	RNA.regulation of transcription.CCAAT bo binding factor family, HAP5	CCAAT-bo binding transcription factor Hap5a, putative Identical to Nuclear transcription factor Y subunit C-3 (AtNF-YC-3) (NFYC3) [Arabidopsis Thaliana] (GB:Q9ZVL3); similar to HAP5C (HEME ACTIVATED PROTEIN 5C), DNA binding / transcription factor [Arabidopsis thaliana] (TAIR:AT1G08970.2); similar to At1g08970/F7G19_16 [Medicago truncatula] (GB:ABD32395.1); contains InterPro domain Histone-fold; (…	828
	At30000932	A	Repression of ABA response	At1g08970	1.52911	1.60985	1.38																		27.3.16	RNA.regulation of transcription.CCAAT bo binding factor family, HAP5	HAP5C (HEME ACTIVATED PROTEIN 5C); DNA binding / transcription factor heme activated protein (HAP5c) Identical to Nuclear transcription factor Y subunit C-9 (AtNF-YC-9) (Transcriptional activator HAP5C) (NFYC9) [Arabidopsis Thaliana] (GB:Q8L4B2;GB:O04033;GB:Q9SNZ0); similar to CCAAT-bo binding transcription factor Hap5a, putative [Arabidopsis thaliana] (TAIR:AT1G54830.3); similar to At1g08970/F7G…	829
	At30007013	A	Repression of ABA response	At1g76890	3.23546	6.72233	2.02																		27.3.30	RNA.regulation of transcription.Triheli, Triple-Heli transcription factor family	GT2 (GT2); transcription factor encodes a plant triheli DNA-binding protein similar to triheli DNA-binding protein, putative [Arabidopsis thaliana] (TAIR:AT1G76880.1); similar to OSJNBa0011L07.15 [Oryza sativa (japonica cultivar-group)] (GB:CAE02791.2); similar to Hypothetical protein [Oryza sativa (japonica cultivar-group)] (GB:AAO17016.1); similar to Os04g0541100 [Oryza sativa (japonica cultiva…	858
	A200477_01	A	Repression of ABA response	At1g20693	1.82	1.66218		0.425094																	27.3.62	RNA.regulation of transcription.Nucleosome/chromatin assembly factor group	HMGB2 (HIGH MOBILITY GROUP B 2); transcription factor Encodes a protein belonging to the subgroup of HMGB (high mobility group B) proteins that have a distinctive DNA-binding motif, the HMG-bo domain. The motif confers non-sequence specific interaction with linear DNA and structure-specific binding to distorted DNA sites. The HMGB proteins are involved in the assembly of nucleoprotein complees. C…	883
	At30016474	A	Repression of ABA response	At3g51325	1.41999			0.450073																	27.3.99	RNA.regulation of transcription.unclassified	zinc finger (C3HC4-type RING finger) family protein similar to zinc finger (C3HC4-type RING finger) family protein [Arabidopsis thaliana] (TAIR:AT5G55970.2); similar to Zinc finger, RING-type; RINGv [Medicago truncatula] (GB:ABE93449.1); contains InterPro domain Zinc finger, RING-type; (InterPro:IPR001841)	911
	At30018422	A	Repression of ABA response	At4g05050	1.77419	1.95857	0.537116	0.220819																	29.1	protein.aa activation	UBQ11 (UBIQUITIN 11); protein binding polyubiquitin gene, belongs to a subtype group with UBQ10 and UBQ14. Various ecotypes of Arabidopsis have different numbers of ubiquitin repeats within this gene. Identical to Ubiquitin (UBQ16) [Arabidopsis Thaliana] (GB:P59263;GB:O80715;GB:Q38875;GB:Q9LDJ2;GB:Q9LYW1;GB:Q9M1P9;GB:Q9S73); similar to UBQ3 (POLYUBIQUITIN 3), protein binding [Arabidopsis thaliana…	958
	A010149_01	A	Repression of ABA response	At3g58170		1.52171		0.425165																	29.3.4.2	protein.targeting.secretory pathway.golgi	ATBS14A; protein transporter Encodes a Bet1/Sft1-like SNARE protein which fully suppresses the temperature-sensitive growth defect in <i>sft1-1</i> yeast cells; however, it cannot support the deletion of the yeast BET1 gene (<i>bet1&Delta;</i>). Identical to Bet1-like SNARE 1-1 (AtBET11) (Bet1/Sft1-like SNARE 14a) (AtBS14a) (BET11) [Arabidopsis Thaliana] (GB:Q9M2J9); similar to ATBS14B, protein t…	1217
	A200020_01	A	Repression of ABA response	At1g32410		1.63689		0.431858																	29.3.4.3	protein.targeting.secretory pathway.vacuole	vacuolar protein sorting 55 family protein / VPS55 family protein similar to vacuolar protein sorting 55 family protein / VPS55 family protein [Arabidopsis thaliana] (TAIR:AT3G11530.2); similar to Vacuolar protein sorting 55 [Medicago truncatula] (GB:ABE93067.1); contains InterPro domain Vacuolar protein sorting 55; (InterPro:IPR007262)	1219
	A017994_01	A	Repression of ABA response	At5g60460	1.68083	1.73908	0.973387	0.627824																	29.3.4.99	protein.targeting.secretory pathway.unspecified	sec61beta family protein similar to sec61beta family protein [Arabidopsis thaliana] (TAIR:AT3G60540.2); similar to Sec61beta [Medicago truncatula] (GB:ABD33060.1); contains InterPro domain Sec61beta; (InterPro:IPR005609)	1226
	A004587_01	A	Repression of ABA response	At1g78670	2.40293	2.39948	1.58																		29.5	protein.degradation	ATGGH3 (GAMMA-GLUTAMYL HYDROLASE 3); gamma-glutamyl hydrolase similar to ATGGH2 (GAMMA-GLUTAMYL HYDROLASE 2), gamma-glutamyl hydrolase [Arabidopsis thaliana] (TAIR:AT1G78680.1); similar to ATGGH1, gamma-glutamyl hydrolase [Arabidopsis thaliana] (TAIR:AT1G78660.2); similar to Gamma-glutamyl hydrolase precursor (Gamma-Glu- carboypeptidase) (Conjugase) (GH) (GB:P93164); contains InterPro domain Pept…	1265
	At30020103	A	Repression of ABA response	At4g21650	2.38411	1.89923	1.23863																		29.5.1	protein.degradation.subtilases	subtilase family protein similar to subtilase family protein [Arabidopsis thaliana] (TAIR:AT4G21640.1); similar to subtilase family protein [Arabidopsis thaliana] (TAIR:AT1G32960.1); similar to subtilase family protein [Arabidopsis thaliana] (TAIR:AT4G21630.1); similar to Os09g0530800 [Oryza sativa (japonica cultivar-group)] (GB:NP_001063751.1); similar to Protease-associated PA; Proteinase inhib…	1277
	A025916_01	A	Repression of ABA response	At1g02305	1.77033	1.56301		0.317211																	29.5.3	protein.degradation.cysteine protease	cathepsin B-like cysteine protease, putative similar to cathepsin B-like cysteine protease, putative [Arabidopsis thaliana] (TAIR:AT1G02300.1); similar to Peptidase C1A, papain; Somatotropin hormone [Medicago truncatula] (GB:ABD32840.1); contains InterPro domain Peptidase, cysteine peptidase active site; (InterPro:IPR000169); contains InterPro domain Peptidase C1A, papain; (InterPro:IPR013128); c…	1283
	A019940_01	A	Repression of ABA response	At1g06430	1.98915	2.11138	1.56228																		29.5.7	protein.degradation.metalloprotease	FTSH8 (FtsH protease 8); ATP-dependent peptidase/ ATPase/ metallopeptidase/ zinc ion binding encodes a FtsH protease that is localized to the chloroplast similar to VAR2 (VARIEGATED 2), ATP-dependent peptidase/ ATPase/ metallopeptidase/ zinc ion binding [Arabidopsis thaliana] (TAIR:AT2G30950.1); similar to ATFTSH6/FTSH6 (FtsH protease 6), ATP-dependent peptidase/ ATPase/ metallopeptidase/ peptida…	1303
	At30004824	A	Repression of ABA response	At1g55060	1.94749	1.57707	0.76	0.608527																	29.5.11.1	protein.degradation.ubiquitin.ubiquitin	UBQ12 (UBIQUITIN 12) Ubiquitin-like gene, believed to be a pseudogene because of amino acid substitutions in 3 of the 5 ubiquitin repeats found in the UBQ12 gene product Identical to Ubiquitin (UBQ16) [Arabidopsis Thaliana] (GB:P59263;GB:O80715;GB:Q38875;GB:Q9LDJ2;GB:Q9LYW1;GB:Q9M1P9;GB:Q9S73); similar to UBQ3 (POLYUBIQUITIN 3), protein binding [Arabidopsis thaliana] (TAIR:AT5G03240.3); similar t…	1314
	At30027334	A	Repression of ABA response	At5g53300	1.68844	1.82534	0.69	0.487969																	29.5.11.3	protein.degradation.ubiquitin.E2	UBC10 (ubiquitin-conjugating enzyme 10); ubiquitin-protein ligase Encodes a ubiquitin conjugating enzyme. Identical to Ubiquitin-conjugating enzyme E2-17 kDa 10/12 (EC 6.3.2.19) (Ubiquitin- protein ligase 10/12) (Ubiquitin carrier protein 10/12) (UBC10) [Arabidopsis Thaliana] (GB:P35133;GB:P56617;GB:Q8LCR4); similar to UBC9 (UBIQUITIN CONJUGATING ENZYME 9), ubiquitin-protein ligase [Arabidopsis t…	1327
	A024494_01	A	Repression of ABA response	At2g25490	1.39417		0.46	0.418017																	29.5.11.4.3.2	protein.degradation.ubiquitin.E3.SCF.FBO	EBF1 (EIN3-BINDING F BO PROTEIN 1); ubiquitin-protein ligase Encodes an F-bo protein involved in the ubiquitin/proteasome-dependent proteolysis of EIN3. similar to EBF2 (EIN3-BINDING F BO PROTEIN 2) [Arabidopsis thaliana] (TAIR:AT5G25350.1); similar to EIN3-binding F-bo protein 2 [Lycopersicon esculentum] (GB:ABC24972.1); similar to Leucine Rich Repeat, putative [Medicago truncatula] (GB:ABE90278…	1353
	A019057_01	A	Repression of ABA response	At5g43260	1.68333	1.91987	1.22																		29.6	protein.folding	chaperone protein dnaJ-related similar to drought-induced protein 1 [Glycine latifolia] (GB:AAO91809.1); contains domain Cysteine-rich domain of the chaperone protein DnaJ. (SSF57938); contains domain no description (G3D.2.10.230.10)	1383
	A020900_01	A	Repression of ABA response	At1g20090	1.34769	1.44		0.332077																	30.5	signalling.G-proteins	ARAC4/ATRAC4/ATROP2/ROP2 (rho-related protein from plants 2); GTP binding Member of the Rho GTPase family. Functions to organize the microtubular cytoskeleton in combination with RIC1 and RIC4. These interactions affect pavement cell morphogenesis and pollen tube growth. ROP2 epression is stimulated by brassinosteroid treatment (PMID 16141452). Identical to Rac-like GTP-binding protein ARAC4 (GTP…	1442
	A007268_01	A	Repression of ABA response	At2g44100	1.39531			0.489222																	30.5	signalling.G-proteins	ATGDI1 (Arabidopsis thaliana guanosine diphosphate dissociation inhibitor 1) GDP dissociation inhibitor involved in vesicular membrane traffic similar to RAB GDP-dissociation inhibitor [Arabidopsis thaliana] (TAIR:AT5G09550.1); similar to ATGDI2 (RAB GDP DISSOCIATION INHIBITOR 2), RAB GDP-dissociation inhibitor [Arabidopsis thaliana] (TAIR:AT3G59920.1); similar to GDP dissociation inhibitor [Medi…	1444
	At30003693	A	Repression of ABA response	At1g35720	3.67159	3.87684	2.0233																		31.1	cell.organisation	ANNAT1 (ANNEIN ARABIDOPSIS 1); calcium ion binding / calcium-dependent phospholipid binding Encodes a member of the annein gene family, a diverse, multigene family of calcium-dependent, membrane-binding proteins. The protein was determined to have peroidase activity. This activity is thought to be dependent on the presence of post-translational modifications (most likely phosphorylation). The pro…	1482
	A014449_01	A	Repression of ABA response	At4g22240	2.58658	2.84815	2.1113																		31.1	cell.organisation	plastid-lipid associated protein PAP, putative Identical to Probable plastid-lipid-associated protein 2, chloroplast precursor (AtPap2) (Fibrillin-2) (PAP2) [Arabidopsis Thaliana] (GB:O49629;GB:Q8LFZ5;GB:Q8VU7); similar to FIB (FIBRILLIN), structural molecule [Arabidopsis thaliana] (TAIR:AT4G04020.1); similar to Plastid lipid-associated protein 2, chloroplast precursor (GB:Q94KU6); contains Inter…	1494
	At30028206	A	Repression of ABA response	At5g60870	2.30341	2.90424	2.54104																		31.2	cell.division	regulator of chromosome condensation (RCC1) family protein similar to UVR8 (UVB-RESISTANCE 8) [Arabidopsis thaliana] (TAIR:AT5G63860.1); similar to Regulator of chromosome condensation/beta-lactamase-inhibitor protein II [Medicago truncatula] (GB:ABD32475.1); contains InterPro domain Regulator of chromosome condensation, RCC1; (InterPro:IPR000408); contains InterPro domain Regulator of chromosome…	1510
	A017244_01	A	Repression of ABA response	At5g06760	4.28996	4.72151	1.40969																		33.2	development.late embryogenesis abundant	late embryogenesis abundant group 1 domain-containing protein / LEA group 1 domain-containing protein similar to jacalin lectin family protein [Arabidopsis thaliana] (TAIR:AT3G16460.2); similar to group 1 LEA protein [Sisymbrium irio] (GB:AAY26119.1); contains InterPro domain Late embryogenesis abundant (LEA) group 1; (InterPro:IPR005513)	1531
	A003412_01	A	Repression of ABA response	At1g21460	2.88701	3.31		0.301806																	33.99	development.unspecified	nodulin MtN3 family protein similar to nodulin MtN3 family protein [Arabidopsis thaliana] (TAIR:AT4G10850.1); similar to Os05g0426000 [Oryza sativa (japonica cultivar-group)] (GB:NP_001055599.1); similar to senescence-associated protein-like [Oryza sativa (japonica cultivar-group)] (GB:BAB92465.1); similar to Os01g0881300 [Oryza sativa (japonica cultivar-group)] (GB:NP_001044998.1); contains Inte…	1548
	A007731_01	A	Repression of ABA response	At2g21410	1.43584	1.43	0.534927	0.408734																	34.1	transport.p- and v-ATPases	(VACUOLAR PROTON ATPASE A2); ATPase Vacuolar proton ATPase subunit VHA-a isoform 2. Localized in the tonoplast. similar to VHA-A1 (VACUOLAR PROTON ATPASE A 1), ATPase [Arabidopsis thaliana] (TAIR:AT2G28520.1); similar to VHA-A3 (VACUOLAR PROTON ATPASE A3), ATPase [Arabidopsis thaliana] (TAIR:AT4G39080.1); similar to V-type ATPase, 116 kDa subunit [Medicago truncatula] (GB:ABE88373.1); similar to …	1583
	A017313_01	A	Repression of ABA response	At5g60770	2.07213	2.23381	1.29508																		34.4	transport.nitrate	ATNRT2.4 (Arabidopsis thaliana high affinity nitrate transporter 2.4); nitrate transporter member of High affinity nitrate transporter family similar to ATNRT2.3 (Arabidopsis thaliana high affinity nitrate transporter 2.3), nitrate transporter [Arabidopsis thaliana] (TAIR:AT5G60780.1); similar to ATNRT2:1 (Arabidopsis thaliana high affinity nitrate transporter 2.1), nitrate transporter [Arabidops…	1607
	A002677_01	A	Repression of ABA response	At1g61890	2.01363	2.14854	1.55																		34.99	transport.misc	MATE efflu family protein similar to MATE efflu family protein [Arabidopsis thaliana] (TAIR:AT4G21910.2); similar to MATE efflu family protein [Arabidopsis thaliana] (TAIR:AT1G11670.1); similar to MATE efflu family protein [Arabidopsis thaliana] (TAIR:AT3G21690.1); similar to Os03g0570800 [Oryza sativa (japonica cultivar-group)] (GB:NP_001050520.1); similar to Os03g0571900 [Oryza sativa (japonica…	1652
	A019810_01	A	Repression of ABA response	At1g18720	1.44	1.63818		0.573249																	35.1	not assigned.no ontology	similar to unknown protein [Arabidopsis thaliana] (TAIR:AT1G74440.1); similar to YGL010w-like protein [Picea mariana] (GB:AAC32136.1); contains InterPro domain Protein of unknown function DUF962; (InterPro:IPR009305)	1660
	A001884_01	A	Repression of ABA response	At1g11760	12.02	25.63	5.61796	0.631879																	35.1	not assigned.no ontology	similar to At1g11760 [Medicago truncatula] (GB:ABE82612.1); contains domain FAMILY NOT NAMED (PTHR21528); contains domain SUBFAMILY NOT NAMED (PTHR21528:SF2)	1677
	A006802_01	A	Repression of ABA response	At2g37090	1.81696	1.84	1.46																		35.1	not assigned.no ontology	IR9 (IRREGULAR YLEM 9); transferase, transferring glycosyl groups The IR9 gene encodes a putative family 43 glycosyl transferase. It was coordinately epressed with the cellulose synthase subunits during secondary cell wall formation. Cell wall analysis revealed a decrease in the abundance of ylan in the ir9 mutant, indicating that IR9 is required for ylan synthesis. Mutants have irregular ylem ph…	1715
	A007430_01	A	Repression of ABA response	At2g29700	1.40654	1.79265	0.6	0.4107																	35.1	not assigned.no ontology	ATPH1 (ARABIDOPSIS THALIANA PLECKSTRIN HOMOLOGUE 1) Encodes a protein containing one PH (pleckstrin homology) domain with a short N-terminal etension Identical to Pleckstrin homology domain-containing protein 1 (AtPH1) (PH1) [Arabidopsis Thaliana] (GB:Q9ST43;GB:O82386); similar to pleckstrin homology (PH) domain-containing protein [Arabidopsis thaliana] (TAIR:AT5G05710.1); similar to pleckstrin h…	1736
	A009187_01	A	Repression of ABA response	At3g28270	4.28722	4.78868	1.39																		35.1	not assigned.no ontology	similar to AT14A [Arabidopsis thaliana] (TAIR:AT3G28290.1); similar to AT14A [Arabidopsis thaliana] (TAIR:AT3G28300.1); similar to Protein of unknown function DUF677 [Medicago truncatula] (GB:ABE78510.1); contains InterPro domain Protein of unknown function DUF677; (InterPro:IPR007749)	1772
	A012685_01	A	Repression of ABA response	At3g50830	2.11	2.27	1.35	0.56315																	35.1	not assigned.no ontology	COR413-PM2 (cold regulated 413 plasma membrane 2) cold acclimation protein WCOR413-like protein beta form. Transcript is not detectable. similar to stress-responsive protein, putative [Arabidopsis thaliana] (TAIR:AT4G37220.1); similar to putative stress-responsive protein [Tamari androssowii] (GB:AAT01418.1); contains InterPro domain Cold acclimation WCOR413; (InterPro:IPR008892)	1784
	A015285_01	A	Repression of ABA response	At4g23630	1.79346	1.95054	0.671512	0.352381																	35.1	not assigned.no ontology	BTI1 (VIRB2-INTERACTING PROTEIN 1) similar to BTI2 (VIRB2-INTERACTING PROTEIN 2) [Arabidopsis thaliana] (TAIR:AT4G11220.1); similar to Os05g0526400 [Oryza sativa (japonica cultivar-group)] (GB:NP_001056102.1); similar to Os01g0736900 [Oryza sativa (japonica cultivar-group)] (GB:NP_001044177.1); similar to unknown protein [Oryza sativa (japonica cultivar-group)] (GB:BAB32723.1); contains InterPro …	1792
	At30024648	A	Repression of ABA response	At5g23430	2.30308	2.59448	1.69988																		35.1	not assigned.no ontology	transducin family protein / WD-40 repeat family protein Identical to Katanin p80 WD40-containing subunit B1 homolog 1 [Arabidopsis Thaliana] (GB:Q8H0T9;GB:Q9FHL5); similar to unknown protein [Arabidopsis thaliana] (TAIR:AT5G08390.1); similar to H0801D08.1 [Oryza sativa (indica cultivar-group)] (GB:CAJ86243.1); similar to H0402C08.11 [Oryza sativa (indica cultivar-group)] (GB:CAJ86235.1); similar …	1812
	A020009_01	A	Repression of ABA response	At5g07220	1.78004	1.89688	1.52035																		35.1	not assigned.no ontology	ATBAG3 (ARABIDOPSIS THALIANA BCL-2-ASSOCIATED ATHANOGENE 3); protein binding A member of Arabidopsis BAG (Bcl-2-associated athanogene) proteins, plant homologs of mammalian regulators of apoptosis. Plant BAG proteins are multi-functional and remarkably similar to their animal counterparts, as they regulate apoptotic-like processes ranging from pathogen attack, to abiotic stress, to plant developm…	1815
	A017993_01	A	Repression of ABA response	At5g43850	2.52241	2.54793	1.31881																		35.1	not assigned.no ontology	ATARD4; acireductone dioygenase (Fe2+-requiring)/ metal ion binding Identical to 1,2-dihydroy-3-keto-5-methylthiopentene dioygenase 4 (EC 1.13.-.-) (Aci-reductone dioygenase 4) (ARD4) [Arabidopsis Thaliana] (GB:Q8H185;GB:Q8LCE2;GB:Q9FG79); similar to ATARD2, metal ion binding [Arabidopsis thaliana] (TAIR:AT4G14710.2); similar to ARD-like protein [Brassica juncea] (GB:AAR03591.1); contains InterPr…	1823
	A019002_01	A	Repression of ABA response	At5g22460	3.19584	3.12419	1.5																		35.1	not assigned.no ontology	esterase/lipase/thioesterase family protein similar to hydrolase, alpha/beta fold family protein [Arabidopsis thaliana] (TAIR:AT1G74280.1); similar to hydrolase, alpha/beta fold family protein [Arabidopsis thaliana] (TAIR:AT2G36290.1); similar to esterase/lipase/thioesterase family protein [Arabidopsis thaliana] (TAIR:AT1G74300.1); similar to Os12g0152100 [Oryza sativa (japonica cultivar-group)] …	1827
	At30028883	A	Repression of ABA response	At5g66630	2.21	2.63606																			35.1	not assigned.no ontology	LIM domain-containing protein similar to LIM domain-containing protein [Arabidopsis thaliana] (TAIR:AT5G66620.1); similar to putative LIM domain containing protein [Oryza sativa (japonica cultivar-group)] (GB:AAW34242.1); similar to Os03g0626600 [Oryza sativa (japonica cultivar-group)] (GB:NP_001050702.1); similar to putative LIM domain containing protein [Oryza sativa (japonica cultivar-group)] …	1832
	A009314_01	A	Repression of ABA response	At3g56230	1.80567	1.85377	1.22	0.75																	35.1.16	not assigned.no ontology.speckle-type POZ protein-related	speckle-type POZ protein-related similar to speckle-type POZ protein-related [Arabidopsis thaliana] (TAIR:AT1G01640.2); similar to BTB/POZ [Medicago truncatula] (GB:ABE86049.1); contains InterPro domain BTB; (InterPro:IPR000210); contains InterPro domain BTB/POZ; (InterPro:IPR013069)	1855
	A002950_01	A	Repression of ABA response	At1g52590	1.74318	1.92623		0.347954																	35.2	not assigned.unknown	similar to RNase H domain-containing protein [Arabidopsis thaliana] (TAIR:AT1G24090.1); similar to Putative thiol-disulphide oidoreductase DCC [Medicago truncatula] (GB:ABD28717.1); contains InterPro domain Putative thiol-disulphide oidoreductase DCC; (InterPro:IPR007263)	1893
	A021907_01	A	Repression of ABA response	At1g72510	1.93966	1.89046	1.31																		35.2	not assigned.unknown	similar to unknown protein [Arabidopsis thaliana] (TAIR:AT2G09970.1); similar to 4Fe-4S ferredoin, iron-sulfur binding [Medicago truncatula] (GB:ABE81755.1); contains InterPro domain Protein of unknown function DUF1677, plant; (InterPro:IPR012876)	1898
	A019751_01	A	Repression of ABA response	At1g70160	2.68941	2.35129	1.52731																		35.2	not assigned.unknown	similar to unknown protein [Arabidopsis thaliana] (TAIR:AT5G54870.1); similar to unknown protein [Arabidopsis thaliana] (TAIR:AT4G27020.1); similar to unknown protein [Oryza sativa (japonica cultivar-group)] (GB:BAD53001.1); similar to unknown protein [Oryza sativa (japonica cultivar-group)] (GB:BAB89049.1); similar to conserved hypothetical protein [Medicago truncatula] (GB:ABE93629.1)	1943
	At30007374	A	Repression of ABA response	At1g79970	1.35454	1.56619	0.667171	0.43011																	35.2	not assigned.unknown	similar to senescence-associated protein-related [Arabidopsis thaliana] (TAIR:AT2G25690.2); similar to Protein of unknown function DUF581 [Medicago truncatula] (GB:ABE87128.1); similar to Protein of unknown function DUF581 [Medicago truncatula] (GB:ABE83632.1)	1948
	A004181_01	A	Repression of ABA response	At1g33800	2.36852	2.25851	1.08718	0.63																	35.2	not assigned.unknown	similar to unknown protein [Arabidopsis thaliana] (TAIR:AT4G09990.1); similar to Os12g0204500 [Oryza sativa (japonica cultivar-group)] (GB:NP_001066378.1); similar to hypothetical protein MA4_111B14.64 [Musa acuminata] (GB:ABF72010.1); similar to Os11g0242600 [Oryza sativa (japonica cultivar-group)] (GB:NP_001067591.1); contains InterPro domain Protein of unknown function DUF579, plant; (InterPro…	1950
	A020499_01	A	Repression of ABA response	At1g16850	5.26364	6.46121	2.38591	0.69																	35.2	not assigned.unknown	similar to unknown protein [Arabidopsis thaliana] (TAIR:AT5G64820.1); similar to 80C09_13 [Brassica rapa subsp. pekinensis] (GB:AAZ41824.1)	1952
	At30004772	A	Repression of ABA response	At1g54575	2.52632	3.03294	1.64899																		35.2	not assigned.unknown	unknown protein	1972
	A007535_01	A	Repression of ABA response	At2g15960	2.14217	1.95	1.28	0.565033																	35.2	not assigned.unknown	unknown protein	2041
	A021012_01	A	Repression of ABA response	At2g41470	1.83496	1.87482	1.55045																		35.2	not assigned.unknown	embryo-specific protein-related similar to unknown protein [Arabidopsis thaliana] (TAIR:AT2G41440.1)	2061
	A019612_01	A	Repression of ABA response	At3g62580	1.57312	1.61441	0.923153	0.622268																	35.2	not assigned.unknown	similar to late embryogenesis abundant domain-containing protein / LEA domain-containing protein [Arabidopsis thaliana] (TAIR:AT1G72100.1); similar to Os12g0557400 [Oryza sativa (japonica cultivar-group)] (GB:NP_001067006.1); similar to Os11g0673100 [Oryza sativa (japonica cultivar-group)] (GB:NP_001068440.1); similar to hypothetical protein MtrDRAFT_AC152921g2v1 [Medicago truncatula] (GB:ABE7808…	2109
	A202242_01	A	Repression of ABA response	At4g14270	2.11778	2.46568	1.96073																		35.2	not assigned.unknown	Protein containing PAM2 motif which mediates interaction with the PABC domain of polyadenyl binding proteins. similar to ERD15 (EARLY RESPONSIVE TO DEHYDRATION 15) [Arabidopsis thaliana] (TAIR:AT2G41430.2); similar to Aldehyde dehydrogenase [Medicago truncatula] (GB:ABE94464.1)	2144
	A203371_01	A	Repression of ABA response	At5g59330	6.06211	7.08456	3.05883																		35.2	not assigned.unknown	Encodes a Protease inhibitor/seed storage/LTP family protein [pseudogene]	2189
	A005834_01	A	Repression of ABA response	At5g19860	1.94062	1.82317	1.58																		35.2	not assigned.unknown	similar to unknown protein [Arabidopsis thaliana] (TAIR:AT1G55265.1); similar to Protein of unknown function DUF538 [Medicago truncatula] (GB:ABE78677.1); contains InterPro domain Protein of unknown function DUF538; (InterPro:IPR007493)	2204
	A021885_01	A	Repression of ABA response	At5g17190	1.82458	1.93	0.925749	0.594888																	35.2	not assigned.unknown	similar to unknown protein [Arabidopsis thaliana] (TAIR:AT3G03160.1); similar to Erwinia induced protein 2 [Solanum tuberosum] (GB:AAO32066.1)	2218
	A202530_01	A	Repression of ABA response	At5g01015	5.33129	7.626	3.09967																		35.2	not assigned.unknown	similar to unknown protein [Arabidopsis thaliana] (TAIR:AT1G65295.1); similar to Os11g0463700 [Oryza sativa (japonica cultivar-group)] (GB:NP_001067867.1); similar to conserved hypothetical protein [Medicago truncatula] (GB:ABD28368.1)	2231
	A203421_01	A	Repression of ABA response	At5g66052	2.71	2.35729	0.77	0.390672																	35.2	not assigned.unknown	unknown protein	2250
	A016115_01	A	Repression of ABA response	At5g60760	2.0456	2.1897	1.44																		35.2	not assigned.unknown	2-phosphoglycerate kinase-related similar to 2-phosphoglycerate kinase-related [Arabidopsis thaliana] (TAIR:AT3G45090.1); similar to Os09g0572200 [Oryza sativa (japonica cultivar-group)] (GB:NP_001063996.1); similar to Os02g0819400 [Oryza sativa (japonica cultivar-group)] (GB:NP_001048534.1); similar to hypothetical protein DDBDRAFT_0203344 [Dictyostelium discoideum A4] (GB:P_644586.1); contains …	2255
	A016476_01	A	Repression of ABA response	At5g60020	1.74938	1.85873	1.07375	0.754778	0.803385																16.1	secondary metabolism.simple phenols	LAC17 (laccase 17); copper ion binding / oidoreductase putative laccase, a member of laccase family of genes (17 members in Arabidopsis). similar to IR12/LAC4 (laccase 4), copper ion binding / oidoreductase [Arabidopsis thaliana] (TAIR:AT2G38080.1); similar to LAC11 (laccase 11), copper ion binding / oidoreductase [Arabidopsis thaliana] (TAIR:AT5G03260.1); similar to LAC2 (laccase 2), copper ion …	361
	At30013348	A	Repression of ABA response	At3g11930	1.41335	1.46566			0.651887																17.5.3	hormone metabolism.ethylene.induced-regulated-responsive-activated	universal stress protein (USP) family protein similar to universal stress protein (USP) family protein [Arabidopsis thaliana] (TAIR:AT3G58450.1); similar to putative stress-related protein [Oryza sativa (japonica cultivar-group)] (GB:AAR87267.1); contains InterPro domain Universal stress protein (Usp); (InterPro:IPR006015); contains InterPro domain UspA; (InterPro:IPR006016)	419
	A020225_01	A	Repression of ABA response	At3g62550	2.345	2.72536	1.70156	0.600034	0.696456																17.5.3	hormone metabolism.ethylene.induced-regulated-responsive-activated	universal stress protein (USP) family protein similar to ethylene-responsive protein, putative [Arabidopsis thaliana] (TAIR:AT1G09740.1); similar to universal stress protein family [Medicago truncatula] (GB:ABE78101.1); contains InterPro domain Universal stress protein (Usp); (InterPro:IPR006015); contains InterPro domain UspA; (InterPro:IPR006016)	420
	At30027590	A	Repression of ABA response	At5g55565	3.90476	5.30583	5.16829		0.677756																20.1.7.12	stress.biotic.PR-proteins.plant defensins	Encodes a defensin-like (DEFL) family protein. contains domain Scorpion toin-like (SSF57095)	493
	A001435_01	A	Repression of ABA response	At1g62510	1.82	1.39			0.669258																26.21	misc.protease inhibitor/seed storage/lipid transfer protein (LTP) family protein	protease inhibitor/seed storage/lipid transfer protein (LTP) family protein similar to ELP (ETENSIN-LIKE PROTEIN), lipid binding [Arabidopsis thaliana] (TAIR:AT1G12090.1); similar to proline-rich SAC51 [Brassica napus] (GB:AAC60566.1); contains InterPro domain Plant lipid transfer/seed storage/trypsin-alpha amylase inhibitor; (InterPro:IPR003612)	727
	At30022525	A	Repression of ABA response	At5g03240	1.65413	1.82		0.326677	0.733994																29.5.11.1	protein.degradation.ubiquitin.ubiquitin	UBQ3 (POLYUBIQUITIN 3); protein binding encodes ubiquitin that is attached to proteins destined for degradation. UBQ3 is most homologous with UBQ4, and is epressed in higher levels in vegetative tissue but lower levels in flowers than UBQ4. UBQ3 encodes different number of ubiquitins in different ecotypes. UBQ3 transcript level is modulated by UV-B and light/dark treatments. Identical to Ubiquiti…	1319
	A018006_01	A	Repression of ABA response	At5g24780	1.42326	1.7087			0.866676																33.10.	development.storage proteins	VSP1 (VEGETATIVE STORAGE PROTEIN 1); acid phosphatase encodes an acid phosphatase similar to soybean vegetative storage proteins. Gene epression is induced by wounding and jasmonic acid. Identical to Vegetative storage protein 1 precursor (VSP1) [Arabidopsis Thaliana] (GB:O49195;GB:O23827;GB:O82121;GB:Q39259;GB:Q42000); similar to VSP2 (VEGETATIVE STORAGE PROTEIN 2), acid phosphatase [Arabidopsis…	1524
	A021053_01	A	Repression of ABA response	At5g24770	5.28115	6.14088	3.68	1.65	0.54																33.10.	development.storage proteins	VSP2 (VEGETATIVE STORAGE PROTEIN 2); acid phosphatase Has acid phosphatase activity dependent on the presence of divalent cations (Mg2+, Co2+, Zn2+, Mn2+) and anti-insect activity. Insects fed with the protein show a retarded development. Induced in response to abscisic acid, jasmonic acid, salt, water deficiency and wounding. Identical to Vegetative storage protein 2 precursor (VSP2) [Arabidopsi…	1525
	A013671_01	A	Repression of ABA response	At4g35300	2.03879	1.67945	1.41	0.81	0.83																34.2	transport.sugars	TMT2 (TONOPLAST MONOSACCHARIDE TRANSPORTER2); carbohydrate transporter/ nucleoside transporter/ sugar porter Identical to Monosaccharide-sensing protein 2 (Sugar transporter MSSP2) (MSSP2) [Arabidopsis Thaliana] (GB:Q8LPQ8;GB:O65497); similar to TMT3 (TONOPLAST MONOSACCHARIDE TRANSPORTER3), carbohydrate transporter/ nucleoside transporter/ sugar porter [Arabidopsis thaliana] (TAIR:AT3G51490.1); s…	1594
	At30003084	A	Repression of ABA response	At1g29390	3.04577	3.33489	0.86	0.309653	0.76																35.1	not assigned.no ontology	COR314-TM2 (cold regulated 314 thylakoid membrane 2) encodes a protein similar to the cold acclimation protein WCOR413 in wheat. Possibly targeted to thylakoid membrane. similar to COR414-TM1 (cold regulated 414 thylakoid membrane 1) [Arabidopsis thaliana] (TAIR:AT1G29395.1); similar to cold acclimation protein COR413-TM1 [Triticum aestivum] (GB:AAO24627.1); contains InterPro domain Cold acclimat…	1710
	At30003085	A	Repression of ABA response	At1g29390	2.29208	2.59198	1.35022	0.69	0.784982																35.1	not assigned.no ontology	COR314-TM2 (cold regulated 314 thylakoid membrane 2) encodes a protein similar to the cold acclimation protein WCOR413 in wheat. Possibly targeted to thylakoid membrane. similar to COR414-TM1 (cold regulated 414 thylakoid membrane 1) [Arabidopsis thaliana] (TAIR:AT1G29395.1); similar to cold acclimation protein COR413-TM1 [Triticum aestivum] (GB:AAO24627.1); contains InterPro domain Cold acclimat…	1710
	A017851_01	A	Repression of ABA response	At5g17460	13.7041	15.5821	4.0569	0.68	0.646184																35.2	not assigned.unknown	similar to conserved hypothetical protein [Medicago truncatula] (GB:ABE78854.1)	2186
	A018153_01	A	Repression of ABA response	At5g21020	1.39981	1.52621		0.64	0.75742																35.2	not assigned.unknown	0	2245
	At30000992	B	ABA-like repression	At1g09500			0.630676	0.523769			2.25547	1.64964	57.9781	311	147.949		3.73913	53.1014	783.116	66.7174		2.87671	31.9224	18.7808	26.11.1	misc.alcohol dehydrogenases	cinnamyl-alcohol dehydrogenase family / CAD family similar to Eucalyptus gunnii alcohol dehydrogenase of unknown physiological function (GI:1143445), Vigna unguiculata (gi:1854445), NOT a cinnamyl-alcohol dehydrogenase similar to cinnamyl-alcohol dehydrogenase family / CAD family [Arabidopsis thaliana] (TAIR:AT1G09510.1); similar to aldehyde reductase [Vigna radiata] (GB:AAD53967.1); contains Int…	699
	A018308_01	B	ABA-like repression	At5g16360			0.550628	0.520062			1.23499	3.48199	13.4408	27.3087	23.3894		9.48627	16.3667	26.7674	40.5396		9.87152	20.2313	16.5471	35.1	not assigned.no ontology	NC domain-containing protein similar to NC domain-containing protein [Arabidopsis thaliana] (TAIR:AT3G02700.1); similar to Os05g0310600 [Oryza sativa (japonica cultivar-group)] (GB:NP_001055158.1); similar to unknown protein [Oryza sativa (japonica cultivar-group)] (GB:AAU90086.1); similar to Os08g0546900 [Oryza sativa (japonica cultivar-group)] (GB:NP_001062424.1); contains InterPro domain NC; (…	1814
	A006010_01	B	ABA-like repression	At2g37130	0.503734	0.45488			0.489428		3.14207	7.4141	8.01101	6.93502	10.0308		8.79013	8.30646	7.24716	8.37926		12.4092	8.35356	5.82304	26.12	misc.peroidases	peroidase 21 (PER21) (P21) (PRR5) Identical to Peroidase 21 precursor (EC 1.11.1.7) (Atpero P21) (PRR5) (ATP2a/ATP2b) (PER21) [Arabidopsis Thaliana] (GB:Q42580;GB:Q43733;GB:Q93YM9); similar to PRR1 (peroidase 42), peroidase [Arabidopsis thaliana] (TAIR:AT4G21960.1); similar to putative peroidase [Oryza sativa (japonica cultivar-group)] (GB:BAC84057.1); contains InterPro domain Haem peroidase; (In…	701
	A022124_01	B	ABA-like repression	At2g14610	0.123869				0.47		1.161	3.21288	7.99821	5.86941	3.74061		0.795455	0.673295	0.948864	0.90625		0.799652	0.869338	0.965157	20.1	stress.biotic	PR1 (PATHOGENESIS-RELATED GENE 1) PR1 gene epression is induced in response to a variety of pathogens. It is a useful molecular marker for the SAR response. Though the Genbank record for the cDNA associated to this gene is called 'PR-1-like', the sequence actually corresponds to PR1. Epression of this gene is salicylic-acid responsive. Identical to Pathogenesis-related protein 1 precursor (PR-1) …	470
	A002085_01	B	ABA-like repression	At1g31130			0.73	0.411645			1.2974	3.17656	5.91498	5.30825	6.79088		1.00044	1.38679	1.74376	1.79567		1.17777	2.46622	2.42237	35.2	not assigned.unknown	similar to unknown protein [Arabidopsis thaliana] (TAIR:AT5G44860.1); similar to conserved hypothetical protein [Medicago truncatula] (GB:ABE90086.1); contains domain gb def: Hypothetical protein AT4g16850 (PTHR22597:SF10); contains domain FAMILY NOT NAMED (PTHR22597)	1957
	At30003435	B	ABA-like repression	At1g32700			0.370969	0.346804			1.37704	2.83406	4.49565	5.16649	5.3765		2.16394	2.07153	1.88183	1.47407		2.82933	1.72383	1.33471	35.1	not assigned.no ontology	zinc-binding family protein similar to zinc-binding family protein [Arabidopsis thaliana] (TAIR:AT4G17900.1); similar to Zinc finger, B-bo [Medicago truncatula] (GB:ABE79196.1); contains InterPro domain Protein of unknown function DUF597; (InterPro:IPR006734)	1669
	At30007691	B	ABA-like repression	At2g02930	0.562082	0.647151			0.603037		1.42823	9.2738	5.86547	5.13927	4.19138		0.760176	0.623324	0.915458	0.300604		3.32824	1.53478	0.851781	26.9	misc.glutathione S transferases	ATGSTF3 (GLUTATHIONE S-TRANSFERASE 16); glutathione transferase Encodes glutathione transferase belonging to the phi class of GSTs. Naming convention according to Wagner et al. (2002). Identical to Glutathione S-transferase 16 (EC 2.5.1.18) (GST class-phi) (GST16) [Arabidopsis Thaliana] (GB:Q9SLM6); similar to ATGSTF2 (Arabidopsis thaliana Glutathione S-transferase (class phi) 2), glutathione tra…	674
	A003789_01	B	ABA-like repression	At1g05570			0.476611	0.394839			1.44791	2.90019	4.61135	5.00686	4.55958		1.30572	1.45785	1.46705	1.3624		1.94824	1.16701	0.915804	3.6	minor CHO metabolism.callose	CALS1 (CALLOSE SYNTHASE 1); transferase, transferring glycosyl groups Encodes a callose synthase 1 catalytic subunit . Member of Glycosyltransferase Family- 48. similar to ATGSL03 (GLUCAN SYNTHASE-LIKE 3), 1,3-beta-glucan synthase/ transferase, transferring glycosyl groups [Arabidopsis thaliana] (TAIR:AT2G31960.1); similar to ATGSL12 (GLUCAN SYNTHASE-LIKE 12), 1,3-beta-glucan synthase/ transferas…	90
	A003207_01	B	ABA-like repression	At1g37130	0.495506	0.498839			0.703134		1.64173	6.62405	4.40051	4.77888	4.35967		0.393204	0.885656	0.936323	0.744689		0.131612	0.33197	0.23078	12.1.1	N-metabolism.nitrate metabolism.NR	NIA2 (NITRATE REDUCTASE 2) Identified as a mutant resistant to chlorate. Encodes nitrate reductase structural gene. Involved in nitrate assimilation. Has nitrate reductase activity. Up-regulated by the fungus P. indica. Binds transcription factor At2g35940. Identical to Nitrate reductase [NADH] 2 (EC 1.7.1.1) (NR2) (NIA2) [Arabidopsis Thaliana] (GB:P11035); similar to NIA1 (NITRATE REDUCTASE 1) […	257
	A020347_01	B	ABA-like repression	At4g31130			0.681289	0.403793			1.15067	1.22619	2.56287	2.83073	2.99516		1.43114	1.95822	2.21769	1.83551		1.59108	2.51914	2.45856	35.2	not assigned.unknown	similar to Protein of unknown function DUF1218 [Medicago truncatula] (GB:ABE80387.1); contains InterPro domain Protein of unknown function DUF1218; (InterPro:IPR009606)	2149
	A201020_01	B	ABA-like repression	At1g72930			0.591201	0.68			1.4945	1.79609	2.83097	2.05511	1.17335		0.256241	0.216798	0.402986	0.19535		0.129918	0.111039	0.109745	20.1.2	stress.biotic.receptors	TIR (TOLL/INTERLEUKIN-1 RECEPTOR-LIKE); transmembrane receptor Toll/interleukin-1 receptor-like protein (TIR) mRNA, similar to disease resistance protein (TIR-NBS class), putative [Arabidopsis thaliana] (TAIR:AT1G72910.1); similar to TMV resistance protein N (GB:Q40392); similar to nematode resistance-like protein [Solanum tuberosum] (GB:AAP44392.1); similar to TIR-NBS-LRR type disease resistance…	482
	A016256_01	B	ABA-like repression	At5g47240			0.550009	0.368353			1.71221	0.981416	2.16241	1.54888	0.987698		0.368268	0.467355	0.5173	0.621803		0.290375	1.81498	1.5764	35.1	not assigned.no ontology	ATNUDT8 (Arabidopsis thaliana Nudi hydrolase homolog 8); hydrolase Identical to Nudi hydrolase 8 (EC 3.6.1.-) (AtNUDT8) (NUDT8) [Arabidopsis Thaliana] (GB:Q8L7W2;GB:Q8LAJ0;GB:Q9LVT5); similar to ATNUDT2 (Arabidopsis thaliana Nudi hydrolase homolog 2), ADP-ribose diphosphatase/ NAD binding / hydrolase [Arabidopsis thaliana] (TAIR:AT5G47650.1); similar to hydrolase, NUDI family protein [Brassica ol…	1819
	At30018167	B	ABA-like repression	At4g02520	0.50668	0.608227			0.585456		1.14526	3.48614	1.59154	1.47466	1.34973		0.578092	0.379774	0.488042	0.220163		1.46472	0.636427	0.431201	26.9	misc.glutathione S transferases	ATGSTF2 (Arabidopsis thaliana Glutathione S-transferase (class phi) 2); glutathione transferase Encodes glutathione transferase belonging to the phi class of GSTs. Naming convention according to Wagner et al. (2002). The epression of this gene is upregulated by herbicide safeners such as benoacor and fenclorim. Identical to Glutathione S-transferase PM24 (EC 2.5.1.18) (24 kDa auin-binding protein…	677
	A020570_01	B	ABA-like repression	At5g57660	0.873244	0.851008	0.46865	0.655416	0.739426		1.45988	2.68591	1.34235	1.30351	1.02515		2.44187	2.05661	1.62877	1.52665		2.21633	0.854256	0.54817	27.3.7	RNA.regulation of transcription.C2C2(Zn) CO-like, Constans-like zinc finger family	zinc finger (B-bo type) family protein Identical to Zinc finger protein CONSTANS-LIKE 5 (COL5) [Arabidopsis Thaliana] (GB:Q9FHH8;GB:Q8L9H4;GB:Q93ZC8); similar to zinc finger (B-bo type) family protein [Arabidopsis thaliana] (TAIR:AT5G24930.1); similar to Zinc finger, B-bo; CCT [Medicago truncatula] (GB:ABE83395.1); contains InterPro domain Zinc finger, CONSTANS-type; (InterPro:IPR002926); contain…	814
	A012458_01	B	ABA-like repression	At3g04120			0.63	0.599554			0.970142	0.846966	1.44086	1.24654	0.938844		0.626044	0.469683	0.542731	0.500836		1.02179	0.45615	0.487096	4.9	glycolysis.glyceraldehyde 3-phosphate dehydrogenase	GAPC (GLYCERALDEHYDE-3-PHOSPHATE DEHYDROGENASE C SUBUNIT); glyceraldehyde-3-phosphate dehydrogenase encodes cytosolic GADPH (C subunit) involved in the glycolytic pathway but also interacts with H2O2 potentially placing it in a signalling cascade induced by ROS. Identical to Glyceraldehyde-3-phosphate dehydrogenase, cytosolic (EC 1.2.1.12) (GAPC) [Arabidopsis Thaliana] (GB:P25858;GB:Q42352;GB:Q9M…	101
	A014364_01	B	ABA-like repression	At4g00300	0.766481	0.706184	0.806905		0.721414		0.671306	2.28428	1.0992	1.06544	1.22416		0.398581	0.248607	0.395035	0.321736		0.540133	1.1895	1.07182	35.1	not assigned.no ontology	fringe-related protein similar to fringe-related protein [Arabidopsis thaliana] (TAIR:AT1G01570.1); similar to hypothetical protein [Trifolium pratense] (GB:BAE71200.1); contains InterPro domain Protein of unknown function DUF604; (InterPro:IPR006740)	1803
	A004437_01	B	ABA-like repression	At1g80440	0.624376	0.77			0.44764		0.830498	3.01444	0.963805	0.751187	0.652492		3.1601	2.22584	1.61016	1.59135		2.35282	1.1915	0.884651	29.5.11.4.3.2	protein.degradation.ubiquitin.E3.SCF.FBO	kelch repeat-containing F-bo family protein similar to kelch repeat-containing F-bo family protein [Arabidopsis thaliana] (TAIR:AT1G15670.1); similar to kelch repeat-containing F-bo-like [Oryza sativa (japonica cultivar-group)] (GB:BAD25000.1); contains InterPro domain Cyclin-like F-bo; (InterPro:IPR001810); contains InterPro domain Galactose oidase, central; (InterPro:IPR011043); contains InterP…	1350
	A024652_01	B	ABA-like repression	At1g27450			0.65	0.528824			0.738708	0.874209	0.920726	0.698945	0.543352		0.399965	0.264149	0.355955	0.264941		0.619177	0.661326	0.521444	23.3.1.1	nucleotide metabolism.salvage.phosphoribosyltransferases.aprt	APT1 (ADENINE PHOSPHORIBOSYLTRANSFERASE 1); adenine phosphoribosyltransferase Adenosine phosphoribosyl transferase(E.C:2.4.2.7), involved in the one-step salvage of adenine to AMP. Identical to Adenine phosphoribosyltransferase 1 (EC 2.4.2.7) (APRT 1) (APT1) [Arabidopsis Thaliana] (GB:P31166;GB:Q8LGF6;GB:Q9FZJ0); similar to APT3 (ADENINE PHOSPHORIBOSYL TRANSFERASE 3), adenine phosphoribosyltransf…	615
	A010201_01	B	ABA-like repression	At3g61580	0.667281	0.650615	0.75	0.79	0.715		1.07546	1.59302	0.592609	0.451732	0.341862		0.44497	0.272844	0.293031	0.317234		0.338125	0.170379	0.202578	11.8.1	lipid metabolism.'eotics' (steroids, squalene etc).sphingolipids	delta-8 sphingolipid desaturase (SLD1) similar to delta-8 sphingolipid desaturase, putative [Arabidopsis thaliana] (TAIR:AT2G46210.1); similar to Fatty acid desaturase, putative [Medicago truncatula] (GB:ABE90798.1); similar to delta 8-sphingolipid desaturase [Borago officinalis] (GB:AAG43277.1); similar to delta-8 sphingolipid desaturase [Brassica napus] (GB:CAA11857.1); contains InterPro domain…	240
	At30006845	B	ABA-like repression	At1g75330			0.492979	0.412162			0.79948	0.805746	0.570584	0.437929	0.338733		0.476815	0.33424	0.45332	0.361815		0.662048	0.534321	0.275044	13.1.2.3.21	amino acid metabolism.synthesis.glutamate family.arginine.ornithine carbamoyltransferase	OTC (ORNITHINE CARBAMOYLTRANSFERASE); amino acid binding / carboyl- and carbamoyltransferase Identical to Ornithine carbamoyltransferase, chloroplast precursor (EC 2.1.3.3) (OTCase) (Ornithine transcarbamylase) (OTC) [Arabidopsis Thaliana] (GB:O50039;GB:Q9FWS2); similar to aspartate carabmoyltransferase, chloroplast / aspartate transcarbamylase / ATCase (PYRB) [Arabidopsis thaliana] (TAIR:AT3G203…	269
	A017118_01	B	ABA-like repression	At5g61660	0.519028	0.539603			0.584251		1.00717	1.12997	0.493327	0.386431	0.238643		0.459402	0.283344	0.368852	0.297669		0.260776	0.0987787	0.14727	35.1.40	not assigned.no ontology.glycine rich proteins	glycine-rich protein similar to glycine-rich protein [Arabidopsis thaliana] (TAIR:AT5G46730.1); similar to hypothetical protein MtrDRAFT_AC152818g3v1 [Medicago truncatula] (GB:ABE77867.1)	1874
	A024481_01	B	ABA-like repression	At4g17340	0.785047	0.707804	0.689443	0.525773	0.630158		2.27624	0.902596	0.427144	0.371755	0.244925		0.416911	0.254704	0.196574	0.201033		0.22381	0.205051	0.210462	34.19.2	transport.Major Intrinsic Proteins.TIP	DELTA-TIP2/TIP2;2 (tonoplast intrinsic protein 2;2); water channel Identical to Probable aquaporin TIP2.2 (Tonoplast intrinsic protein 2.2) (TIP2.2) [Arabidopsis Thaliana] (GB:Q41975;GB:O23577); similar to AtTIP2,3 (Arabidopsis thaliana tonoplast intrinsic protein 2,3), water channel [Arabidopsis thaliana] (TAIR:AT5G47450.1); similar to Tonoplast intrinsic protein, putative [Brassica oleracea] (G…	1645
	A016117_01	B	ABA-like repression	At5g17170			0.543345	0.401651			1.24106	0.537378	0.364933	0.368725	0.311484		0.519701	0.546661	0.60224	0.513065		0.271838	0.317036	0.338983	29.8	protein assembly and cofactor ligation	rubredoin family protein similar to rubredoin family protein [Arabidopsis thaliana] (TAIR:AT5G51010.1); similar to Os08g0162600 [Oryza sativa (japonica cultivar-group)] (GB:NP_001061060.1); similar to PREDICTED P0577B11.138 gene product [Oryza sativa (ISS) [Ostreococcus tauri] (GB:CAL53651.1); contains InterPro domain PDZ/DHR/GLGF; (InterPro:IPR001478); contains InterPro domain Rubredoin-type Fe(…	1394
	At30009838	B	ABA-like repression	At2g28800			0.56	0.524814	0.56		1.10308	0.779544	0.441936	0.358848	0.272909		0.763702	0.59785	0.433197	0.421184		0.819936	0.265878	0.266599	29.3.3	protein.targeting.chloroplast	| Symbols: ABL3, ALB3 | ALB3 (ALBINO 3) | chr2:12364210-12366235 REVERSEhighly similar to ( 606)AT2G28800| Symbols: ABL3, ALB3 | ALB3 (ALBINO 3); protein translocase | chr2:12364496-12366235 REVERSEmoderately similar to ( 462)PPF1_PEAInner membrane protein PPF-1, chloroplast precursor - Pisum sativum (Garden pea)not assigned 60KD_IMP PRK01318 YidC PRK00145 PRK01315 PRK01001 PRK02944 PRK01622 PRK0…	1213
	A020620_01	B	ABA-like repression	At4g02920	0.772903				0.691179		1.53935	0.720196	0.502179	0.358312	0.24475		0.333409	0.312039	0.434063	0.430641		0.21028	0.122354	0.179388	35.2	not assigned.unknown	similar to unknown protein [Arabidopsis thaliana] (TAIR:AT1G03340.1); similar to IMP dehydrogenase/GMP reductase [Medicago truncatula] (GB:ABE86673.1)	2152
	At30025118	B	ABA-like repression	At5g27850			0.317942	0.423293			0.730226	0.460453	0.445007	0.354194	0.228495		0.647968	0.575088	0.838781	0.830389		0.625081	0.369748	0.450226	29.2.1.2.2.18	protein.synthesis.ribosomal protein.eukaryotic.60S subunit.L18	Identical to 60S ribosomal protein L18-3 (RPL18C) [Arabidopsis Thaliana] (GB:Q940B0); similar to RPL18 (RIBOSOMAL PROTEIN L18), structural constituent of ribosome [Arabidopsis thaliana] (TAIR:AT3G05590.1); similar to unknown [Populus trichocarpa] (GB:ABK93398.1); contains InterPro domain Ribosomal protein L18e; (InterPro:IPR000039)	1093
	A015484_01	B	ABA-like repression	At4g09320	0.658322	0.756595	0.52105	0.767754			0.680902	0.35919	0.425788	0.33817	0.228249		0.303256	0.232547	0.316639	0.310706		0.33807	0.227759	0.232541	23.4.10	nucleotide metabolism.phosphotransfer and pyrophosphatases.nucleoside diphosphate kinase	NDPK1 (nucleoside diphosphate kinase 1); ATP binding / nucleoside diphosphate kinase nucleoside diphosphate kinase type 1 (NDPK1) gene, complete Identical to Nucleoside diphosphate kinase 1 (EC 2.7.4.6) (Nucleoside diphosphate kinase I) (NDK I) (NDP kinase I) (NDPK I) (NDPK1) [Arabidopsis Thaliana] (GB:P39207;GB:Q41989); similar to NDPK2 (NUCLEOSIDE DIPHOSPHATE KINASE 2), ATP binding / nucleoside…	618
	A004597_01	B	ABA-like repression	At1g23390	0.76	0.69	0.55	0.529028			0.552935	0.556048	0.332862	0.320379	0.344181		0.471213	0.269405	0.257587	0.199128		0.254792	0.196412	0.149936	29.5.11.4.3.2	protein.degradation.ubiquitin.E3.SCF.FBO	kelch repeat-containing F-bo family protein similar to F-bo family protein [Arabidopsis thaliana] (TAIR:AT3G24760.1); similar to Os09g0292900 [Oryza sativa (japonica cultivar-group)] (GB:NP_001062790.1); similar to kelch repeat-containing F-bo-like protein [Oryza sativa (japonica cultivar-group)] (GB:BAD19847.1); contains InterPro domain Cyclin-like F-bo; (InterPro:IPR001810); contains InterPro d…	1349
	A200323_01	B	ABA-like repression	At1g09690			0.274786	0.385177			0.684995	0.464296	0.39633	0.308436	0.254429		0.403357	0.309817	0.506814	0.505041		0.444031	0.300417	0.259131	29.2.1.2.2.21	protein.synthesis.ribosomal protein.eukaryotic.60S subunit.L21	Identical to 60S ribosomal protein L21-1 (RPL21C) [Arabidopsis Thaliana] (GB:Q43291); similar to 60S ribosomal protein L21 (RPL21A) [Arabidopsis thaliana] (TAIR:AT1G09590.1); similar to 60S ribosomal protein L21, putative, epressed [Oryza sativa (japonica cultivar-group)] (GB:ABF93903.1); similar to unknown [Populus trichocarpa] (GB:ABK94292.1); similar to hypothetical protein [Vitis vinifera] (G…	1096
	A025820_01	B	ABA-like repression	At5g63570	0.544168	0.485732			0.721248		0.604732	0.464103	0.409071	0.306086	0.248364		0.325929	0.292361	0.35419	0.289769		0.679309	0.441625	0.498988	19.3	tetrapyrrole synthesis.GSA	GSA1 (GLUTAMATE-1-SEMIALDEHYDE-2,1-AMINOMUTASE); glutamate-1-semialdehyde 2,1-aminomutase Encodes a protein with homology to glutamate-1-semialdehyde 2,1-aminomutase catalyzing the conversion of glutamate-1-semialdehyde (GSA) into 5-amino levulinate. The epression of this gene was demonstrated to be light-induced. Identical to Glutamate-1-semialdehyde 2,1-aminomutase 1, chloroplast precursor (EC …	439
	A020275_01	B	ABA-like repression	At4g03520			0.531649	0.419578			1.11389	0.802483	0.405837	0.302431	0.238837		0.395473	0.338305	0.306811	0.257854		0.451017	0.341056	0.296953	21.1	redo.thioredoin	ATHM2 (Arabidopsis thioredoin M-type 2); thiol-disulfide echange intermediate chloroplast localized thioredoin, similar to prokaryotic types. Identical to Thioredoin M-type 2, chloroplast precursor (TR-M2) [Arabidopsis Thaliana] (GB:Q9SEU8;GB:Q9ZT79); similar to ATHM1 (Arabidopsis thioredoin M-type 1), thiol-disulfide echange intermediate [Arabidopsis thaliana] (TAIR:AT1G03680.1); similar to Thio…	568
	At30019548	B	ABA-like repression	At4g16720	0.513615	0.534206			0.756461		0.81792	0.506827	0.385662	0.293713	0.190903		0.626753	0.448303	0.597617	0.572986		0.557006	0.239476	0.201914	29.2.1.2.2.15	protein.synthesis.ribosomal protein.eukaryotic.60S subunit.L15	Identical to 60S ribosomal protein L15-1 (RPL15A) [Arabidopsis Thaliana] (GB:O23515); similar to 60S ribosomal protein L15 (RPL15B) [Arabidopsis thaliana] (TAIR:AT4G17390.1); similar to 60S ribosomal protein L15 [Brassica oleracea] (GB:ABD65137.1); contains InterPro domain Ribosomal protein L15e; (InterPro:IPR000439); contains InterPro domain Ribosomal protein L23/L15e, core (InterPro:IPR012678)	1087
	A018708_01	B	ABA-like repression	At5g59690			0.27527	0.327885			0.653401	0.328077	0.326071	0.289587	0.249417		0.496032	0.451833	0.425885	0.431916		0.407389	0.311747	0.31773	31.1	cell.organisation	histone H4 Identical to Histone H4 [Arabidopsis Thaliana] (GB:P59259;GB:P02308); similar to histone H4 [Arabidopsis thaliana] (TAIR:AT3G45930.1); similar to histone H4 [Arabidopsis thaliana] (TAIR:AT5G59970.1); similar to histone H4 [Arabidopsis thaliana] (TAIR:AT3G53730.1); similar to histone H4 [Nicotiana tabacum] (GB:BAF36442.1); similar to Os01g0835900 [Oryza sativa (japonica cultivar-group)]…	1499
	A009751_01	B	ABA-like repression	At3g07470			0.590472	0.475893			0.709568	1.57512	0.320354	0.288824	0.245865		0.514868	0.370922	0.404986	0.355676		0.920492	1.1507	1.21456	35.2	not assigned.unknown	similar to unknown protein [Arabidopsis thaliana] (TAIR:AT3G07460.1); similar to hypothetical protein [Nicotiana tabacum] (GB:CAI84656.1); contains InterPro domain Protein of unknown function DUF538; (InterPro:IPR007493)	2081
	A024657_01	B	ABA-like repression	At2g17360	0.583593	0.507884			0.702049		0.748959	0.479808	0.393561	0.288093	0.22856		0.702871	0.497166	0.600111	0.558673		0.585617	0.293254	0.314983	29.2.1.2.1.4	protein.synthesis.ribosomal protein.eukaryotic.40S subunit.S4	Identical to 40S ribosomal protein S4-1 (RPS4A) [Arabidopsis Thaliana] (GB:Q93VH9;GB:Q7JS7); similar to 40S ribosomal protein S4 (RPS4B) [Arabidopsis thaliana] (TAIR:AT5G07090.1); similar to 40S ribosomal S4 protein [Glycine ma] (GB:AAM93434.1); contains InterPro domain RNA-binding S4; (InterPro:IPR002942); contains InterPro domain Ribosomal protein S4e, N-terminal and RNA-binding (InterPro:IPR01…	1010
	At30005029	B	ABA-like repression	At1g57660	0.571216	0.541213			0.743655		0.675614	0.388639	0.36588	0.278689	0.193539		0.531015	0.39404	0.510927	0.517991		0.436984	0.242579	0.284408	29.2.1.2.2.21	protein.synthesis.ribosomal protein.eukaryotic.60S subunit.L21	Identical to 60S ribosomal protein L21-2 (RPL21F) [Arabidopsis Thaliana] (GB:Q9FDZ9); similar to 60S ribosomal protein L21 [Arabidopsis thaliana] (TAIR:AT1G57860.1); similar to 60S ribosomal protein L21, putative, epressed [Oryza sativa (japonica cultivar-group)] (GB:ABF93903.1); contains InterPro domain Translation protein SH3-like (InterPro:IPR008991); contains InterPro domain Ribosomal protein…	1097
	A013107_01	B	ABA-like repression	At4g12980	0.76	0.656874			0.435847		1.05295	0.467335	0.31147	0.275114	0.330151		0.415109	0.389877	0.462076	0.368293		0.246146	0.255627	0.271427	17.2.3	hormone metabolism.auin.induced-regulated-responsive-activated	auin-responsive protein, putative similar to auin-responsive family protein [Arabidopsis thaliana] (TAIR:AT3G25290.2); similar to hypothetical protein 26.t00022 [Brassica oleracea] (GB:ABD65002.1); similar to Os03g0194900 [Oryza sativa (japonica cultivar-group)] (GB:NP_001049254.1); similar to Os08g0524200 [Oryza sativa (japonica cultivar-group)] (GB:NP_001062286.1); contains InterPro domain Prot…	391
	At30000011	B	ABA-like repression	At1g01100			0.393109	0.599307			0.65635	0.424176	0.367644	0.269923	0.198202		0.610071	0.488075	0.741139	0.822028		0.457343	0.343592	0.254568	29.2.1.2.2.81	protein.synthesis.ribosomal protein.eukaryotic.60S subunit.P1	Identical to 60S acidic ribosomal protein P1-1 (RPP1A) [Arabidopsis Thaliana] (GB:Q8LCW9;GB:Q9MAM5); similar to 60S acidic ribosomal protein P1 (RPP1C) [Arabidopsis thaliana] (TAIR:AT5G47700.2); similar to 60S acidic ribosomal protein P1 (RPP1C) [Arabidopsis thaliana] (TAIR:AT5G47700.1); similar to predicted protein [Physcomitrella patens subsp. patens] (GB:EDQ62657.1); contains InterPro domain R…	1145
	A020178_01	B	ABA-like repression	At1g69040	0.555939	0.519879	0.38	0.522506			0.600888	0.547286	0.273131	0.263002	0.321953		0.486633	0.413074	0.505795	0.430073		0.451378	0.420782	0.433808	35.1	not assigned.no ontology	ACR4 (ACT REPEAT 4); amino acid binding ACT-domain containing protein involved in feedback regulation of amino acid metabolism similar to ACR5 (ACT Domain Repeat 5) [Arabidopsis thaliana] (TAIR:AT2G03730.2); similar to ACT domain, putative [Medicago truncatula] (GB:ABE90521.1); similar to Os03g0413100 [Oryza sativa (japonica cultivar-group)] (GB:NP_001050359.1); contains InterPro domain Amino aci…	1666
	A018067_01	B	ABA-like repression	At5g19760			0.5	0.472616			1.05677	0.582669	0.303187	0.26255	0.226992		0.379768	0.269947	0.288908	0.275208		0.284681	0.234334	0.255743	34.9	transport.metabolite transporters at the mitochondrial membrane	dicarboylate/tricarboylate carrier (DTC) similar to mitochondrial substrate carrier family protein [Arabidopsis thaliana] (TAIR:AT2G22500.1); similar to Mitochondrial carrier protein [Medicago truncatula] (GB:ABE79078.1); similar to ooglutarate malate translocator [Solanum tuberosum] (GB:CAA68164.1); similar to dicarboylate/tricarboylate carrier [Nicotiana tabacum] (GB:CAC84547.1); contains Inter…	1620
	A013119_01	B	ABA-like repression	At4g31700	0.524257	0.509883			0.72		0.517346	0.310812	0.303402	0.254429	0.178781		0.446253	0.304239	0.465022	0.444022		0.41143	0.262336	0.241904	29.2.1.2.1.6	protein.synthesis.ribosomal protein.eukaryotic.40S subunit.S6	Identical to 40S ribosomal protein S6-1 (RPS6A) [Arabidopsis Thaliana] (GB:O48549;GB:O81777); similar to EMB3010 (EMBRYO DEFECTIVE 3010), structural constituent of ribosome [Arabidopsis thaliana] (TAIR:AT5G10360.1); similar to 117M18_18 [Brassica rapa] (GB:AAZ66937.1); similar to ribosomal protein S6-like protein [Solanum tuberosum] (GB:ABA40470.1); contains InterPro domain Ribosomal protein S6, …	1015
	A002013_01	B	ABA-like repression	At1g10470	0.590508	0.511854	0.559615	0.79			0.767705	1.01229	0.325708	0.253619	0.206665		0.331338	0.428571	0.613026	0.671036		0.159202	0.174997	0.228827	27.3.5	RNA.regulation of transcription.ARR	ARR4 (RESPONSE REGULATOR 4); transcription regulator/ two-component response regulator Encodes a two-component response regulator. Acts redundantly with ARR3 in the control of circadian period in a cytokinin-independent manner. Identical to Two-component response regulator ARR4 (Response regulator 1) (ARR4) [Arabidopsis Thaliana] (GB:O82798); similar to ARR3 (RESPONSE REGULATOR 3), transcription …	795
	A006100_01	B	ABA-like repression	At2g33370	0.52616	0.537303	0.421797	0.551318			0.641933	0.46309	0.331811	0.252283	0.18379		0.64783	0.408678	0.636731	0.546922		0.547006	0.298093	0.569087	29.2.1.2.2.23	protein.synthesis.ribosomal protein.eukaryotic.60S subunit.L23	Identical to 60S ribosomal protein L23 (RPL23C) [Arabidopsis Thaliana] (GB:P49690;GB:Q8L8P0;GB:Q9SDB5); similar to EMB2171 (EMBRYO DEFECTIVE 2171), structural constituent of ribosome [Arabidopsis thaliana] (TAIR:AT3G04400.1); similar to 60S ribosomal protein L23 (RPL23A) [Arabidopsis thaliana] (TAIR:AT1G04480.1); similar to ribosomal protein L17 [Castanea sativa] (GB:AAK25758.1); contains InterPr…	1102
	A018089_01	B	ABA-like repression	At5g09660			0.561747	0.448231			1.45941	0.920986	0.405755	0.251678	0.111263		0.155834	0.122618	0.139446	0.138586		0.0731192	0.0268109	0.0455769	6.3	gluconeogenesis.Malate DH	PMDH2 (PEROISOMAL NAD-MALATE DEHYDROGENASE 2); malate dehydrogenase encodes a microbody NAD-dependent malate dehydrogenase Identical to Malate dehydrogenase, glyoysomal precursor (EC 1.1.1.37) (mbNAD-MDH) [Arabidopsis Thaliana] (GB:Q9ZP05); similar to PMDH1 (PEROISOMAL NAD-MALATE DEHYDROGENASE 1), malate dehydrogenase [Arabidopsis thaliana] (TAIR:AT2G22780.1); similar to Malate dehydrogenase 2, g…	107
	A014473_01	B	ABA-like repression	At4g16410			0.64037	0.538079			1.08389	0.534093	0.300182	0.25067	0.163474		0.312622	0.278346	0.337151	0.353314		0.159584	0.0934164	0.0835378	35.2	not assigned.unknown	similar to Os07g0607200 [Oryza sativa (japonica cultivar-group)] (GB:NP_001060233.1); contains InterPro domain Protein of unknown function DUF751; (InterPro:IPR008470)	2128
	A202004_01	B	ABA-like repression	At3g56020			0.335243	0.538105			0.686913	0.330143	0.327184	0.247128	0.165332		0.453627	0.42717	0.315696	0.252081		0.51675	0.346454	0.529592	29.2.1.2.2.41	protein.synthesis.ribosomal protein.eukaryotic.60S subunit.L41	contains InterPro domain Ribosomal protein L41; (InterPro:IPR007836)	1138
	A003291_01	B	ABA-like repression	At1g58290	0.56202	0.523278			0.64352		0.912972	0.563415	0.241983	0.232608	0.158392		0.504493	0.281403	0.2234	0.213856		0.108644	0.0597035	0.0828111	19.2	tetrapyrrole synthesis.glu-tRNA reductase	HEMA1; glutamyl-tRNA reductase Encodes a protein with glutamyl-tRNA reductase (GluTR) activity, catalyzing the NADPH-dependent reduction of Glu-tRNA(Glu) to glutamate 1-semialdehyde (GSA) with the release of free tRNA(Glu). It is involved in the early steps of chlorophyll biosynthesis. Identical to Glutamyl-tRNA reductase 1, chloroplast precursor (EC 1.2.1.70) (GluTR) (HEMA1) [Arabidopsis Thalian…	437
	A021044_01	B	ABA-like repression	At4g24780	0.523533	0.462438			0.730998		1.23303	0.177368	0.172212	0.231546	0.192343		0.313624	0.115212	0.124206	0.0968254		0.0609155	0.0635134	0.0681716	10.6.3	cell wall.degradation.pectate lyases and polygalacturonases	pectate lyase family protein Identical to Probable pectate lyase 18 precursor (EC 4.2.2.2) (Pectate lyase A10) [Arabidopsis Thaliana] (GB:Q9C5M8;GB:O23667;GB:Q8LAW7;GB:Q9SB71); similar to pectate lyase family protein [Arabidopsis thaliana] (TAIR:AT1G67750.1); similar to pectate lyase family protein [Arabidopsis thaliana] (TAIR:AT5G63180.1); similar to pectate lyase family protein [Arabidopsis tha…	179
	At30028267	B	ABA-like repression	At5g61410	0.674599	0.592627	0.641803	0.65	0.670614		1.11327	0.770616	0.328284	0.231483	0.181275		0.36403	0.320001	0.297083	0.35998		0.263843	0.110005	0.100732	1.3.11	PS.calvin cyle.RPE	RPE (EMBRYO DEFECTIVE 2728); ribulose-phosphate 3-epimerase Arabidopsis thaliana ribulose-5-phosphate-3-epimerase mRNA similar to ribulose-phosphate 3-epimerase, cytosolic, putative / pentose-5-phosphate 3-epimerase, putative [Arabidopsis thaliana] (TAIR:AT3G01850.2); similar to Ribulose-phosphate 3-epimerase, chloroplast precursor (Pentose-5-phosphate 3-epimerase) (PPE) (RPE) (R5P3E) (GB:Q43157)…	59
	A010924_01	B	ABA-like repression	At3g06730	0.63	0.667692	0.650077	0.76	0.79		0.751691	0.339267	0.310253	0.231043	0.180491		0.392766	0.370161	0.49449	0.455778		0.371779	0.20176	0.387492	21.1	redo.thioredoin	thioredoin family protein similar to ATY2 (Arabidopsis thioredoin y2), thiol-disulfide echange intermediate [Arabidopsis thaliana] (TAIR:AT1G43560.1); similar to thioredoin protein [Nicotiana benthamiana] (GB:AAS80320.1); contains InterPro domain Thioredoin-like fold; (InterPro:IPR012336); contains InterPro domain Thioredoin-related; (InterPro:IPR006662); contains InterPro domain Thioredoin domai…	566
	A020300_01	B	ABA-like repression	At1g22780	0.502402	0.553579	0.666258		0.768057		0.587358	0.351073	0.29353	0.230769	0.165623		0.723733	0.544048	0.65735	0.678313		0.60182	0.326115	0.362147	29.2.1.2.1.18	protein.synthesis.ribosomal protein.eukaryotic.40S subunit.S18	Identical to 40S ribosomal protein S18 (RPS18C) [Arabidopsis Thaliana] (GB:P34788;GB:Q94K22); similar to 40S ribosomal protein S18 (RPS18B) [Arabidopsis thaliana] (TAIR:AT1G34030.1); similar to RPS18C (S18 RIBOSOMAL PROTEIN), structural constituent of ribosome [Arabidopsis thaliana] (TAIR:AT4G09800.1); similar to unknown [Populus trichocarpa] (GB:ABK92692.1); contains InterPro domain Ribosomal pr…	1040
	A010229_01	B	ABA-like repression	At3g11510	0.550668	0.537098	0.8		0.77		0.751813	0.357098	0.299171	0.229845	0.193057		0.507735	0.404872	0.544437	0.539171		0.551399	0.242344	0.221818	29.2.1.2.1.14	protein.synthesis.ribosomal protein.eukaryotic.40S subunit.S14	Identical to 40S ribosomal protein S14-2 (RPS14B) [Arabidopsis Thaliana] (GB:Q9CA6); similar to 40S ribosomal protein S14 (RPS14A) [Arabidopsis thaliana] (TAIR:AT2G36160.1); similar to cytoplasmic ribosomal protein S14 [Brassica napus] (GB:AAO41731.1); contains InterPro domain Ribosomal protein S11; (InterPro:IPR001971)	1030
	A017088_01	B	ABA-like repression	At5g15350	0.595394	0.525816	0.586549	0.573507	0.820945		0.207275	1.32542	0.236215	0.228854	0.196594		0.270329	0.15113	0.180896	0.257069		0.221174	0.525688	0.481524	26.19	misc.plastocyanin-like	plastocyanin-like domain-containing protein Identical to Lamin-like protein precursor [Arabidopsis Thaliana] (GB:Q39131;GB:Q8H7E7); similar to plastocyanin-like domain-containing protein [Arabidopsis thaliana] (TAIR:AT4G12880.1); similar to lamin [Brassica oleracea] (GB:CAA65749.1); contains InterPro domain Cupredoin; (InterPro:IPR008972); contains InterPro domain Plastocyanin-like; (InterPro:IPR…	724
	A014858_01	B	ABA-like repression	At4g33666	0.534772	0.568635			0.672593		0.709642	0.356013	0.195016	0.227086	0.289057		0.847163	1.01967	0.563934	0.744515		0.424343	0.394355	0.48726	35.2	not assigned.unknown	unknown protein	2111
	At30012283	B	ABA-like repression	At3g02560	0.559827	0.555658			0.7		0.636553	0.361098	0.308947	0.225988	0.179475		0.746511	0.492264	0.723358	0.642108		0.573089	0.304519	0.297668	29.2.1.2.1.7	protein.synthesis.ribosomal protein.eukaryotic.40S subunit.S7	Identical to 40S ribosomal protein S7-2 (RPS7B) [Arabidopsis Thaliana] (GB:Q9M885); similar to 40S ribosomal protein S7 (RPS7C) [Arabidopsis thaliana] (TAIR:AT5G16130.1); similar to 40S ribosomal protein S7 (GB:Q9H45); contains InterPro domain Ribosomal protein S7e; (InterPro:IPR000554)	1018
	A019761_01	B	ABA-like repression	At1g04680	0.560393	0.63257			0.690212		0.390343	0.359442	0.148498	0.225107	0.177253		0.421779	0.147368	0.168058	0.128494		0.0884317	0.102859	0.300561	10.6.3	cell wall.degradation.pectate lyases and polygalacturonases	pectate lyase family protein Identical to Probable pectate lyase 1 precursor (EC 4.2.2.2) (Pectate lyase A1) [Arabidopsis Thaliana] (GB:Q940Q1;GB:O23017;GB:O23666); similar to pectate lyase family protein [Arabidopsis thaliana] (TAIR:AT5G48900.1); similar to pectate lyase family protein [Arabidopsis thaliana] (TAIR:AT3G07010.1); similar to pectate lyase family protein [Arabidopsis thaliana] (TAIR…	175
	A016561_01	B	ABA-like repression	At5g16250			0.582286	0.515622			0.452824	0.437153	0.172706	0.223963	0.342475		0.56104	0.515393	0.510616	0.596603		0.550613	0.627301	0.482362	35.2	not assigned.unknown	similar to unknown protein [Arabidopsis thaliana] (TAIR:AT3G02640.1); similar to conserved hypothetical protein [Medicago truncatula] (GB:ABE78001.1)	2178
	A011822_01	B	ABA-like repression	At3g58610	0.599309	0.537254	0.76		0.83		0.684407	0.451735	0.277583	0.213568	0.145563		0.472048	0.407761	0.485412	0.42071		0.470444	0.205778	0.189511	13.1.4.1.2	amino acid metabolism.synthesis.branched chain group.common.ketol-acid reductoisomerase	ketol-acid reductoisomerase Identical to Ketol-acid reductoisomerase, chloroplast precursor (EC 1.1.1.86) (Acetohydroy-acid reductoisomerase) (Alpha-keto-beta-hydroylacil reductoisomerase) [Arabidopsis Thaliana] (GB:Q05758;GB:Q42559); similar to Ketol-acid reductoisomerase, chloroplast precursor (Acetohydroy-acid reductoisomerase) (Alpha-keto-beta-hydroylacil reductoisomerase) (GB:O82043); simila…	277
	A008645_01	B	ABA-like repression	At2g43460	0.600298	0.68	0.452261	0.529982			0.729746	0.303879	0.275423	0.212199	0.149246		0.498568	0.359117	0.500337	0.442787		0.479085	0.29903	0.20582	29.2.1.2.2.38	protein.synthesis.ribosomal protein.eukaryotic.60S subunit.L38	Identical to 60S ribosomal protein L38 (RPL38B) [Arabidopsis Thaliana] (GB:O22860;GB:Q1WW90); similar to 60S ribosomal protein L38 (RPL38B) [Arabidopsis thaliana] (TAIR:AT3G59540.1); similar to unknown [Populus trichocarpa] (GB:ABK92931.1); contains InterPro domain Ribosomal protein L38e; (InterPro:IPR002675)	1132
	At30005937	B	ABA-like repression	At1g67090	0.655224	0.607253	0.496016	0.59			0.793114	1.41473	0.452946	0.211857	0.0959516		0.384723	0.178326	0.227232	0.20179		0.177525	0.10091	0.0811708	1.3.2	PS.calvin cyle.rubisco small subunit	ribulose bisphosphate carboylase small chain 1A / RuBisCO small subunit 1A (RBCS-1A) (ATS1A) Identical to Ribulose bisphosphate carboylase small chain 1A, chloroplast precursor (EC 4.1.1.39) (RuBisCO small subunit 1A) (RBCS-1A) [Arabidopsis Thaliana] (GB:P10795;GB:Q94JW2;GB:Q9FPI6;GB:Q9SAV4); similar to ribulose bisphosphate carboylase small chain 1B / RuBisCO small subunit 1B (RBCS-1B) (ATS1B) […	48
	A001141_01	B	ABA-like repression	At1g06950	0.64	0.518311	0.78		0.77		0.450035	0.260378	0.280984	0.207062	0.182755		0.55419	0.608566	0.651955	0.597393		0.546309	0.508221	0.519966	29.3.3	protein.targeting.chloroplast	ATTIC110/TIC110 (TRANSLOCON AT THE INNER ENVELOPE MEMBRANE OF CHLOROPLASTS 110) Encodes a protein thought to be a part of the translocon at the chloroplast inner envelope. Involved in protein import into the chloroplast and chloroplast biogenesis. similar to Heli-hairpin-heli motif [Medicago truncatula] (GB:ABE84639.1); similar to IAP100 (GB:AAC49399.1); similar to chloroplast inner envelope prot…	1211
	A024275_01	B	ABA-like repression	At5g65020			0.458364	0.370335			0.668655	0.372376	0.337786	0.204914	0.15291		0.593675	0.247508	0.209694	0.201444		0.270145	0.226552	0.266182	31.1	cell.organisation	ANNAT2 (ANNEIN ARABIDOPSIS 2); calcium ion binding / calcium-dependent phospholipid binding Anneins are calcium binding proteins that are localized in the cytoplasm. When cytosolic Ca2+ increases, they relocate to the plasma membrane. They may be involved in the Golgi-mediated secretion of polysaccharides. similar to ANN7 (ANN7, ANNEIN ARABIDOPSIS 7), calcium ion binding / calcium-dependent phosp…	1498
	A015613_01	B	ABA-like repression	At5g22640	0.670559	0.559811	0.564184	0.827848			0.749339	0.32111	0.279649	0.201217	0.250511		0.452629	0.385395	0.389377	0.35852		0.346013	0.28533	0.263445	35.1	not assigned.no ontology	EMB1211 (EMBRYO DEFECTIVE 1211) similar to aldose 1-epimerase family protein [Arabidopsis thaliana] (TAIR:AT5G15140.1); similar to Glutamic acid-rich protein precursor (GB:P13816); contains InterPro domain MORN motif; (InterPro:IPR003409)	1841
	A019398_01	B	ABA-like repression	At5g04430	0.681288	0.5302			0.66096		0.801741	0.48975	0.245437	0.200786	0.125527		0.67731	0.418481	0.519594	0.407354		0.532238	0.352361	0.475975	27.4	RNA.RNA binding	KH domain-containing protein NOVA, putative similar to nucleic acid binding [Arabidopsis thaliana] (TAIR:AT1G33680.1); similar to Os02g0822300 [Oryza sativa (japonica cultivar-group)] (GB:NP_001048558.1); similar to transcribed sequence 1087 [Zea mays] (GB:CAA54960.1); contains InterPro domain KH; (InterPro:IPR004087); contains InterPro domain KH, type 1; (InterPro:IPR004088)	932
	At30000784	B	ABA-like repression	At1g07770			0.375547	0.421336			0.715866	0.402172	0.290971	0.198874	0.119646		0.613435	0.406844	0.519138	0.424842		0.578311	0.267145	0.346495	29.2.1.2.1.515	protein.synthesis.ribosomal protein.eukaryotic.40S subunit.S15A	Identical to 40S ribosomal protein S15a-1 (RPS15AF) [Arabidopsis Thaliana] (GB:P42798;GB:Q7GD83); similar to 40S ribosomal protein S15A (RPS15aF) [Arabidopsis thaliana] (TAIR:AT5G59850.1); similar to unknown [Solanum tuberosum] (GB:ABA46758.1); contains InterPro domain Ribosomal protein S8; (InterPro:IPR000630)	1064
	A020495_01	B	ABA-like repression	At4g34760	0.514482	0.446111			0.678466		0.545425	0.530658	0.17817	0.186838	0.256501		0.391304	0.254823	0.251656	0.251944		0.340653	0.497185	0.368806	17.2.3	hormone metabolism.auin.induced-regulated-responsive-activated	auin-responsive family protein similar to auin-responsive protein, putative [Arabidopsis thaliana] (TAIR:AT2G16580.1); similar to Auin responsive SAUR protein [Medicago truncatula] (GB:ABE79956.1); contains InterPro domain Auin responsive SAUR protein; (InterPro:IPR003676)	392
	A019710_01	B	ABA-like repression	At5g23900	0.588295	0.57852			0.743712		0.657213	0.36082	0.231967	0.181104	0.134094		0.704918	0.420444	0.538573	0.439248		0.638432	0.338812	0.307387	29.2.1.2.2.13	protein.synthesis.ribosomal protein.eukaryotic.60S subunit.L13	Identical to 60S ribosomal protein L13-3 (RPL13D) [Arabidopsis Thaliana] (GB:Q9FF90); similar to ATBBC1 (breast basic conserved 1), structural constituent of ribosome [Arabidopsis thaliana] (TAIR:AT3G49010.2); similar to ATBBC1 (breast basic conserved 1), structural constituent of ribosome [Arabidopsis thaliana] (TAIR:AT3G49010.3); similar to ATBBC1 (breast basic conserved 1), structural constitu…	1085
	At30007422	B	ABA-like repression	At1g80380	0.652921	0.623233			0.73		0.750129	0.459251	0.224231	0.178246	0.170442		0.41224	0.733043	0.62176	0.592079		0.352723	0.744291	0.686242	1.2.7	PS.photorespiration.glycerate kinase	phosphoribulokinase/uridine kinase-related encodes a glycerate kinase which catalyzes the last step of photorespiration C2 cycle. Identical to D-glycerate 3-kinase, chloroplast precursor (EC 2.7.1.31) (AtGLYK) (GLYK) [Arabidopsis Thaliana] (GB:Q944I4;GB:Q8LFL2;GB:Q9C5L9;GB:Q9C967); similar to Predicted kinase (ISS) [Ostreococcus tauri] (GB:CAL53463.1); similar to Os01g0682500 [Oryza sativa (japon…	47
	At30007423	B	ABA-like repression	At1g80380	0.686799	0.623234			0.6		0.750129	0.459251	0.224231	0.178246	0.170442		0.41224	0.733043	0.62176	0.592079		0.352723	0.744291	0.686242	1.2.7	PS.photorespiration.glycerate kinase	phosphoribulokinase/uridine kinase-related encodes a glycerate kinase which catalyzes the last step of photorespiration C2 cycle. Identical to D-glycerate 3-kinase, chloroplast precursor (EC 2.7.1.31) (AtGLYK) (GLYK) [Arabidopsis Thaliana] (GB:Q944I4;GB:Q8LFL2;GB:Q9C5L9;GB:Q9C967); similar to Predicted kinase (ISS) [Ostreococcus tauri] (GB:CAL53463.1); similar to Os01g0682500 [Oryza sativa (japon…	47
	A203477_01	B	ABA-like repression	At3g25520	0.514173	0.486072			0.645243		0.613113	0.308964	0.25957	0.176378	0.135221		0.483749	0.317037	0.497351	0.477413		0.392024	0.208544	0.139462	29.2.1.2.2.5	protein.synthesis.ribosomal protein.eukaryotic.60S subunit.L5	Identical to 60S ribosomal protein L5-1 (ATL5) [Arabidopsis Thaliana] (GB:Q8LBI1;GB:Q940R7); similar to 60S ribosomal protein L5 (RPL5B) [Arabidopsis thaliana] (TAIR:AT5G39740.1); similar to unnamed protein product [Vitis vinifera] (GB:CAO46314.1); similar to unknown [Populus trichocarpa] (GB:ABK95061.1); contains InterPro domain Ribosomal protein L5, eukaryotic; (InterPro:IPR005485); contains In…	1068
	A008107_01	B	ABA-like repression	At2g17240	0.624435	0.566852	0.646927	0.657457			0.824936	0.258923	0.248402	0.17589	0.124549		0.316541	0.266163	0.33535	0.319943		0.23598	0.17171	0.13673	35.2	not assigned.unknown	similar to unknown protein [Arabidopsis thaliana] (TAIR:AT3G24506.1); similar to conserved hypothetical protein [Medicago truncatula] (GB:ABE77731.1)	2017
	At30006655	B	ABA-like repression	At1g73600	0.497826	0.57			0.630582		2.46128	0.74825	0.193256	0.174703	0.0621042		0.213611	0.53098	0.501725	0.409838		0.114639	0.313594	0.33937	11.3	lipid metabolism.Phospholipid synthesis	phosphoethanolamine N-methyltransferase Identical to Putative phosphoethanolamine N-methyltransferase 3 (NMT3) [Arabidopsis Thaliana] (GB:Q9C6B9;GB:Q9C9V1); similar to NMT1 (N-METHYLTRANSFERASE 1), phosphoethanolamine N-methyltransferase [Arabidopsis thaliana] (TAIR:AT3G18000.1); similar to phosphoethanolamine N-methyltransferase 2, putative (NMT2) [Arabidopsis thaliana] (TAIR:AT1G48600.1); simil…	229
	A018256_01	B	ABA-like repression	At5g12860	0.538892	0.483602	0.82		0.697161		0.7681	0.406164	0.217426	0.170148	0.0999079		0.196537	0.152119	0.18404	0.142687		0.183335	0.111074	0.133705	34.9	transport.metabolite transporters at the mitochondrial membrane	DIT1 (DICARBOYLATE TRANSPORTER 1); ooglutarate:malate antiporter similar to DCT/DIT2.1 (DICARBOYLATE TRANSPORT), ooglutarate:malate antiporter [Arabidopsis thaliana] (TAIR:AT5G64290.1); similar to putative plastidic 2-ooglutarate/malate translocator [Mesembryanthemum crystallinum] (GB:BAD91178.1); similar to 2-ooglutarate/malate translocator, chloroplast precursor (GB:Q41364); similar to plastidi…	1618
	At30017446	B	ABA-like repression	At3g59970	0.637225				0.716569		0.791793	0.360346	0.231438	0.166384	0.134871		0.304397	0.209446	0.239822	0.224457		0.18308	0.168893	0.137013	25.6	C1-metabolism.methylenetetrahydrofolate reductase	MTHFR1 (METHYLENETETRAHYDROFOLATE REDUCTASE 1); methylenetetrahydrofolate reductase (NADPH) methylenetetrahydrofolate reductase MTHFR1 mRNA, complete Identical to Methylenetetrahydrofolate reductase 1 (EC 1.5.1.20) (AtMTHFR1) (MTHFR1) [Arabidopsis Thaliana] (GB:Q9SE60;GB:Q3EAG9); similar to MTHFR2 (METHYLENETETRAHYDROFOLATE REDUCTASE 2), methylenetetrahydrofolate reductase (NADPH) [Arabidopsis th…	631
	A007373_01	B	ABA-like repression	At2g44650	0.575588	0.573844	0.59	0.78			0.582616	0.27	0.217675	0.165586	0.12014		0.246752	0.219531	0.218683	0.202102		0.228626	0.204691	0.168348	29.6	protein.folding	CHL-CPN10 (chloroplast chaperonin 10) Encodes a chloroplast-localized chaperonin 10 whose mRNA is epressed in leaves and stems but not roots. similar to chloroplast chaperonin 10, putative [Arabidopsis thaliana] (TAIR:AT3G60210.1); similar to chloroplast chaperonin 10 [Brassica rapa] (GB:ABK78693.1); contains InterPro domain Chaperonin Cpn10; (InterPro:IPR001476); contains InterPro domain GroES-l…	1378
	A013617_01	B	ABA-like repression	At4g30620	0.575342	0.536214	0.7		0.8		0.717481	0.246193	0.199873	0.162754	0.200349		0.336324	0.266399	0.285272	0.304455		0.243076	0.222838	0.278654	35.2	not assigned.unknown	similar to unknown protein [Arabidopsis thaliana] (TAIR:AT2G24020.1); similar to Conserved hypothetical protein 103 [Medicago truncatula] (GB:ABE78786.1); contains InterPro domain Conserved hypothetical protein 103; (InterPro:IPR004401)	2146
	A201107_01	B	ABA-like repression	At2g02130			0.56	0.365338			0.552152	0.352658	0.155949	0.162025	0.10443		0.614934	0.446881	0.361059	0.25104		0.415674	0.147689	0.264173	20.1	stress.biotic	LCR68/PDF2.3 (Low-molecular-weight cysteine-rich 68); protease inhibitor Identical to Probable low-molecular-weight cysteine-rich protein LCR68 precursor (LCR68) [Arabidopsis Thaliana] (GB:Q9ZUL7); similar to LCR69/PDF2.2 (Low-molecular-weight cysteine-rich 69), protease inhibitor [Arabidopsis thaliana] (TAIR:AT2G02100.1); similar to protease inhibitor II (GB:AAA91049.1); contains InterPro domain…	468
	A202314_01	B	ABA-like repression	At4g17390	0.475075	0.456512			0.72085		0.605677	0.27712	0.215775	0.161416	0.110769		0.416661	0.258635	0.361605	0.342531		0.310016	0.143	0.11603	29.2.1.2.2.15	protein.synthesis.ribosomal protein.eukaryotic.60S subunit.L15	Identical to 60S ribosomal protein L15-2 (RPL15B) [Arabidopsis Thaliana] (GB:Q8VYF1;GB:O23582); similar to 60S ribosomal protein L15 (RPL15A) [Arabidopsis thaliana] (TAIR:AT4G16720.1); similar to 60S ribosomal protein L15 [Brassica oleracea] (GB:ABD65137.1); contains InterPro domain Ribosomal protein L15e; (InterPro:IPR000439); contains InterPro domain Ribosomal protein L23/L15e, core (InterPro:I…	1088
	A200246_01	B	ABA-like repression	At1g04820			0.55	0.379047			0.467576	0.295995	0.208372	0.160359	0.147845		0.347861	0.173012	0.302739	0.263086		0.212797	0.273557	0.328499	31.1	cell.organisation	TUA4 (tubulin alpha-4 chain) Encodes an alpha tubulin isoform that is epressed in roots, leaves and flowers. Identical to Tubulin alpha-6 chain (TUBA6) [Arabidopsis Thaliana] (GB:P29511); Identical to Tubulin alpha-2/alpha-4 chain (TUBA4) [Arabidopsis Thaliana] (GB:P29510); similar to TUA6 (tubulin alpha-6 chiain) [Arabidopsis thaliana] (TAIR:AT4G14960.2); similar to TUA2 (tubulin alpha-2 chain) …	1481
	At30023880	B	ABA-like repression	At5g16130	0.528855	0.522412			0.727308		0.597783	0.285446	0.223036	0.160337	0.144578		0.455148	0.299134	0.476331	0.444004		0.325293	0.163866	0.143918	29.2.1.2.1.7	protein.synthesis.ribosomal protein.eukaryotic.40S subunit.S7	Identical to 40S ribosomal protein S7-3 (RPS7C) [Arabidopsis Thaliana] (GB:Q8LD03;GB:Q9LF15); similar to 40S ribosomal protein S7 (RPS7B) [Arabidopsis thaliana] (TAIR:AT3G02560.2); similar to 40S ribosomal protein S7 (RPS7B) [Arabidopsis thaliana] (TAIR:AT3G02560.1); similar to hypothetical protein [Cleome spinosa] (GB:ABD96919.1); contains InterPro domain Ribosomal protein S7e; (InterPro:IPR0005…	1019
	At30007913	B	ABA-like repression	At2g05310			0.341683	0.311182			0.960504	0.527907	0.196663	0.144455	0.124659		0.230764	0.204323	0.197267	0.216524		0.127574	0.0772028	0.09149	35.2	not assigned.unknown	similar to unknown protein [Arabidopsis thaliana] (TAIR:AT4G13500.1); similar to Os03g0595300 [Oryza sativa (japonica cultivar-group)] (GB:NP_001050596.1); similar to hypothetical protein MA4_112I10.24 [Musa acuminata] (GB:ABF70151.1)	2008
	A009927_01	B	ABA-like repression	At3g63410	0.75	0.74	0.520643	0.79			0.934715	0.488866	0.190481	0.137611	0.100291		0.221014	0.164734	0.173703	0.168151		0.153473	0.106637	0.103477	16.1.3.3	secondary metabolism.isoprenoids.tocopherol biosynthesis.MPBQ/MSBQ methyltransferase	APG1 (ALBINO OR PALE GREEN MUTANT 1); methyltransferase Encodes a MPBQ/MSBQ methyltransferase located in the chloroplast inner envelope membrane. Mutant plants lack plastoquinone (PQ), suggesting that the APG1 protein is involved in the methylation step of PQ biosynthesis. The gene product is also involved in tocopherol (vitamin E) biosynthesis. similar to MPBQ/MSBQ methyltransferase 1 [Helianthu…	327
	A014196_01	B	ABA-like repression	At4g38660			0.616184	0.586835			0.360461	0.21266	0.123168	0.13377	0.189585		0.399868	0.364954	0.410408	0.303689		0.200365	0.225468	0.105888	20.1	stress.biotic	thaumatin, putative similar to unknown protein [Arabidopsis thaliana] (TAIR:AT4G24180.1); similar to Thaumatin, pathogenesis-related [Medicago truncatula] (GB:ABE77922.1); similar to Os03g0243900 [Oryza sativa (japonica cultivar-group)] (GB:NP_001049531.1); contains InterPro domain Thaumatin, pathogenesis-related; (InterPro:IPR001938)	477
	A001699_01	B	ABA-like repression	At1g64390	0.560993	0.464238	0.72		0.551735		0.735198	0.112738	0.11099	0.123443	0.13109		0.397878	0.166351	0.194392	0.212581		0.115547	0.111324	0.200768	26.3	misc.gluco-, galacto- and mannosidases	endo-1,4-beta-glucanase, putative / cellulase, putative Identical to Endoglucanase 6 precursor (EC 3.2.1.4) (Endo-1,4-beta glucanase 6) [Arabidopsis Thaliana] (GB:Q42059;GB:Q8H160;GB:Q9C7W3); similar to endo-1,4-beta-glucanase, putative / cellulase, putative [Arabidopsis thaliana] (TAIR:AT4G11050.1); similar to endo-1,4-beta-glucanase, putative / cellulase, putative [Arabidopsis thaliana] (TAIR:A…	646
	A021078_01	B	ABA-like repression	At5g01530	0.667035				0.676504		0.85721	0.783606	0.217402	0.123036	0.0654435		0.326397	0.19826	0.1971	0.160938		0.197963	0.0913223	0.0626572	1.1.1.1	PS.lightreaction.photosystem II.LHC-II	chlorophyll A-B binding protein CP29 (LHCB4) Identical to Chlorophyll a-b binding protein CP29.1, chloroplast precursor (LHCII protein 4.1) (LHCB4.1) (LHCB4.1) [Arabidopsis Thaliana] (GB:Q07473;GB:Q8RWN1;GB:Q94AD5;GB:Q94K17); similar to LHCB4.2 (LIGHT HARVESTING COMPLE PSII) [Arabidopsis thaliana] (TAIR:AT3G08940.2); similar to Chlorophyll A-B binding protein [Medicago truncatula] (GB:ABE80774.1)…	12
	A014205_01	B	ABA-like repression	At4g38840	0.475797	0.509118	0.5	0.76	0.6		1.17339	0.386769	0.143311	0.121912	0.121668		0.251446	0.190429	0.236092	0.258824		0.135762	0.192715	0.188742	17.2.3	hormone metabolism.auin.induced-regulated-responsive-activated	auin-responsive protein, putative similar to auin-responsive protein, putative [Arabidopsis thaliana] (TAIR:AT2G21210.1); similar to auin-induced SAUR-like protein [Capsicum annuum] (GB:AAM12778.1); contains InterPro domain Auin responsive SAUR protein; (InterPro:IPR003676)	396
	At30009567	B	ABA-like repression	At2g26500			0.517801	0.449354			0.871323	0.484112	0.187829	0.120728	0.074217		0.456103	0.281864	0.188037	0.187283		0.364919	0.147429	0.129588	1.1.3	PS.lightreaction.cytochrome b6/f	cytochrome b6f comple subunit (petM), putative similar to unknown [Euphorbia esula] (GB:AAF34768.1); contains InterPro domain PetM of cytochrome b6f comple subunit 7; (InterPro:IPR012595)	35
	At30009568	B	ABA-like repression	At2g26500			0.356235	0.354887			0.871323	0.484112	0.187829	0.120728	0.074217		0.456103	0.281864	0.188037	0.187283		0.364919	0.147429	0.129588	1.1.3	PS.lightreaction.cytochrome b6/f	cytochrome b6f comple subunit (petM), putative similar to unknown [Euphorbia esula] (GB:AAF34768.1); contains InterPro domain PetM of cytochrome b6f comple subunit 7; (InterPro:IPR012595)	35
	At30003100	B	ABA-like repression	At1g29510	0.515353	0.573757		0.538435	0.68382		0.688531	0.388201	0.127888	0.119637	0.215965		0.329599	0.15075	0.133283	0.10993		0.21164	0.267019	0.319577	17.2.3	hormone metabolism.auin.induced-regulated-responsive-activated	auin-responsive protein, putative similar to auin-responsive protein, putative [Arabidopsis thaliana] (TAIR:AT1G29450.1); similar to auin-induced SAUR-like protein [Capsicum annuum] (GB:AAM12781.1); contains InterPro domain Auin responsive SAUR protein; (InterPro:IPR003676)	377
	At30021569	B	ABA-like repression	At4g34090	0.677257	0.695872	0.577827	0.580505			0.750063	0.286182	0.149635	0.11339	0.109615		0.23345	0.21729	0.237928	0.222157		0.10172	0.0998388	0.109782	35.2	not assigned.unknown	similar to unknown protein [Arabidopsis thaliana] (TAIR:AT2G23370.1); similar to Hypothetical protein [Oryza sativa (japonica cultivar-group)] (GB:AAN61482.1); similar to Os03g0109700 [Oryza sativa (japonica cultivar-group)] (GB:NP_001048710.1); contains domain TPR-like (SSF48452)	2148
	A012788_01	B	ABA-like repression	At3g52380	0.458204	0.429284	0.37	0.626891	0.706262		0.745178	0.30731	0.150955	0.110357	0.0966268		0.198526	0.179271	0.192554	0.233046		0.133015	0.113908	0.109441	27.4	RNA.RNA binding	CP33 (PIGMENT DEFECTIVE 322); RNA binding chloroplast RNA-binding protein similar to RBP31 (31-KDA RNA BINDING PROTEIN), RNA binding [Arabidopsis thaliana] (TAIR:AT4G24770.1); similar to 33 kd chloroplast ribonucleoprotein [Nicotiana sylvestris] (GB:CAA41253.1); contains InterPro domain Nucleotide-binding, alpha-beta plait; (InterPro:IPR012677); contains InterPro domain RNA-binding region RNP-1 (…	927
	A004483_01	B	ABA-like repression	At1g32080	0.653837	0.7			0.503669		0.903116	0.419106	0.143308	0.108364	0.0747445		0.059315	0.0506829	0.0628163	0.0590723		0.0175962	0.0180271	0.0294825	35.1	not assigned.no ontology	membrane protein, putative similar to Os10g0578800 [Oryza sativa (japonica cultivar-group)] (GB:NP_001065502.1); similar to LrgB-like family protein, epressed [Oryza sativa (japonica cultivar-group)] (GB:ABB48034.1); contains InterPro domain Duffy antigen/chemokine receptor; (InterPro:IPR005384); contains InterPro domain LrgB-like protein; (InterPro:IPR007300)	1679
	A001311_01	B	ABA-like repression	At1g75350	0.663885	0.642106	0.460406	0.388388			0.693497	0.385949	0.14479	0.103682	0.0702533		0.231425	0.18666	0.172086	0.173546		0.197008	0.16126	0.150091	29.2.1.1.1.2.31	protein.synthesis.ribosomal protein.prokaryotic.chloroplast.50S subunit.L31	Identical to 50S ribosomal protein L31, chloroplast precursor (RPL31) [Arabidopsis Thaliana] (GB:Q9FWS4); similar to unnamed protein product [Vitis vinifera] (GB:CAO61124.1); similar to hypothetical protein [Vitis vinifera] (GB:CAN64555.1); contains InterPro domain Ribosomal protein L31; (InterPro:IPR002150)	994
	At30009196	B	ABA-like repression	At2g22990			0.59	0.403682	0.592567		1.00245	0.643976	0.128858	0.103253	0.0741088		0.687953	0.7633	0.542042	0.603979		0.283019	0.347894	0.351383	29.5.5	protein.degradation.serine protease	SNG1 (SINAPOYLGLUCOSE 1); serine carboypeptidase sinapoylglucose:malate sinapoyltransferase. Catalyzes the formation of sinapoylmalate from sinapoylglucose. Mutants accumulate ecess sinapoylglucose. similar to SCPL9, serine carboypeptidase [Arabidopsis thaliana] (TAIR:AT2G23010.1); similar to SCPL10 (serine carboypeptidase-like 10), serine carboypeptidase [Arabidopsis thaliana] (TAIR:AT2G23000.1)…	1293
	A203298_01	B	ABA-like repression	At5g48900			0.450648	0.354835			0.730693	0.271467	0.129253	0.10315	0.149235		0.431755	0.169921	0.120642	0.128719		0.236265	0.212354	0.191289	10.6.3	cell wall.degradation.pectate lyases and polygalacturonases	pectate lyase family protein Identical to Probable pectate lyase 20 precursor (EC 4.2.2.2) [Arabidopsis Thaliana] (GB:Q93WF1;GB:Q8LDB4;GB:Q9FI81); similar to pectate lyase family protein [Arabidopsis thaliana] (TAIR:AT3G24670.1); similar to pectate lyase family protein [Arabidopsis thaliana] (TAIR:AT4G13210.1); similar to pectate lyase family protein [Arabidopsis thaliana] (TAIR:AT3G07010.1); sim…	180
	A012754_01	B	ABA-like repression	At3g13750	0.613844	0.508749			0.712651		0.83949	2.34922	0.160319	0.10303	0.0442743		2.35435	1.95182	1.20511	1.43265		1.50531	0.600591	0.5569	26.3	misc.gluco-, galacto- and mannosidases	BGAL1 (BETA GALACTOSIDASE 1); beta-galactosidase beta-galactosidase, glycosyl hydrolase family 35 similar to beta-galactosidase, putative / lactase, putative [Arabidopsis thaliana] (TAIR:AT5G56870.1); similar to BGAL3 (beta-galactosidase 3), beta-galactosidase [Arabidopsis thaliana] (TAIR:AT4G36360.1); similar to BGAL12 (beta-galactosidase 12), beta-galactosidase [Arabidopsis thaliana] (TAIR:AT4G…	650
	At30003141	B	ABA-like repression	At1g29910			0.616048	0.438914			0.468375	1.35466	0.182183	0.102986	0.0282048		0.630875	0.152946	0.159993	0.139246		0.137409	0.0412569	0.0355102	1.1.1.1	PS.lightreaction.photosystem II.LHC-II	CAB3 (CHLOROPHYLL A/B BINDING PROTEIN 3); chlorophyll binding member of Chlorophyll a/b-binding protein family Identical to Chlorophyll a-b binding protein 2, chloroplast precursor (LHCII type I CAB-2) (CAB-140) (LHCP) (CAB2B) [Arabidopsis Thaliana] (GB:P04778;GB:P83754); Identical to Chlorophyll a-b binding protein 165/180, chloroplast precursor (LHCII type I CAB-165/180) (LHCP-B) [Arabidopsis T…	2
	A012723_01	B	ABA-like repression	At3g16140			0.47	0.398986	0.59		0.917969	0.619277	0.156812	0.102302	0.0724599		0.289737	0.158891	0.139966	0.121081		0.153562	0.0742823	0.0874247	1.1.2.2	PS.lightreaction.photosystem I.PSI polypeptide subunits	PSAH-1 (photosystem I subunit H-1) Encodes subunit H of photosystem I reaction center subunit VI. Identical to Photosystem I reaction center subunit VI-1, chloroplast precursor (PSI-H1) (PSAH1) [Arabidopsis Thaliana] (GB:Q9SUI7;GB:Q42295); similar to photosystem I reaction center subunit VI, chloroplast, putative / PSI-H, putative (PSAH2) [Arabidopsis thaliana] (TAIR:AT1G52230.1); similar to Phot…	33
	A011978_01	B	ABA-like repression	At3g63190	0.567678	0.542583	0.382384	0.395617			0.617754	0.359501	0.162334	0.101638	0.0744736		0.297859	0.246546	0.24518	0.237437		0.230084	0.122689	0.214286	31.2	cell.division	ribosome recycling factor, chloroplast, putative / ribosome releasing factor, chloroplast, putative Identical to Ribosome recycling factor, chloroplast precursor (Ribosome-releasing factor, chloroplast) (RRF) (CpFrr) (RRFHCP) (RRF) [Arabidopsis Thaliana] (GB:Q9M10;GB:Q93V42); similar to ribosome recycling factor family protein / ribosome releasing factor family protein [Arabidopsis thaliana] (TAI…	1509
	A017942_01	B	ABA-like repression	At5g22580	0.418404	0.491525	0.324083	0.666274			0.751268	0.271519	0.108221	0.101216	0.119655		0.918132	0.27327	0.271253	0.184465		0.312349	0.16247	0.136851	35.2	not assigned.unknown	Identical to Protein At5g22580 [Arabidopsis Thaliana] (GB:Q9FK81); similar to stable protein 1-related [Arabidopsis thaliana] (TAIR:AT3G17210.1); similar to hypothetical protein [Cucumis melo] (GB:BAD93607.1); contains InterPro domain Stress responsive alpha-beta barrel; (InterPro:IPR013097); contains InterPro domain Dimeric alpha-beta barrel; (InterPro:IPR011008)	2244
	A012236_01	B	ABA-like repression	At3g01550	0.77	0.66857	0.81		0.74		1.08043	0.294057	0.128586	0.10041	0.0502049		0.364754	0.168033	0.214139	0.201844		0.0373382	0.0292081	0.149051	34.8	transport.metabolite transporters at the envelope membrane	triose phosphate/phosphate translocator, putative similar to CUE1 (CAB UNDEREPRESSED 1), antiporter/ triose-phosphate transporter [Arabidopsis thaliana] (TAIR:AT5G33320.1); similar to phosphate/phosphoenolpyruvate translocator precursor (GB:AAB40648.1); contains InterPro domain Protein of unknown function DUF6, transmembrane; (InterPro:IPR000620); contains InterPro domain Protein of unknown funct…	1610
	A012334_01	B	ABA-like repression	At3g13120	0.581615	0.506011	0.6		0.7		0.764652	0.319731	0.12745	0.0965094	0.0981694		0.237769	0.177727	0.159469	0.137875		0.208309	0.195402	0.183715	29.2.1.1.1.1.10	protein.synthesis.ribosomal protein.prokaryotic.chloroplast.30S subunit.S10	Identical to 30S ribosomal protein S10, chloroplast precursor (RPS10) [Arabidopsis Thaliana] (GB:Q9LK61); similar to 30S ribosomal protein S10-like [Brassica rapa] (GB:ABL97980.1); contains InterPro domain Ribosomal protein S10, bacterial; (InterPro:IPR005731); contains InterPro domain Ribosomal protein S10; (InterPro:IPR001848)	966
	A021037_01	B	ABA-like repression	At4g12420	0.67	0.598551			0.74388		0.34255	0.692712	0.108058	0.0934465	0.114096		0.627103	0.271933	0.270263	0.225819		0.975905	0.730673	0.691796	35.1	not assigned.no ontology	SKU5 (skewed 5); copper ion binding encodes a protein of unknown function involved in directed root tip growth. It is a member of 19-member gene family and is distantly related structurally to the multiple-copper oidases ascorbate oidase and laccase, though it lacks the copper-binding domains. The protein is glycosylated and GPI-anchored. It is localized to the plasma membrane and the cell wall. …	1798
	A016051_01	B	ABA-like repression	At5g55620	0.437373	0.375073	0.53932	0.63665			1.26444	0.167852	0.125889	0.0923186	0.0694168		0.117435	0.0930093	0.0904825	0.0804957		0.0592329	0.0517651	0.0916497	35.2	not assigned.unknown	similar to unknown protein [Arabidopsis thaliana] (TAIR:AT3G09950.1); similar to Os06g0523300 [Oryza sativa (japonica cultivar-group)] (GB:NP_001057752.1); similar to unknown protein [Oryza sativa (japonica cultivar-group)] (GB:BAD45825.1)	2238
	A200031_01	B	ABA-like repression	At1g69530	0.155053	0.174843	0.35809		0.733481		0.882999	0.189702	0.0789327	0.0902373	0.0821683		0.160985	0.0582754	0.0774949	0.0545411		0.0740525	0.0483205	0.0530357	10.7	cell wall.modification	ATEPA1 (ARABIDOPSIS THALIANA EPANSIN A1) Member of Alpha-Epansin Gene Family. Naming convention from the Epansin Working Group (Kende et al, Plant Mol Bio). Involved in the formation of nematode-induced syncytia in roots of Arabidopsis thaliana. Identical to Epansin-A1 precursor (AtEPA1) (Alpha-epansin-1) (At-EP1) (AtE1) (Ath-EpAlpha-1.2) (EPA1) [Arabidopsis Thaliana] (GB:Q9C554;GB:Q38863); simil…	182
	At30015173	B	ABA-like repression	At3g27830	0.590944	0.668244	0.513206	0.591691			0.605869	0.297419	0.135569	0.090189	0.0580114		0.150757	0.114538	0.12631	0.114565		0.0933954	0.0814193	0.0550272	29.2.1.1.1.2.12	protein.synthesis.ribosomal protein.prokaryotic.chloroplast.50S subunit.L12	Identical to 50S ribosomal protein L12-1, chloroplast precursor (RPL12A) [Arabidopsis Thaliana] (GB:P36210); similar to RPL12-C (RIBOSOMAL PROTEIN L12-C), structural constituent of ribosome [Arabidopsis thaliana] (TAIR:AT3G27850.1); similar to unnamed protein product [Vitis vinifera] (GB:CAO14755.1); contains InterPro domain Ribosomal protein L7/L12, C-terminal/adaptor protein ClpS-like (InterPro…	981
	A002741_01	B	ABA-like repression	At1g72610	0.3698	0.261656	0.53328		0.700202		0.544373	0.853876	0.135406	0.0881069	0.0308204		0.120767	0.0471244	0.107559	0.0408014		0.0645376	0.0280404	0.0308189	20.2.99	stress.abiotic.unspecified	GLP1 (GERMIN-LIKE PROTEIN 1); manganese ion binding / metal ion binding / nutrient reservoir germin-like protein (GLP1) Identical to Germin-like protein subfamily 3 member 1 precursor (AtGER1) (At-GERM1) (AtGLP1) (GLP1) [Arabidopsis Thaliana] (GB:P94040;GB:O04751;GB:Q96265); similar to GLP3 (GERMIN-LIKE PROTEIN 3), manganese ion binding / metal ion binding / nutrient reservoir [Arabidopsis thalia…	547
	At30000864	B	ABA-like repression	At1g08380			0.360308	0.294961			0.736363	0.819383	0.49612	0.0849216	0.0340884		0.204559	0.112496	0.122396	0.110799		0.0894396	0.0275468	0.0252742	1.1.2.2	PS.lightreaction.photosystem I.PSI polypeptide subunits	PSAO (photosystem I subunit O) Encodes subunit O of photosystem I. similar to putative 16kDa membrane protein [Nicotiana tabacum] (GB:CAB75430.1)	30
	A021998_01	B	ABA-like repression	At2g02100			0.652086	0.390683	0.89678		0.558181	0.688275	0.127215	0.0806241	0.104052		0.396969	0.143122	0.122998	0.08943		0.208746	0.0915017	0.0866731	20.1	stress.biotic	LCR69/PDF2.2 (Low-molecular-weight cysteine-rich 69); protease inhibitor Identical to Low-molecular-weight cysteine-rich protein LCR69 precursor (LCR69) [Arabidopsis Thaliana] (GB:Q39182;GB:Q42011); similar to LCR68/PDF2.3 (Low-molecular-weight cysteine-rich 68), protease inhibitor [Arabidopsis thaliana] (TAIR:AT2G02130.1); similar to protease inhibitor II (GB:AAA91049.1); contains InterPro domai…	469
	A202628_01	B	ABA-like repression	At5g18600	0.646749	0.630365	0.58164	0.60586			0.794617	0.83008	0.0690729	0.0804441	0.0540132		0.921025	1.05235	1.05836	0.819176		0.826896	0.254705	0.251384	21.4	redo.glutaredoins	glutaredoin family protein Identical to Monothiol glutaredoin-S2 (AtGrS2) (GRS2) [Arabidopsis Thaliana] (GB:Q8L8Z8); similar to glutaredoin family protein [Arabidopsis thaliana] (TAIR:AT4G15680.1); similar to Os01g0368900 [Oryza sativa (japonica cultivar-group)] (GB:NP_001043047.1); similar to Glutaredoin-like family protein [Oryza sativa (japonica cultivar-group)] (GB:ABA99336.1); contains Inter…	591
	A022027_01	B	ABA-like repression	At2g35370			0.539118	0.507753			0.992805	0.37281	0.132275	0.0803303	0.0547375		0.152601	0.108149	0.106445	0.0810865		0.0942303	0.0666986	0.136701	1.2.4.4	PS.photorespiration.glycine cleavage.H protein	GDCH (Glycine decarboylase comple H) Encodes glycine decarboylase comple H protein. Involved in photorespiration. Identical to Glycine cleavage system H protein 1, mitochondrial precursor (GDCSH) [Arabidopsis Thaliana] (GB:P25855); similar to glycine cleavage system H protein, mitochondrial, putative [Arabidopsis thaliana] (TAIR:AT1G32470.1); similar to Glycine cleavage system H protein, mitochon…	46
	At30022035	B	ABA-like repression	At4g38160	0.646052	0.56423	0.561575	0.597516			0.588221	0.226837	0.102489	0.07966	0.0695811		0.453371	0.358902	0.366371	0.29895		0.236615	0.0949402	0.0873965	27.3.99	RNA.regulation of transcription.unclassified	PDE191 (PIGMENT DEFECTIVE 191) similar to mitochondrial transcription termination factor family protein / mTERF family protein [Arabidopsis thaliana] (TAIR:AT4G02990.1); similar to Os08g0515800 [Oryza sativa (japonica cultivar-group)] (GB:NP_001062235.1); similar to mTERF [Medicago truncatula] (GB:ABE87961.1); contains InterPro domain Mitochodrial transcription termination factor-related; (InterP…	918
	A200890_01	B	ABA-like repression	At1g60950	0.73	0.634215	0.360213	0.593858			0.672141	0.276626	0.120164	0.0785554	0.0423051		0.232133	0.141837	0.136675	0.131393		0.0965731	0.0374096	0.0299133	1.1.5.2	PS.lightreaction.other electron carrier (o/red).ferredoin	FED A (FERREDOIN 2); electron carrier/ iron ion binding encodes a ferredoin gene Identical to Ferredoin-1, chloroplast precursor (PETF1) [Arabidopsis Thaliana] (GB:P16972); similar to ATFD1 (FERREDOIN 1), electron carrier/ iron ion binding [Arabidopsis thaliana] (TAIR:AT1G10960.1); similar to chloroplast ferredoin I [Nicotiana tabacum] (GB:AAS58496.1); contains InterPro domain 2Fe-2S Ferredoin-li…	40
	A020324_01	B	ABA-like repression	At5g53490	0.644547	0.572548	0.735425		0.752352		0.796402	0.327029	0.117705	0.0751345	0.0606744		0.25396	0.238121	0.21626	0.200964		0.260352	0.23802	0.271611	35.1	not assigned.no ontology	thylakoid lumenal 17.4 kDa protein, chloroplast thylakoid lumenal 17.4 kDa protein, chloroplast, identical to SP:P81760 Thylakoid lumenal 17.4 kDa protein, chloroplast precursor (P17.4) {Arabidopsis thaliana}. Putative pentapeptide protein. Identical to Thylakoid lumenal 17.4 kDa protein, chloroplast precursor (P17.4) [Arabidopsis Thaliana] (GB:P81760;GB:Q93Y82); similar to thylakoid lumenal prot…	1840
	A025914_01	B	ABA-like repression	At5g12250	0.715468	0.72			0.657149		0.659033	0.424577	0.115564	0.0737585	0.0531221		1.06232	0.434795	0.280313	0.198641		0.81956	0.189011	0.228571	31.1	cell.organisation	TUB6 (BETA-6 TUBULIN) Encodes a beta-tubulin. Epression of TUB6 has been shown to decrease in response to cold treatment. Identical to Tubulin beta-6 chain (Beta-6 tubulin) (TUBB6) [Arabidopsis Thaliana] (GB:P29514); similar to TUB3 (Tubulin beta-3), structural molecule [Arabidopsis thaliana] (TAIR:AT5G62700.1); similar to TUB2 (Tubulin beta-2), structural molecule [Arabidopsis thaliana] (TAIR:AT…	1508
	A012828_01	B	ABA-like repression	At3g55800			0.65052	0.67			1.05639	0.360447	0.116757	0.0728404	0.034449		0.127698	0.0814858	0.0989178	0.106893		0.0554479	0.0341774	0.0352416	1.3.9	PS.calvin cyle.seduheptulose bisphosphatase	SBPASE (sedoheptulose-bisphosphatase); phosphoric ester hydrolase Encodes the chloroplast enzyme sedoheptulose-1,7-bisphosphatase (SBPase), involved in the carbon reduction of the Calvin cycle. Increase in SBPase activity in transgenic lines accumulate up to 50% more sucrose and starch than wild-type. Identical to Sedoheptulose-1,7-bisphosphatase, chloroplast precursor (EC 3.1.3.37) (Sedoheptulos…	57
	A013699_01	B	ABA-like repression	At4g17560	0.525822	0.51646	0.81		0.81		0.656083	0.26534	0.115241	0.0716476	0.0569905		0.183314	0.127333	0.185711	0.141011		0.162696	0.100974	0.0885302	29.2.1.1.1.2.19	protein.synthesis.ribosomal protein.prokaryotic.chloroplast.50S subunit.L19	Identical to 50S ribosomal protein L19-1, chloroplast precursor [Arabidopsis Thaliana] (GB:Q8W463;GB:O23597); similar to ribosomal protein L19 family protein [Arabidopsis thaliana] (TAIR:AT5G47190.1); similar to plastid ribosomal protein L19, putative [Brassica oleracea] (GB:ABD65070.1); contains InterPro domain Ribosomal protein L19; (InterPro:IPR001857)	987
	A004669_01	B	ABA-like repression	At1g52230	0.608872	0.69			0.742253		0.846219	0.404914	0.0940424	0.0713995	0.0443366		0.140407	0.0932068	0.0852461	0.0671686		0.077242	0.0483672	0.0672049	1.1.2.2	PS.lightreaction.photosystem I.PSI polypeptide subunits	photosystem I reaction center subunit VI, chloroplast, putative / PSI-H, putative (PSAH2) Identical to Photosystem I reaction center subunit VI-2, chloroplast precursor (PSI-H1) (PSAH2) [Arabidopsis Thaliana] (GB:Q9SUI6); similar to PSAH-1 (photosystem I subunit H-1) [Arabidopsis thaliana] (TAIR:AT3G16140.1); similar to Photosystem I reaction center subunit VI, chloroplast precursor (PSI-H) (Ligh…	31
	A009579_01	B	ABA-like repression	At3g56940			0.471354	0.460499			0.833019	0.369348	0.116203	0.0696658	0.0315147		0.255367	0.108616	0.123772	0.105948		0.0814078	0.0202008	0.0173839	19.12	tetrapyrrole synthesis.magnesium-protoporphyrin I monomethyl ester (oidative) cyclase	AT103 (DICARBOYLATE DIIRON 1) Encodes a putative ZIP protein with varying mRNA accumulation in leaves, stems and roots. Has a consensus carboylate-bridged di-iron binding site. Identical to Magnesium-protoporphyrin I monomethyl ester [oidative] cyclase, chloroplast precursor (EC 1.14.13.81) (Mg-protoporphyrin I monomethyl ester oidative cyclase) (Copper response defect 1 protein) (Dicarboylate di…	450
	A018069_01	B	ABA-like repression	At5g65220	0.678488	0.656253	0.459964	0.673741			0.580652	0.350351	0.116056	0.068591	0.0445935		0.447645	0.327126	0.24239	0.213052		0.411178	0.170611	0.175381	29.2.1.1.1.2.29	protein.synthesis.ribosomal protein.prokaryotic.chloroplast.50S subunit.L29	Identical to 50S ribosomal protein L29, chloroplast precursor (RPL29) [Arabidopsis Thaliana] (GB:Q9FJP3); similar to ribosomal protein L29 [Zea mays] (GB:NP_001104944.1); contains InterPro domain Ribosomal protein L29; (InterPro:IPR001854)	993
	A020997_01	B	ABA-like repression	At1g67700	0.660596	0.608816			0.76		0.946475	0.480981	0.120927	0.0680213	0.0358485		0.267979	0.173502	0.14833	0.12089		0.187563	0.0631417	0.0997925	29.5	protein.degradation	similar to At1g67700/F12A21_30 [Medicago truncatula] (GB:ABE84614.1); contains domain OLIGOPEPTIDASE (PTHR11804:SF2); contains domain PROTEASE M3 THIMET OLIGOPEPTIDASE-RELATED (PTHR11804)	1266
	At30022113	B	ABA-like repression	At4g38860	0.315389	0.319318			0.671571		1.02763	0.304669	0.1	0.0657588	0.105058		0.229106	0.114553	0.181026	0.137786		0.157589	0.12854	0.0813362	17.2.3	hormone metabolism.auin.induced-regulated-responsive-activated	auin-responsive protein, putative similar to auin-responsive protein, putative [Arabidopsis thaliana] (TAIR:AT2G21220.1); similar to Auin responsive SAUR protein [Medicago truncatula] (GB:ABE79956.1); contains InterPro domain Auin responsive SAUR protein; (InterPro:IPR003676)	395
	At30024092	B	ABA-like repression	At5g18010	0.59	0.66233	0.516389	0.67			0.900709	0.446217	0.0862884	0.0644208	0.109043		0.391637	0.100072	0.105552	0.0931507		0.380202	0.176603	0.450506	17.2.3	hormone metabolism.auin.induced-regulated-responsive-activated	auin-responsive protein, putative similar to auin-responsive protein, putative [Arabidopsis thaliana] (TAIR:AT5G18080.1); similar to SAUR [Raphanus sativus] (GB:BAA25434.1); contains InterPro domain Auin responsive SAUR protein; (InterPro:IPR003676)	399
	A014996_01	B	ABA-like repression	At4g10340	0.823824	0.721511	0.579481	0.783723	0.754281		0.765083	0.883737	0.128634	0.0639383	0.0187796		0.228296	0.0821008	0.0891959	0.0654466		0.070372	0.0163087	0.011027	1.1.1.1	PS.lightreaction.photosystem II.LHC-II	LHCB5 (LIGHT HARVESTING COMPLE OF PHOTOSYSTEM II 5); chlorophyll binding photosystem II encoding the light-harvesting chlorophyll a/b binding protein CP26 of the antenna system of the photosynthetic apparatus Identical to Chlorophyll a-b binding protein CP26, chloroplast precursor (Light- harvesting comple II protein 5) (LHCB5) (LHCIIc) (LHCB5) [Arabidopsis Thaliana] (GB:Q9F89;GB:Q8LAB1); similar…	10
	A018019_01	B	ABA-like repression	At5g14740	0.398013	0.359863	0.565902		0.693798		0.806384	0.377875	0.084131	0.0634368	0.0577683		0.266729	0.124935	0.117264	0.103347		0.100618	0.0562209	0.045767	8.3	TCA / org. transformation.carbonic anhydrases	CA2 (BETA CARBONIC ANHYDRASE 2); carbonate dehydratase/ zinc ion binding Encodes a beta carbonic anhydrase likely to be localized in the cytoplasm. Epression of its mRNA is seen in etiolated seedlings and points to a possible nonphotosynthetic role for this isoform. Identical to Carbonic anhydrase 2 (EC 4.2.1.1) (Carbonate dehydratase 2) (CA2) [Arabidopsis Thaliana] (GB:P42737;GB:Q42116;GB:Q9FDZ0…	120
	At30023728	B	ABA-like repression	At5g14740	0.36136	0.356032	0.34	0.47639	0.612433		0.806384	0.377875	0.084131	0.0634368	0.0577683		0.266729	0.124935	0.117264	0.103347		0.100618	0.0562209	0.045767	8.3	TCA / org. transformation.carbonic anhydrases	CA2 (BETA CARBONIC ANHYDRASE 2); carbonate dehydratase/ zinc ion binding Encodes a beta carbonic anhydrase likely to be localized in the cytoplasm. Epression of its mRNA is seen in etiolated seedlings and points to a possible nonphotosynthetic role for this isoform. Identical to Carbonic anhydrase 2 (EC 4.2.1.1) (Carbonate dehydratase 2) (CA2) [Arabidopsis Thaliana] (GB:P42737;GB:Q42116;GB:Q9FDZ0…	120
	A013736_01	B	ABA-like repression	At4g28750			0.64	0.464165			0.880524	0.674085	0.104668	0.0622254	0.0309824		0.225766	0.0944407	0.0820868	0.0633434		0.0875934	0.0184294	0.0204872	1.1.2.2	PS.lightreaction.photosystem I.PSI polypeptide subunits	PSAE-1 (PSA E1 KNOCKOUT) mutant has Decreased effective quantum yield of photosystem II; Pale green plants; Reduced growth rate; Subunit E of Photosystem I Identical to Photosystem I reaction center subunit IV A, chloroplast precursor (PSI-E A) (PSAE1) [Arabidopsis Thaliana] (GB:Q9S831); similar to PSAE-2 (photosystem I subunit E-2) [Arabidopsis thaliana] (TAIR:AT2G20260.1); similar to Photosyste…	34
	A003656_01	B	ABA-like repression	At1g74970	0.575079	0.547941	0.73		0.77		0.542206	0.307804	0.0931703	0.0615741	0.0384025		0.364916	0.26253	0.22634	0.194207		0.326955	0.115787	0.111974	29.2.1.1.1.1.9	protein.synthesis.ribosomal protein.prokaryotic.chloroplast.30S subunit.S9	Identical to 30S ribosomal protein S9, chloroplast precursor (RPS9) [Arabidopsis Thaliana] (GB:Q9J27); similar to ribosomal protein S9 family protein [Arabidopsis thaliana] (TAIR:AT3G49080.1); similar to unknown [Populus trichocarpa] (GB:ABK93554.1); contains InterPro domain Ribosomal protein S9; (InterPro:IPR000754); contains InterPro domain Ribosomal protein S5 domain 2-type fold (InterPro:IPR0…	965
	A005553_01	B	ABA-like repression	At1g55670			0.463686	0.386382			0.658735	0.845	0.11212	0.0608984	0.0192896		0.240969	0.0926636	0.164491	0.0902563		0.117533	0.0178955	0.0139248	1.1.2.2	PS.lightreaction.photosystem I.PSI polypeptide subunits	PSAG Encodes subunit G of photosystem I, an 11-kDa membrane protein that plays an important role in electron transport between plastocyanin and PSI and is involved in the stability of the PSI comple. PSI-G subunit is bound to PSI-B and is in contact with Lhca1. The protein inserts into thylakoids by a direct or "spontaneous" pathway that does not involve the activities of any known chloroplast pr…	28
	A002047_01	B	ABA-like repression	At1g15820	0.613934	0.76	0.79		0.747877		0.475605	0.938579	0.106407	0.0606192	0.0210252		0.1893	0.0803123	0.0837975	0.0705505		0.0802634	0.0293284	0.0249204	1.1.1.1	PS.lightreaction.photosystem II.LHC-II	LHCB6 (LIGHT HARVESTING COMPLE PSII); chlorophyll binding Lhcb6 protein (Lhcb6), light harvesting comple of photosystem II. similar to LHCA6 (Photosystem I light harvesting comple gene 6), chlorophyll binding [Arabidopsis thaliana] (TAIR:AT1G19150.1); similar to Lhcb6 protein [Brassica rapa subsp. pekinensis] (GB:AAT74560.1); contains InterPro domain Chlorophyll A-B binding protein; (InterPro:IPR…	3
	At30003143	B	ABA-like repression	At1g29930			0.483318	0.42437			0.995936	0.836638	0.0918914	0.0528846	0.0380155		0.353094	0.126577	0.11436	0.0758662		0.137653	0.058499	0.0555988	1.1.1.1	PS.lightreaction.photosystem II.LHC-II	CAB1 (CHLOROPHYLL A/B BINDING PROTEIN 1); chlorophyll binding Subunit of light-harvesting comple II (LHCII),which absorbs light and transfers energy to the photosynthetic reaction center. Identical to Chlorophyll a-b binding protein 2, chloroplast precursor (LHCII type I CAB-2) (CAB-140) (LHCP) (CAB2B) [Arabidopsis Thaliana] (GB:P04778;GB:P83754); Identical to Chlorophyll a-b binding protein 165/…	1
	A013606_01	B	ABA-like repression	At4g28660	0.517895	0.594404	0.74		0.7		0.778985	0.12712	0.0666134	0.0492244	0.0249449		0.0665298	0.0370666	0.0498783	0.0464188		0.0111154	0.00988992	0.0206613	1.1.1.2	PS.lightreaction.photosystem II.PSII polypeptide subunits	photosystem II reaction centre W (PsbW) family protein Similar to PsbW subunit of photosystem II. Identical to Photosystem II reaction center PSB28 protein, chloroplast precursor (Photosystem II protein W-like) (PSB28) [Arabidopsis Thaliana] (GB:Q8W0Y8;GB:Q9M0G6); similar to putative photosystem II protein reaction center W [Oryza sativa (japonica cultivar-group)] (GB:BAD87310.1); contains InterP…	24
	A020621_01	B	ABA-like repression	At4g09650	0.659255	0.552007	0.667818		0.709744		0.855373	0.193593	0.0756939	0.0483411	0.0206601		0.0913396	0.0496994	0.0549032	0.0447197		0.0247265	0.0122333	0.0107247	1.1.4	PS.lightreaction.ATP synthase	ATP synthase delta chain, chloroplast, putative / H(+)-transporting two-sector ATPase, delta (OSCP) subunit, putative similar to ATP synthase delta chain, mitochondrial, putative / H(+)-transporting two-sector ATPase, delta (OSCP) subunit, putative [Arabidopsis thaliana] (TAIR:AT5G13450.1); similar to ATP synthase delta chain, chloroplast precursor (GB:P32980); contains InterPro domain ATPase, F1…	38
	At30025661	B	ABA-like repression	At5g38430	0.75	0.6	0.568297	0.74			0.844397	0.188239	0.0758965	0.0480595	0.0208495		0.0734399	0.0426587	0.0724138	0.0602033		0.0223083	0.0232344	0.0129303	1.3.2	PS.calvin cyle.rubisco small subunit	ribulose bisphosphate carboylase small chain 1B / RuBisCO small subunit 1B (RBCS-1B) (ATS1B) Identical to Ribulose bisphosphate carboylase small chain 1B, chloroplast precursor (EC 4.1.1.39) (RuBisCO small subunit 1B) (RBCS-1B) [Arabidopsis Thaliana] (GB:P10796); similar to ribulose bisphosphate carboylase small chain 2B / RuBisCO small subunit 2B (RBCS-2B) (ATS2B) [Arabidopsis thaliana] (TAIR:AT…	51
	A004281_01	B	ABA-like repression	At1g03600	0.72	0.7	0.632622		0.81		0.71147	0.312819	0.0754194	0.0475201	0.0280088		0.349118	0.187624	0.147951	0.123448		0.136894	0.038192	0.0641315	1.1.1.2	PS.lightreaction.photosystem II.PSII polypeptide subunits	photosystem II family protein similar to photosystem II 11 kD protein [Thermosynechococcus elongatus BP-1] (GB:NP_683253.1); similar to Os03g0333400 [Oryza sativa (japonica cultivar-group)] (GB:NP_001050024.1)	14
	A000406_01	B	ABA-like repression	At1g32470			0.524347	0.665254			0.798812	0.254342	0.0684159	0.0470641	0.0402225		0.179651	0.0936879	0.0954535	0.0983227		0.0648397	0.0318367	0.0953936	1.2.4.4	PS.photorespiration.glycine cleavage.H protein	glycine cleavage system H protein, mitochondrial, putative Identical to Probable glycine cleavage system H protein 2, mitochondrial precursor [Arabidopsis Thaliana] (GB:Q9LQL0); similar to GDCH (Glycine decarboylase comple H) [Arabidopsis thaliana] (TAIR:AT2G35370.1); similar to Glycine cleavage system H protein, mitochondrial precursor (GB:P16048); contains InterPro domain 2-oo acid dehydrogenas…	45
	At30000067	B	ABA-like repression	At1g01620			0.68088	0.32846			0.781151	0.895587	0.0530234	0.0457599	0.0410024		1.54662	0.587199	0.30049	0.263781		1.30392	0.149377	0.213484	34.19.1	transport.Major Intrinsic Proteins.PIP	PIP1C (PLASMA MEMBRANE INTRINSIC PROTEIN 1;3); water channel a member of the plasma membrane intrinsic protein subfamily PIP1. localizes to the plasma membrane and ehibits water transport activity in enopus oocyte. epressed ubiquitously and protein level decreases slightly during leaf development. Identical to Aquaporin PIP1.3 (Plasma membrane intrinsic protein 1c) (PIP1c) (Transmembrane protein …	1638
	A201992_01	B	ABA-like repression	At3g52150	0.494002	0.483228	0.37	0.77			0.596153	0.212141	0.0678921	0.0443765	0.0251684		0.116157	0.107288	0.105632	0.103216		0.089165	0.114097	0.114408	27.3.99	RNA.regulation of transcription.unclassified	RNA recognition motif (RRM)-containing protein similar to CP33 (PIGMENT DEFECTIVE 322), RNA binding [Arabidopsis thaliana] (TAIR:AT3G52380.1); similar to Plastid-specific 30S ribosomal protein 2, chloroplast precursor (PSRP-2) (GB:P82277); contains InterPro domain Paraneoplastic encephalomyelitis antigen; (InterPro:IPR002343); contains InterPro domain Nucleotide-binding, alpha-beta plait; (InterP…	908
	A016046_01	B	ABA-like repression	At5g45680	0.541963	0.538805	0.524452	0.691823			0.736763	0.191343	0.0559351	0.0443531	0.0444065		0.142751	0.112608	0.0886425	0.0711521		0.0712393	0.0550486	0.105902	29.8	protein assembly and cofactor ligation	FK506-binding protein 1 (FKBP13) Identical to FKBP-type peptidyl-prolyl cis-trans isomerase 3, chloroplast precursor (EC 5.2.1.8) (PPIase) (Rotamase) (AtFKBP13) (FK506-binding protein 1) (FKBP13) [Arabidopsis Thaliana] (GB:Q9SCY2;GB:Q8M8T4); similar to immunophilin, putative / FKBP-type peptidyl-prolyl cis-trans isomerase, putative [Arabidopsis thaliana] (TAIR:AT4G39710.1); similar to Chain A, Cr…	1395
	A200453_01	B	ABA-like repression	At1g19150	0.592978	0.654531	0.657714	0.68	0.8		0.925624	0.448708	0.0830807	0.0429782	0.0260213		0.222288	0.109148	0.098989	0.0907931		0.0594592	0.0336188	0.0321808	1.1.2.1	PS.lightreaction.photosystem I.LHC-I	LHCA6 (Photosystem I light harvesting comple gene 6); chlorophyll binding PSI type II chlorophyll a/b-binding protein (Lhca2*1) mRNA, similar to LHCA2 (Photosystem I light harvesting comple gene 2), chlorophyll binding [Arabidopsis thaliana] (TAIR:AT3G61470.1); similar to PSI type II chlorophyll a/b-binding protein (GB:AAA57542.1); contains InterPro domain Chlorophyll A-B binding protein; (InterP…	26
	At30025660	B	ABA-like repression	At5g38420	0.60256	0.59	0.331182	0.488946			0.85936	0.314807	0.0607877	0.0426725	0.0346794		0.169398	0.0865716	0.107755	0.0950976		0.0973805	0.0548968	0.0358673	1.3.2	PS.calvin cyle.rubisco small subunit	ribulose bisphosphate carboylase small chain 2B / RuBisCO small subunit 2B (RBCS-2B) (ATS2B) Identical to Ribulose bisphosphate carboylase small chain 2B, chloroplast precursor (EC 4.1.1.39) (RuBisCO small subunit 2B) (RBCS-2B) [Arabidopsis Thaliana] (GB:P10797;GB:Q9FF20); similar to ribulose bisphosphate carboylase small chain 1B / RuBisCO small subunit 1B (RBCS-1B) (ATS1B) [Arabidopsis thaliana…	49
	A012813_01	B	ABA-like repression	At3g19820	0.589331	0.52676			0.700081		0.297593	0.204763	0.0510633	0.0407488	0.0304342		0.593845	0.241238	0.223626	0.152464		0.573486	0.0846574	0.354022	17.3.1.2.8	hormone metabolism.brassinosteroid.synthesis-degradation.sterols.DWF1	DWF1 (DIMINUTO 1); catalytic Involved in the conversion of the early brassinosteroid precursor 24-methylenecholesterol to campesterol. Brassinosteroids affect cellular elongation. Mutants have dwarf phenotype. DWF1 is a Ca2+-dependent calmodulin-binding protein. Identical to Cell elongation protein DIMINUTO (Cell elongation protein Dwarf1) (DIM) [Arabidopsis Thaliana] (GB:Q39085;GB:Q38808;GB:Q8RF…	410
	A021984_01	B	ABA-like repression	At4g25050	0.318588	0.319405	0.531122		0.727638		0.640026	0.197474	0.0484621	0.0401439	0.0266549		0.170099	0.112734	0.125084	0.128517		0.0637068	0.0330486	0.054977	11.1.12	lipid metabolism.FA synthesis and FA elongation.ACP protein	ACP4 (ACYL CARRIER PROTEIN 4) encodes an acyl carrier protein predominantly epressed in leaves. Gene epression is upregulated by light. similar to ACP1 (ACYL CARRIER PROTEIN 1) [Arabidopsis thaliana] (TAIR:AT3G05020.1); similar to acyl carrier protein [Olea europaea] (GB:AAL25091.1); contains InterPro domain Acyl carrier protein-like; (InterPro:IPR009081); contains InterPro domain Phosphopantethe…	219
	A001679_01	B	ABA-like repression	At1g55330	0.71	0.71	0.8	0.367352	0.754814		0.212963	0.266738	0.0416201	0.0379248	0.0459474		0.311134	0.161285	0.194416	0.165153		0.224777	0.276396	0.333803	10.5.1	cell wall.cell wall proteins.AGPs	AGP21 (ARABINOGALACTAN PROTEIN 21) Encodes a putative arabinogalactan-protein (AGP21). Identical to Arabinogalactan peptide 21 precursor (AG-peptide 21) (AGP21) [Arabidopsis Thaliana] (GB:Q9C8A4); similar to AGP12 (ARABINOGALACTAN PROTEIN 12) [Arabidopsis thaliana] (TAIR:AT3G13520.1); similar to unknown [Brassica rapa] (GB:ABB97032.1)	143
	A020399_01	B	ABA-like repression	At3g01480	0.485254	0.440694	0.670538	0.786626	0.729797		0.648045	0.265492	0.0612214	0.0374006	0.0258391		0.165338	0.120098	0.132462	0.10614		0.0847464	0.105733	0.0860898	29.6	protein.folding	peptidyl-prolyl cis-trans isomerase, putative / cyclophilin, putative / rotamase, putative similar to peptidyl-prolyl cis-trans isomerase TLP38, chloroplast / thylakoid lumen PPIase of 38 kDa / cyclophilin / rotamase [Arabidopsis thaliana] (TAIR:AT3G15520.1); similar to Peptidyl-prolyl cis-trans isomerase, chloroplast precursor (40 kDa thylakoid lumen PPIase) (40 kDa thylakoid lumen rotamase) (GB…	1380
	A021026_01	B	ABA-like repression	At5g65730	0.661979	0.544111			0.658365		0.272294	0.328889	0.0358479	0.0365961	0.0416978		0.554056	0.116783	0.151087	0.0638379		0.418878	0.0446215	0.0468281	10.7	cell wall.modification	yloglucan:yloglucosyl transferase, putative / yloglucan endotransglycosylase, putative / endo-yloglucan transferase, putative Identical to Probable yloglucan endotransglucosylase/hydrolase protein 6 precursor (EC 2.4.1.207) (At-TH6) (TH-6) (TH6) [Arabidopsis Thaliana] (GB:Q8LF99;GB:O49542;GB:Q93ZF8); similar to yloglucan:yloglucosyl transferase, putative / yloglucan endotransglycosylase, putative…	198
	A024545_01	B	ABA-like repression	At4g21280	0.589228	0.632814			0.693792		0.770652	0.357408	0.0594291	0.0345143	0.017159		0.11205	0.0536747	0.0589979	0.0450101		0.0423868	0.0160494	0.014508	1.1.1.2	PS.lightreaction.photosystem II.PSII polypeptide subunits	PSBQ/PSBQ-1/PSBQA; calcium ion binding Encodes the PsbQ subunit of the oygen evolving comple of photosystem II. Identical to Oygen-evolving enhancer protein 3-1, chloroplast precursor (OEE3) (16 kDa subunit of oygen evolving system of photosystem II) (OEC 16 kDa subunit) (PSBQ1) [Arabidopsis Thaliana] (GB:Q9FT3;GB:O49568); similar to PSBQ/PSBQ-2 (photosystem II subunit Q-2), calcium ion binding […	23
	A021052_01	B	ABA-like repression	At2g34430	0.450315	0.518066			0.43		0.575173	0.276808	0.0536937	0.0342744	0.021359		0.823529	0.146978	0.141903	0.0782835		0.144862	0.0582324	0.0255014	1.1.1.1	PS.lightreaction.photosystem II.LHC-II	LHB1B1 (Photosystem II light harvesting comple gene 1.4); chlorophyll binding Photosystem II type I chlorophyll a/b-binding protein similar to CAB1 (CHLOROPHYLL A/B BINDING PROTEIN 1), chlorophyll binding [Arabidopsis thaliana] (TAIR:AT1G29930.1); similar to Chlorophyll a-b binding protein 1, chloroplast precursor (LHCII type I CAB-1) (LHCP) (GB:P13851); contains InterPro domain Chlorophyll A-B b…	5
	A025978_01	B	ABA-like repression	At1g12900	0.527996	0.432122		0.286307	0.517104		0.849097	0.2385	0.0642281	0.0327605	0.0161023		0.107022	0.0481415	0.0434586	0.0406676		0.02325	0.010703	0.00897639	1.3.4	PS.calvin cyle.GAP	GAPA-2; glyceraldehyde-3-phosphate dehydrogenase similar to GAPA (GLYCERALDEHYDE 3-PHOSPHATE DEHYDROGENASE A SUBUNIT), glyceraldehyde-3-phosphate dehydrogenase [Arabidopsis thaliana] (TAIR:AT3G26650.1); similar to glyceraldehyde-3-phosphate dehydrogenase A subunit [Glycine ma] (GB:ABA86963.1); similar to Glyceraldehyde-3-phosphate dehydrogenase A, chloroplast precursor (NADP-dependent glyceraldeh…	52
	A016420_01	B	ABA-like repression	At5g02160	0.466527	0.449416			0.703015		0.771256	0.490005	0.0698314	0.0324466	0.0206732		0.258379	0.146862	0.118002	0.0740532		0.148577	0.0732531	0.0646235	35.2	not assigned.unknown	unknown protein	2260
	A014630_01	B	ABA-like repression	At4g18970	0.588605	0.529008			0.625604		0.143265	0.0470379	0.0291298	0.0261374	0.0354888		0.250205	0.105803	0.0901998	0.117438		0.0497122	0.0556926	0.0929207	26.28	misc.GDSL-motif lipase	GDSL-motif lipase/hydrolase family protein similar to GDSL-motif lipase/hydrolase family protein [Arabidopsis thaliana] (TAIR:AT5G45670.1); similar to GDSL-lipase protein [Capsicum annuum] (GB:AA20033.1); similar to GDSL-lipase 1 [Capsicum annuum] (GB:AAZ23955.1); contains InterPro domain Lipolytic enzyme, G-D-S-L; (InterPro:IPR001087)	759
	A007392_01	B	ABA-like repression	At2g40610	0.324997	0.334377			0.513644		0.708804	0.0595836	0.028715	0.0258435	0.0343275		0.349018	0.0860741	0.0885594	0.0582388		0.0667029	0.0677897	0.131096	10.7	cell wall.modification	ATEPA8 (ARABIDOPSIS THALIANA EPANSIN A8) member of Alpha-Epansin Gene Family. Naming convention from the Epansin Working Group (Kende et al, 2004. Plant Mol Bio). Involved in the formation of nematode-induced syncytia in roots of Arabidopsis thaliana. Identical to Epansin-A8 precursor (AtEPA8) (Alpha-epansin-8) (At-EP8) (AtE8) (Ath-EpAlpha-1.11) (EPA8) [Arabidopsis Thaliana] (GB:O22874); similar …	190
	A010241_01	B	ABA-like repression	At3g11630	0.561403	0.515057	0.58	0.76	0.76		0.56762	0.222139	0.0423913	0.0255479	0.0138689		0.0807085	0.0415505	0.0521522	0.05224		0.0426327	0.0282774	0.0291441	21.5	redo.peroiredoin	2-cys peroiredoin, chloroplast (BAS1) Identical to 2-cys peroiredoin BAS1, chloroplast precursor (EC 1.11.1.15) (BAS1) [Arabidopsis Thaliana] (GB:Q96291;GB:P92938;GB:Q9S7Y0); similar to 2-cys peroiredoin, chloroplast, putative [Arabidopsis thaliana] (TAIR:AT5G06290.1); similar to 2-cys peroiredoin BAS1, chloroplast precursor (Thiol-specific antioidant protein) (GB:O24364); contains InterPro domai…	594
	A002045_01	B	ABA-like repression	At1g74670	0.165425	0.154778			0.310079		0.775832	0.2284	0.0193131	0.0241779	0.0292372		0.427508	0.0816577	0.075035	0.0555764		0.144198	0.0484512	0.131273	17.6.3	hormone metabolism.gibberelin.induced-regulated-responsive-activated	gibberellin-responsive protein, putative similar to GASA4 (GAST1 PROTEIN HOMOLOG 4) [Arabidopsis thaliana] (TAIR:AT5G15230.1); similar to Gip1-like protein [Populus tomentosa] (GB:AAV84588.1); contains InterPro domain Gibberellin regulated protein; (InterPro:IPR003854)	422
	A013380_01	B	ABA-like repression	At4g09010			0.439365	0.63			0.689524	0.261563	0.0437356	0.0209627	0.0108253		0.0768579	0.0409219	0.0480715	0.033349		0.0205145	0.0122425	0.0196322	21.2.1	redo.ascorbate and glutathione.ascorbate	AP4 (ASCORBATE PEROIDASE 4); peroidase Encodes a microsomal ascorbate peroidase AP4. Ascorbate peroidases are enzymes that scavenge hydrogen peroide in plant cells. Eight types of AP have been described for Arabidopsis: three cytosolic (AP1, AP2, AP6), two chloroplastic types (stromal sAP, thylakoid tAP), and three microsomal (AP3, AP4, AP5) isoforms. Identical to Putative L-ascorbate peroidase 4…	578
	A007964_01	B	ABA-like repression	At2g06850		0.67217			0.712775		0.341276	1.59946	0.0265399	0.0205827	0.0214992		0.507102	0.0927211	0.118885	0.0650688		0.567803	0.100518	0.127552	10.7	cell wall.modification	EGT-A1 (ENDO-YLOGLUCAN TRANSFERASE); hydrolase, acting on glycosyl bonds endoyloglucan transferase (EGT-A1) gene Identical to yloglucan endotransglucosylase/hydrolase protein 4 precursor (EC 2.4.1.207) (At-TH4) (TH-4) (TH4) [Arabidopsis Thaliana] (GB:Q39099;GB:Q94F33); similar to EGT-A4 (ENDOYLOGLUCAN TRANSFERASE A4), hydrolase, acting on glycosyl bonds [Arabidopsis thaliana] (TAIR:AT5G13870.1); …	189
	At30008150	B	ABA-like repression	At2g10940	0.430365	0.328089	0.312434	0.41451			0.280066	0.19005	0.0219859	0.0200639	0.021926		0.297124	0.040756	0.0551225	0.0430994		0.0848908	0.0247919	0.020872	26.21	misc.protease inhibitor/seed storage/lipid transfer protein (LTP) family protein	protease inhibitor/seed storage/lipid transfer protein (LTP) family protein similar to unknown protein [Arabidopsis thaliana] (TAIR:AT3G22142.1); similar to hypothetical protein [Trifolium pratense] (GB:BAE71274.1); contains InterPro domain Plant lipid transfer/seed storage/trypsin-alpha amylase inhibitor; (InterPro:IPR003612)	729
	A012331_01	B	ABA-like repression	At3g16240	0.74	0.637801	0.84	0.587887	0.6		0.293829	0.220969	0.0200461	0.0191288	0.0164892		0.666132	0.0942776	0.100858	0.0497942		0.199305	0.0230283	0.0202121	34.19.2	transport.Major Intrinsic Proteins.TIP	DELTA-TIP (delta tonoplast integral protein); water channel Delta tonoplast intrinsic protein, functions as a water channel and ammonium (NH3) transporter. Highly epressed in flower, shoot, and stem. Epression shows diurnal regulation and is induced by ammonium (NH3). Protein localized to vacuolar membrane. Identical to Aquaporin TIP2.1 (Tonoplast intrinsic protein 2.1) (Delta-tonoplast intrinsic…	1644
	A010739_01	B	ABA-like repression	At3g01500	0.577887	0.513479	0.76		0.758121		0.820291	0.183975	0.0257176	0.0167854	0.0153302		0.0427064	0.0332341	0.0361389	0.0388814		0.017645	0.0153483	0.017656	8.3	TCA / org. transformation.carbonic anhydrases	CA1 (CARBONIC ANHYDRASE 1); carbonate dehydratase/ zinc ion binding Identical to Carbonic anhydrase, chloroplast precursor (EC 4.2.1.1) (Carbonate dehydratase) (CA1) [Arabidopsis Thaliana] (GB:P27140;GB:Q8RWW2;GB:Q93VR8); similar to CA2 (BETA CARBONIC ANHYDRASE 2), carbonate dehydratase/ zinc ion binding [Arabidopsis thaliana] (TAIR:AT5G14740.2); similar to chloroplast carbonic anhydrase precurso…	119
	A009148_01	B	ABA-like repression	At3g16250	0.482336	0.453464			0.703796		0.726354	0.165039	0.0210628	0.0149313	0.0115817		0.0558287	0.0393362	0.0433313	0.04538		0.0125166	0.0140257	0.0401243	1.1.5.2	PS.lightreaction.other electron carrier (o/red).ferredoin	ferredoin-related similar to ferredoin-related [Arabidopsis thaliana] (TAIR:AT4G32590.1); similar to Ferredoin [Medicago truncatula] (GB:ABE80924.1); contains InterPro domain 2Fe-2S Ferredoin-like fold; (InterPro:IPR012675); contains InterPro domain Ferredoin; (InterPro:IPR001041)	41
	A010731_01	B	ABA-like repression	At3g27690	0.636803	0.66			0.649526		0.766227	0.272228	0.0106821	0.00958063	0.00847915		0.0919547	0.0306429	0.0345962	0.0249507		0.0150178	0.0117042	0.0121307	1.1.1.1	PS.lightreaction.photosystem II.LHC-II	LHCB2:4 (Photosystem II light harvesting comple gene 2.3); chlorophyll binding Encodes Lhcb2.4. Belongs to the Lhc super-gene family encodes the light-harvesting chlorophyll a/b-binding (LHC) proteins that constitute the antenna system of the photosynthetic apparatus. similar to LHCB2.1 (Photosystem II light harvesting comple gene 2.1), chlorophyll binding [Arabidopsis thaliana] (TAIR:AT2G05100.1…	9
	A011814_01	B	ABA-like repression	At3g52930	0.81	0.8	0.59	0.87	0.68566																4.7	glycolysis.aldolase	fructose-bisphosphate aldolase, putative similar to fructose-bisphosphate aldolase, putative [Arabidopsis thaliana] (TAIR:AT2G36460.1); similar to Fructose-bisphosphate aldolase, class-I [Medicago truncatula] (GB:ABE84500.1); contains InterPro domain Fructose-bisphosphate aldolase, class-I; (InterPro:IPR000741)	99
	A021059_01	B	ABA-like repression	At1g53240			0.432569	0.427																	8.1.9	TCA / org. transformation.TCA.malate DH	malate dehydrogenase (NAD), mitochondrial Identical to Malate dehydrogenase 1, mitochondrial precursor (EC 1.1.1.37) (mNAD- MDH 1) [Arabidopsis Thaliana] (GB:Q9ZP06;GB:Q8LBB9;GB:Q9MAH7); similar to malate dehydrogenase (NAD), mitochondrial, putative [Arabidopsis thaliana] (TAIR:AT3G15020.1); similar to Malate dehydrogenase, mitochondrial precursor (GB:Q43744); contains InterPro domain Lactate/mal…	116
	A006769_01	B	ABA-like repression	At2g02050			0.69	0.595128																	9.1.2	mitochondrial electron transport / ATP synthesis.NADH-DH.localisation not clear	NADH-ubiquinone oidoreductase B18 subunit, putative similar to Unknown protein [Oryza sativa (japonica cultivar-group)] (GB:AAN17398.1); similar to Os03g0129900 [Oryza sativa (japonica cultivar-group)] (GB:NP_001048851.1); similar to unnamed protein product [Oryza sativa (japonica cultivar-group)] (GB:BAA85408.1); contains InterPro domain p8MTCP1; (InterPro:IPR009069); contains InterPro domain NA…	121
	A007606_01	B	ABA-like repression	At2g20360			0.533767	0.464194																	9.1.2	mitochondrial electron transport / ATP synthesis.NADH-DH.localisation not clear	catalytic/ coenzyme binding similar to putative NADH:ubiquinone oidoreductase 39 kDa subunit precursor [Chlamydomonas reinhardtii] (GB:AAQ55458.1); similar to Os02g0816800 [Oryza sativa (japonica cultivar-group)] (GB:NP_001048516.1); contains InterPro domain NAD-dependent epimerase/dehydratase; (InterPro:IPR001509)	122
	A010656_01	B	ABA-like repression	At3g18410			0.536295	0.55																	9.1.2	mitochondrial electron transport / ATP synthesis.NADH-DH.localisation not clear	NADH-ubiquinone oidoreductase-related similar to NADH-ubiquinone oidoreductase-related [Arabidopsis thaliana] (TAIR:AT1G49140.1); similar to unknown protein [Oryza sativa] (GB:AAL67582.1)	123
	At30022762	B	ABA-like repression	At5g05370			0.47677	0.534917																	9.5	mitochondrial electron transport / ATP synthesis.cytochrome c reductase	ubiquinol-cytochrome C reductase comple ubiquinone-binding protein, putative / ubiquinol-cytochrome C reductase comple 8.2 kDa protein, putative similar to ubiquinol-cytochrome C reductase comple ubiquinone-binding protein, putative / ubiquinol-cytochrome C reductase comple 8.2 kDa protein, putative [Arabidopsis thaliana] (TAIR:AT3G10860.1); similar to Ubiquinol-cytochrome c reductase comple ubiq…	126
	A000905_01	B	ABA-like repression	At1g02730	0.609639	0.621471	0.620981	0.545645																	10.2.1	cell wall.cellulose synthesis.cellulose synthase	ATCSLD5 (Cellulose synthase-like D5); cellulose synthase encodes a gene similar to cellulose synthase similar to ATCSLD4 (Cellulose synthase-like D4), cellulose synthase/ transferase, transferring glycosyl groups [Arabidopsis thaliana] (TAIR:AT4G38190.1); similar to CSLD3 (CELLULOSE SYNTHASE-LIKE 3), cellulose synthase/ transferase, transferring glycosyl groups [Arabidopsis thaliana] (TAIR:AT3G03…	136
	A024621_01	B	ABA-like repression	At2g46330	0.420961	0.403991			0.661799																10.5.1	cell wall.cell wall proteins.AGPs	AGP16 (ARABINOGALACTAN PROTEIN 16) Encodes arabinogalactan protein (AGP16). Identical to Arabinogalactan peptide 16 precursor (AG-peptide 16) (AGP16) [Arabidopsis Thaliana] (GB:O82337); similar to AGP20 (ARABINOGALACTAN PROTEIN 20) [Arabidopsis thaliana] (TAIR:AT3G61640.1); similar to unknown [Capsicum annuum] (GB:AAM12785.1); similar to Os05g0217000 [Oryza sativa (japonica cultivar-group)] (GB:N…	146
	At30011871	B	ABA-like repression	At2g46330	0.700667				0.752446																10.5.1	cell wall.cell wall proteins.AGPs	AGP16 (ARABINOGALACTAN PROTEIN 16) Encodes arabinogalactan protein (AGP16). Identical to Arabinogalactan peptide 16 precursor (AG-peptide 16) (AGP16) [Arabidopsis Thaliana] (GB:O82337); similar to AGP20 (ARABINOGALACTAN PROTEIN 20) [Arabidopsis thaliana] (TAIR:AT3G61640.1); similar to unknown [Capsicum annuum] (GB:AAM12785.1); similar to Os05g0217000 [Oryza sativa (japonica cultivar-group)] (GB:N…	146
	A020014_01	B	ABA-like repression	At2g45470	0.792361	0.689689			0.787019																10.5.1	cell wall.cell wall proteins.AGPs	FLA8 (Arabinogalactan protein 8) Identical to Fasciclin-like arabinogalactan protein 8 precursor (AtAGP8) (FLA8) [Arabidopsis Thaliana] (GB:O22126;GB:Q56ZW9;GB:Q8L9B1;GB:Q9FR46); similar to FLA10 (fasciclin-like arabinogalactan-protein 10) [Arabidopsis thaliana] (TAIR:AT3G60900.1); similar to fasciclin-like protein FLA5 [Triticum aestivum] (GB:ABI95395.1); similar to Os04g0574200 [Oryza sativa (j…	148
	At30017632	B	ABA-like repression	At3g61640			0.321612	0.404702																	10.5.1	cell wall.cell wall proteins.AGPs	AGP20 (ARABINOGALACTAN PROTEIN 20) Identical to Arabinogalactan peptide 20 precursor (AG-peptide 20) (AGP20) [Arabidopsis Thaliana] (GB:Q9M373); similar to AGP16 (ARABINOGALACTAN PROTEIN 16) [Arabidopsis thaliana] (TAIR:AT2G46330.1); similar to unknown [Capsicum annuum] (GB:AAM12785.1); similar to Os05g0217000 [Oryza sativa (japonica cultivar-group)] (GB:NP_001054936.1); contains InterPro domain …	150
	At30012174	B	ABA-like repression	At3g01700			0.410008	0.430469																	10.5.1	cell wall.cell wall proteins.AGPs	AGP11 (ARABINOGALACTAN PROTEIN 11) Identical to Classical arabinogalactan protein 11 precursor (AGP11) [Arabidopsis Thaliana] (GB:Q9FVE0;GB:Q9S7N4); similar to AGP6 (ARABINOGALACTAN PROTEINS 6) [Arabidopsis thaliana] (TAIR:AT5G14380.1); similar to arabinogalactan protein [Brassica napus] (GB:AAC37509.1); similar to arabinogalactan protein [Brassica napus] (GB:AAC37510.1)	151
	A020052_01	B	ABA-like repression	At4g16980		0.53043			0.705331																10.5.1	cell wall.cell wall proteins.AGPs	arabinogalactan-protein family similar to AGP19/ATAGP19 (ARABINOGALACTAN-PROTEIN 19) [Arabidopsis thaliana] (TAIR:AT1G68725.1); similar to hypothetical protein [Capsella rubella] (GB:CAC82613.1); contains InterPro domain Glutelin; (InterPro:IPR000480)	152
	A021004_01	B	ABA-like repression	At4g26320			0.631164	0.518049																	10.5.1	cell wall.cell wall proteins.AGPs	AGP13 (ARABINOGALACTAN PROTEIN 13) Identical to Arabinogalactan peptide 13 precursor (AG-peptide 13) (AGP13) [Arabidopsis Thaliana] (GB:Q9STQ3); similar to AGP14 (ARABINOGALACTAN PROTEIN 14) [Arabidopsis thaliana] (TAIR:AT5G56540.1); similar to unknown [Brassica rapa] (GB:ABB97032.1)	153
	A023692_01	B	ABA-like repression	At1g54970			0.463812	0.59447	0.755222																10.5.2	cell wall.cell wall proteins.proline rich proteins	ATPRP1 (PROLINE-RICH PROTEIN 1) encodes a proline-rich protein that is specifically epressed in the root. similar to PRP3 (PROLINE-RICH PROTEIN 3), structural constituent of cell wall [Arabidopsis thaliana] (TAIR:AT3G62680.1); similar to TrPRP2 [Trifolium repens] (GB:BAA96106.1)	160
	At30002811	B	ABA-like repression	At1g26770	0.348794	0.411398			0.537575																10.7	cell wall.modification	ATEPA10 (ARABIDOPSIS THALIANA EPANSIN A10) Encodes an epansin. Naming convention from the Epansin Working Group (Kende et al, Plant Mol Bio). Involved in the formation of nematode-induced syncytia in roots of Arabidopsis thaliana. Identical to Epansin-A10 precursor (AtEPA10) (Alpha-epansin-10) (At-EP10) (AtE10) (Ath-EpAlpha-1.1) (EPA10) [Arabidopsis Thaliana] (GB:Q9LDR9); similar to ATEPA1 (ARABI…	184
	At30007708	B	ABA-like repression	At2g03090	0.539423	0.649798	0.39	0.440006																	10.7	cell wall.modification	ATEPA15 (ARABIDOPSIS THALIANA EPANSIN A15) member of Alpha-Epansin Gene Family. Naming convention from the Epansin Working Group (Kende et al, 2004. Plant Mol Bio). Involved in the formation of nematode-induced syncytia in roots of Arabidopsis thaliana. Identical to Epansin-A15 precursor (AtEPA15) (Alpha-epansin-15) (At-EP15) (AtE15) (Ath-EpAlpha-1.3) (EPA15) [Arabidopsis Thaliana] (GB:O80622;GB:…	186
	A200840_01	B	ABA-like repression	At1g54630			0.398827	0.264945																	11.1.12	lipid metabolism.FA synthesis and FA elongation.ACP protein	ACP3 (ACYL CARRIER PROTEIN 3) encodes an acyl carrier protein epressed in leaves, roots, and dry seeds. Gene epression is not regulated by light. Identical to Acyl carrier protein 3, chloroplast precursor (ACP) (ACL1.3) [Arabidopsis Thaliana] (GB:P25702;GB:Q9ZVM7); similar to ACP2 (ACYL CARRIER PROTEIN 2) [Arabidopsis thaliana] (TAIR:AT1G54580.1); similar to acyl carrier protein 2 (GB:1908420A); …	217
	A012388_01	B	ABA-like repression	At3g05020			0.67	0.526119																	11.1.12	lipid metabolism.FA synthesis and FA elongation.ACP protein	ACP1 (ACYL CARRIER PROTEIN 1) encodes an acyl carrier protein epressed in leaves, roots, and dry seeds. Protein is not regulated by light. Identical to Acyl carrier protein 1, chloroplast precursor (ACP) (ACP-1) [Arabidopsis Thaliana] (GB:P11829); similar to ACP5 (ACYL CARRIER PROTEIN 5), acyl carrier [Arabidopsis thaliana] (TAIR:AT5G27200.1); similar to acyl carrier protein 1 (GB:1908420B); cont…	218
	A015004_01	B	ABA-like repression	At4g04870			0.595697	0.535345																	11.3	lipid metabolism.Phospholipid synthesis	CLS (CARDIOLIPIN SYNTHASE); cardiolipin synthase/ phosphatidyltransferase Cardiolipin synthase. similar to PGPS1 (PHOSPHATIDYLGLYCEROLPHOSPHATE+SYNTHASE+1), CDP-alcohol phosphatidyltransferase [Arabidopsis thaliana] (TAIR:AT2G39290.1); similar to Os01g0789100 [Oryza sativa (japonica cultivar-group)] (GB:NP_001044486.1); similar to CDP-alcohol phosphatidyltransferase/Phosphatidylglycerol-phosphate…	230
	A004769_01	B	ABA-like repression	At1g66200			0.552414	0.58																	12.2.2	N-metabolism.ammonia metabolism.glutamine synthase	ATGSR2 (Arabidopsis thaliana glutamine synthase clone R2); glutamate-ammonia ligase encodes a cytosolic glutamate synthetase, this enzyme has low affinity with substrate ammonium Identical to Glutamine synthetase cytosolic isozyme 1-2 (EC 6.3.1.2) (GLN1;2) (Glutamate--ammonia ligase GLN1;2) (GLN1-2) [Arabidopsis Thaliana] (GB:Q8LCE1;GB:Q9C8C7); similar to ATGSKB6 (Arabidopsis thaliana glutamine s…	262
	A022457_01	B	ABA-like repression	At4g11640			0.677335	0.597555																	13.1.4.5	amino acid metabolism.synthesis.branched chain group.isoleucine specific	ATSR (ARABIDOPSIS THALIANA SIGNAL-RESPONSIVE); serine racemase Serine racemase, which is a bifunctional PLP-dependent enzyme catalyzing racemization of serine and dehydration of serine to pyruvate in the same way as mammalian serine racemases. similar to mammalian serine racemases. similar to OMR1 (L-O-METHYLTHREONINE RESISTANT 1), threonine ammonia-lyase [Arabidopsis thaliana] (TAIR:AT3G10050.1)…	281
	At30027720	B	ABA-like repression	At5g56760			0.456696	0.59																	13.1.5.3.2	amino acid metabolism.synthesis.serine-glycine-cysteine group.cysteine.SAT	AtSerat1;1 (SERINE ACETYLTRANSFERASE 52); serine O-acetyltransferase Encodes a cytosolic serine O-acetyltransferase involved in sulfur assimilation and cysteine biosynthesis. Epressed in the vascular system. Identical to Serine acetyltransferase 5 (EC 2.3.1.30) (AtSAT-5) (SAT-c) (AtSERAT1;1) (SAT5) [Arabidopsis Thaliana] (GB:Q42538;GB:Q8LFG6); similar to AtSerat2,2 (SERINE ACETYLTRANSFERASE 1), s…	286
	A203352_01	B	ABA-like repression	At5g57890			0.548259	0.51																	13.1.6.5.1	amino acid metabolism.synthesis.aromatic aa.tryptophan.anthranilate synthase	anthranilate synthase beta subunit, putative similar to ASB1 (ANTHRANILATE SYNTHASE BETA SUBUNIT 1), anthranilate synthase [Arabidopsis thaliana] (TAIR:AT1G25220.1); similar to Os04g0463500 [Oryza sativa (japonica cultivar-group)] (GB:NP_001053011.1); similar to Os03g0718000 [Oryza sativa (japonica cultivar-group)] (GB:NP_001051085.1); similar to Multifunctional pyrimidine synthesis protein CAD (…	288
	At30000785	B	ABA-like repression	At1g07780			0.5	0.532876																	13.1.6.5.3	amino acid metabolism.synthesis.aromatic aa.tryptophan.phosphoribosyanthranilate isomerase	PAI1 (PHOSPHORIBOSYLANTHRANILATE ISOMERASE 1); phosphoribosylanthranilate isomerase Encodes phosphoribosylanthranilate isomerase which catalyzes the third step of the tryptophan biosynthetic pathway. Member of gene family. similar to PAI2 (PHOSPHORIBOSYLANTHRANILATE ISOMERASE 2), phosphoribosylanthranilate isomerase [Arabidopsis thaliana] (TAIR:AT5G05590.1); similar to phosphoribosylanthranilate …	289
	At30001026	B	ABA-like repression	At1g09795			0.63	0.608083																	13.1.7.1	amino acid metabolism.synthesis.histidine.ATP phosphoribosyl transferase	ATATP-PRT2 (ATP PHOSPHORIBOSYL TRANSFERASE 2); ATP phosphoribosyltransferase ATP phosphoribosyl transferase, catalyses first step of histidine biosynthesis similar to ATATP-PRT1 (ATP PHOSPHORIBOSYL TRANSFERASE) [Arabidopsis thaliana] (TAIR:AT1G58080.1); similar to chloroplast ATP phosphoribosyl transferase [Alyssum montanum] (GB:AAT74598.1); similar to chloroplast ATP phosphoribosyl transferase […	291
	A008573_01	B	ABA-like repression	At2g40300	0.57	0.72	0.49916	0.502908																	15.2	metal handling.binding, chelation and storage	ATFER4 (FERRITIN 4); ferric iron binding Identical to Ferritin-4, chloroplast precursor (EC 1.16.3.1) (FER4) [Arabidopsis Thaliana] (GB:Q9S756;GB:Q8WHW5); similar to ATFER3 (FERRITIN 3), ferric iron binding [Arabidopsis thaliana] (TAIR:AT3G56090.1); similar to ferritin [Chorispora bungeana] (GB:ABB22752.1); contains InterPro domain Ferritin-related; (InterPro:IPR012347); contains InterPro domain …	311
	A018154_01	B	ABA-like repression	At5g56660			0.82	0.621527																	17.2.1	hormone metabolism.auin.synthesis-degradation	ILL2 (IAA-leucine resistant (ILR)-like gene 2); metallopeptidase encodes IAA-amino acid hydrolase that has a broad range of substrate specificity. It is most active on IAA-Ala among the IAA-conjugate hydrolases tested. Identical to IAA-amino acid hydrolase ILR1-like 2 precursor (EC 3.5.1.-) (ILL2) [Arabidopsis Thaliana] (GB:P54970;GB:O49221); similar to ILL1 (IAA-leucine resistant (ILR)-like gene…	371
	At30003092	B	ABA-like repression	At1g29430	0.548518	0.67	0.535059	0.525979																	17.2.3	hormone metabolism.auin.induced-regulated-responsive-activated	auin-responsive family protein similar to auin-responsive family protein [Arabidopsis thaliana] (TAIR:AT5G27780.1); similar to auin-induced SAUR-like protein [Capsicum annuum] (GB:AAM12781.1); contains InterPro domain Auin responsive SAUR protein; (InterPro:IPR003676)	380
	A020351_01	B	ABA-like repression	At2g21210	0.544649	0.636831		0.709027	0.795865																17.2.3	hormone metabolism.auin.induced-regulated-responsive-activated	auin-responsive protein, putative Putative auin-regulated protein whose epression is downregulated in response to chitin oligomers. similar to auin-responsive protein, putative [Arabidopsis thaliana] (TAIR:AT4G38840.1); similar to hypothetical protein [Malus domestica] (GB:CAB07785.1); contains InterPro domain Auin responsive SAUR protein; (InterPro:IPR003676)	382
	At30009011	B	ABA-like repression	At2g21220	0.56	0.493206			0.7016																17.2.3	hormone metabolism.auin.induced-regulated-responsive-activated	auin-responsive protein, putative similar to auin-responsive protein, putative [Arabidopsis thaliana] (TAIR:AT4G38860.1); similar to Auin responsive SAUR protein [Medicago truncatula] (GB:ABE79956.1); contains InterPro domain Auin responsive SAUR protein; (InterPro:IPR003676)	385
	A010702_01	B	ABA-like repression	At3g16050			0.608092	0.615181																	17.5.3	hormone metabolism.ethylene.induced-regulated-responsive-activated	A37 (PYRIDOINE BIOSYNTHESIS 1.2); protein heterodimerization Encodes a protein with pyridoal phosphate synthase activity whose transcripts were detected mostly in roots and accumulate during senescence. The protein was found in very low abundance, which prevented a specific localisation. Identical to Probable pyridoal biosynthesis protein PD1.2 (AtPD1.2) (AtPD1;3) (PD12) [Arabidopsis Thaliana] (G…	418
	A013457_01	B	ABA-like repression	At4g03060			0.530391	0.566086																	17.6.1	hormone metabolism.gibberelin.synthesis-degradation	AOP2 (ALKENYL HYDROALKYL PRODUCING 2); oidoreductase, acting on paired donors, with incorporation or reduction of molecular oygen, 2-ooglutarate as one donor, and incorporation of one atom each of oygen into both donors encodes a 2-ooglutarate-dependent dioygenase that catalyzes the conversion of methylsulfinylalkyl glucosinolates to alkenyl glucosinolates. involved in glucosinolate biosynthesis …	421
	A200673_01	B	ABA-like repression	At1g37150			0.322194	0.409316																	18	Co-factor and vitamine metabolism	holocarboylase synthetase 2 (HCS2.d) similar to HCS1 (HOLOCARBOYLASE SYNTHASE), catalytic [Arabidopsis thaliana] (TAIR:AT2G25710.2); similar to Os02g0167000 [Oryza sativa (japonica cultivar-group)] (GB:NP_001046003.1); similar to putative holocarboylase synthetase [Oryza sativa (japonica cultivar-group)] (GB:BAD26236.1); contains InterPro domain Biotin/lipoate A/B protein ligase; (InterPro:IPR004…	434
	A004839_01	B	ABA-like repression	At1g32210			0.476606	0.383902																	20.1	stress.biotic	ATDAD1 (DEFENDER AGAINST APOPTOTIC DEATH 1) Encodes protein involved in suppression of apoptosis. Complements a mammalian apoptosis suppressor mutation. Identical to Dolichyl-diphosphooligosaccharide--protein glycosyltransferase subunit DAD1 (EC 2.4.1.119) (Oligosaccharyl transferase subunit DAD1) (Defender against cell death 1) (DAD-1) (AtDAD1) (DAD1) [Arabidopsis Thaliana] (GB:Q39080); similar …	461
	At30006893	B	ABA-like repression	At1g75830	0.21	0.270996			0.49																20.1	stress.biotic	LCR67/PDF1.1 (Low-molecular-weight cysteine-rich 67) Identical to Cysteine-rich antifungal protein 1 precursor (AFP1) (Anther-specific protein S18 homolog) (Low-molecular-weight cysteine-rich protein LCR67) (AFP1) [Arabidopsis Thaliana] (GB:P30224;GB:Q42179); similar to PDF1.3 (plant defensin 1.3) [Arabidopsis thaliana] (TAIR:AT2G26010.1); similar to Cysteine-rich antifungal protein 1 precursor (…	463
	At30010602	B	ABA-like repression	At2g35520			0.5	0.415854																	20.1	stress.biotic	defender against cell death 2 (DAD2) Identical to Defender against cell death 2 (DAD-2) (AtDAD2) (DAD2) [Arabidopsis Thaliana] (GB:O22622;GB:Q94A89;GB:Q9SLH6); similar to ATDAD1 (DEFENDER AGAINST APOPTOTIC DEATH 1) [Arabidopsis thaliana] (TAIR:AT1G32210.1); similar to DAD1 [Petunia hybrida] (GB:AAO73434.1); contains InterPro domain Defender against death DAD protein; (InterPro:IPR003038)	467
	At30009517	B	ABA-like repression	At2g26020		0.282558			0.612514																20.1.7.12	stress.biotic.PR-proteins.plant defensins	PDF1.2b (plant defensin 1.2b) Identical to Probable cysteine-rich antifungal protein At2g26020 precursor (AFP) [Arabidopsis Thaliana] (GB:O80994); similar to PDF1.2c (plant defensin 1.2c) [Arabidopsis thaliana] (TAIR:AT5G44430.1); similar to PDF1.2 (Low-molecular-weight cysteine-rich 77) [Arabidopsis thaliana] (TAIR:AT5G44420.1); similar to antifungal protein [Sinapis alba] (GB:AAY15221.1); conta…	491
	At30009516	B	ABA-like repression	At2g26010	0.2	0.308812			0.670535																20.1.7.12	stress.biotic.PR-proteins.plant defensins	PDF1.3 (plant defensin 1.3) Identical to Probable cysteine-rich antifungal protein At2g26010 precursor (AFP) [Arabidopsis Thaliana] (GB:O80995); similar to PDF1.2c (plant defensin 1.2c) [Arabidopsis thaliana] (TAIR:AT5G44430.1); similar to antifungal protein [Sinapis alba] (GB:AAY15221.1); contains InterPro domain Gamma thionin; (InterPro:IPR008176); contains InterPro domain Knottin; (InterPro:IP…	492
	At30026318	B	ABA-like repression	At5g44420	0.24	0.344989			0.45																20.1.7.12	stress.biotic.PR-proteins.plant defensins	PDF1.2 (Low-molecular-weight cysteine-rich 77) Encodes an ethylene- and jasmonate-responsive plant defensin. mRNA levels are not responsive to salicylic acid treatment; although jasmonate and salicylic acid can act synergistically to enhance the epression of this gene. Identical to Low-molecular cysteine-rich antifungal protein LCR77 precursor (LCR77) [Arabidopsis Thaliana] (GB:Q9FI23;GB:P82786);…	494
	At30026319	B	ABA-like repression	At5g44430	0.34	0.319339																			20.1.7.12	stress.biotic.PR-proteins.plant defensins	PDF1.2c (plant defensin 1.2c) similar to PDF1.3 (plant defensin 1.3) [Arabidopsis thaliana] (TAIR:AT2G26010.1); similar to antifungal protein [Sinapis alba] (GB:AAY15221.1); contains InterPro domain Gamma thionin; (InterPro:IPR008176); contains InterPro domain Knottin; (InterPro:IPR003614)	495
	At30028597	B	ABA-like repression	At5g64360			0.507667	0.449354																	20.2.1	stress.abiotic.heat	DNAJ heat shock N-terminal domain-containing protein similar to DNAJ heat shock N-terminal domain-containing protein [Arabidopsis thaliana] (TAIR:AT5G09540.1); similar to Heat shock protein DnaJ, N-terminal [Medicago truncatula] (GB:ABE93084.1); contains InterPro domain Heat shock protein DnaJ, N-terminal; (InterPro:IPR001623)	514
	A020205_01	B	ABA-like repression	At1g03680			0.674956	0.75																	21.1	redo.thioredoin	ATHM1 (Arabidopsis thioredoin M-type 1); thiol-disulfide echange intermediate encodes a chloroplast thioredoin similar to prokaryotic thioredoins. Identical to Thioredoin M-type 1, chloroplast precursor (TR-M1) [Arabidopsis Thaliana] (GB:O48737); similar to ATHM2 (Arabidopsis thioredoin M-type 2), thiol-disulfide echange intermediate [Arabidopsis thaliana] (TAIR:AT4G03520.1); similar to Thioredoi…	561
	A023363_01	B	ABA-like repression	At2g32920			0.564761	0.45																	21.1	redo.thioredoin	ATPDIL2-3 (PDI-LIKE 2-3); protein disulfide isomerase Encodes a protein disulfide isomerase-like (PDIL) protein, a member of a multigene family within the thioredoin (TR) superfamily. similar to ATPDIL2-2 (PDI-LIKE 2-2), thiol-disulfide echange intermediate [Arabidopsis thaliana] (TAIR:AT1G04980.1); similar to Os09g0451500 [Oryza sativa (japonica cultivar-group)] (GB:NP_001063331.1); similar to p…	564
	At30009686	B	ABA-like repression	At2g27450			0.466533	0.358433																	22.1.5	polyamine metabolism.synthesis.N-carbamoylputrescine amidohydrolase	NLP1 (NITRILASE-LIKE PROTEIN 1); hydrolase, acting on carbon-nitrogen (but not peptide) bonds Encodes N-carbamoylputrescine amidohydrolase that is involved in putrescine and polyamine biosynthesis. Identical to N-carbamoylputrescine amidase (EC 3.5.1.53) (Nitrilase-like protein 1) (CPA) [Arabidopsis Thaliana] (GB:Q8VYF5;GB:Q9ZQH4); similar to BETA-UP (BETA-UREIDOPROPIONASE), beta-ureidopropionase…	608
	At30008190	B	ABA-like repression	At2g12280			0.59	0.406397																	25.2	C1-metabolism.formate-tetrahydrofolate ligase	ligase, putative Identical to Formate--tetrahydrofolate ligase (EC 6.3.4.3) (Formyltetrahydrofolate synthetase) (10-formyletrahydrofolate synthetase) (FHS) (FTHFS) (THFS) [Arabidopsis Thaliana] (GB:Q9SPK5); similar to THFS (10-FORMYLTETRAHYDROFOLATE SYNTHETASE), ATP binding / formate-tetrahydrofolate ligase [Arabidopsis thaliana] (TAIR:AT1G50480.1); similar to Formate--tetrahydrofolate ligase (Fo…	629
	At30026052	B	ABA-like repression	At5g42100			0.605903	0.53158																	26.4	misc.beta 1,3 glucan hydrolases	glycosyl hydrolase family 17 protein encodes a plasmodesmal (Pd)-associated membrane protein involved in plasmodesmal callose degradation, i.e. beta-1,3-glucanase (EC 3.2.1.39), and functions in the gating of Pd Identical to Putative glucan endo-1,3-beta-glucosidase 10 precursor (EC 3.2.1.39) ((1->3)-beta-glucan endohydrolase 10) ((1->3)-beta-glucanase 10) (Beta-1,3-endoglucanase 10) (Beta-1,3-gl…	655
	At30025957	B	ABA-like repression	At5g41240			0.682692	0.50086																	26.9	misc.glutathione S transferases	ATGSTT2 (Arabidopsis thaliana Glutathione S-transferase (class theta) 2); glutathione transferase Encodes glutathione transferase belonging to the theta class of GSTs. Naming convention according to Wagner et al. (2002). similar to ATGSTT3 (Arabidopsis thaliana Glutathione S-transferase (class theta) 3), glutathione transferase [Arabidopsis thaliana] (TAIR:AT5G41220.1); similar to glutathione S-t…	680
	A018688_01	B	ABA-like repression	At5g66390		0.341552	0.618447		0.745386																26.12	misc.peroidases	peroidase 72 (PER72) (P72) (PRR8) Identical to Peroidase 72 precursor (EC 1.11.1.7) (Atpero P72) (PRR8) (ATP6a) (PER72) [Arabidopsis Thaliana] (GB:Q9FJZ9;GB:Q43736); similar to peroidase, putative [Arabidopsis thaliana] (TAIR:AT4G36430.1); similar to hypothetical protein [Thellun (GB:ABB45838.1); contains InterPro domain Haem peroidase; (InterPro:IPR010255); contains InterPro domain Haem peroidas…	705
	A018674_01	B	ABA-like repression	At5g64620	0.616409	0.530837	0.342685	0.437706																	26.18	misc.invertase/pectin methylesterase inhibitor family protein	C/VIF2 (CELL WALL / VACUOLAR INHIBITOR OF FRUCTOSIDASE 2); pectinesterase inhibitor Plant cell wall (CWI) and vacuolar invertases (VI) play important roles in carbohydrate metabolism, stress responses and sugar signaling. similar to C/VIF1 (CELL WALL / VACUOLAR INHIBITOR OF FRUCTOSIDASE 1), pectinesterase inhibitor [Arabidopsis thaliana] (TAIR:AT1G47960.1); similar to nvertase/pectin methylestera…	717
	A012028_01	B	ABA-like repression	At3g16370	0.73	0.620816			0.736016																26.28	misc.GDSL-motif lipase	GDSL-motif lipase/hydrolase family protein similar to GDSL-motif lipase, putative [Arabidopsis thaliana] (TAIR:AT5G22810.1); similar to Lipolytic enzyme, G-D-S-L [Medicago truncatula] (GB:ABE90349.1); contains InterPro domain Lipolytic enzyme, G-D-S-L; (InterPro:IPR001087)	758
	At30014234	B	ABA-like repression	At3g19330			0.484612	0.453297																	27.1	RNA.processing	polyadenylate-binding protein-related / PABP-related similar to unknown protein [Arabidopsis thaliana] (TAIR:AT3G19250.1); similar to H0502B11.13 [Oryza sativa (indica cultivar-group)] (GB:CAH66533.1); similar to OJ000315_02.21 [Oryza sativa (japonica cultivar-group)] (GB:CAE05376.1); contains InterPro domain Protein of unknown function DUF677; (InterPro:IPR007749)	766
	A015235_01	B	ABA-like repression	At4g25630	0.544497	0.416371	0.350181	0.481722	0.750795																27.1	RNA.processing	FIB2 (FIBRILLARIN 2) encodes a fibrillarin, a key nucleolar protein in eukaryotes which associates with bo C/D small nucleolar RNAs (snoRNAs) directing 2'-O-ribose methylation of the rRNA. This gene also encodes a novel bo C/D snoRNA, U60.2f in its fifth intron that accumulates in seedlings and that their targeted residue on the 25 S rRNA is methylated. Identical to rRNA 2'-O-methyltransferase fi…	767
	A016130_01	B	ABA-like repression	At5g14610			0.540535	0.512448																	27.1.2	RNA.processing.RNA helicase	ATP binding / ATP-dependent helicase similar to DRH1 (DEAD bo RNA helicase 1) [Arabidopsis thaliana] (TAIR:AT3G01540.1); similar to P72 DEAD bo protein [Pisum sativum] (GB:AAF04377.1); similar to WW/Rsp5/WWP; Helicase, C-terminal [Medicago truncatula] (GB:ABE92110.1); similar to Probable DEAD-bo ATP-dependent RNA helicase 46 (GB:Q9LYJ9); contains InterPro domain DEAD/DEAH bo helicase; (InterPro:I…	773
	At30001726	B	ABA-like repression	At1g15920			0.7	0.435196																	27.1.19	RNA.processing.ribonucleases	CCR4-NOT transcription comple protein, putative similar to CCR4-NOT transcription comple protein, putative [Arabidopsis thaliana] (TAIR:AT2G32070.1); similar to Polynucleotidyl transferase, Ribonuclease H fold [Medicago truncatula] (GB:ABE87519.1); contains InterPro domain Ribonuclease CAF1; (InterPro:IPR006941); contains InterPro domain Polynucleotidyl transferase, Ribonuclease H fold; (InterPro…	774
	At30005256	B	ABA-like repression	At1g60850			0.442197	0.478604																	27.2	RNA.transcription	ATRPAC42 (Arabidopsis thaliana RNA polymerase I subunit 42); DNA binding / DNA-directed RNA polymerase similar to ATRPAC43 (Arabidopsis thaliana RNA polymerase I subunit 43), DNA binding / DNA-directed RNA polymerase [Arabidopsis thaliana] (TAIR:AT1G60620.1); similar to RNA polymerase subunit (GB:AAB00528.1); contains InterPro domain RNA polymerase, RpoA/D/Rpb3-type; (InterPro:IPR011263); contain…	777
	At30007858	B	ABA-like repression	At2g04630			0.72	0.550201																	27.2	RNA.transcription	DNA-directed RNA polymerase II, putative similar to DNA-directed RNA polymerase II, putative [Arabidopsis thaliana] (TAIR:AT5G51940.1); similar to Os07g0463100 [Oryza sativa (japonica cultivar-group)] (GB:NP_001059582.1); similar to Os03g0586600 [Oryza sativa (japonica cultivar-group)] (GB:NP_001050570.1); similar to DNA-directed RNA polymerase IIa [Nicotiana tabacum] (GB:AAD34613.1); contains In…	778
	At30021283	B	ABA-like repression	At4g31720			0.596062	0.453318																	27.2	RNA.transcription	TAFII15 (SALT TOLERANCE DURING GERMINATION 1); transcription factor Arabidopsis thaliana putative TBP-associated 15 kDa subunit protein (TAFII15) similar to TATA bo-binding protein associated factor 10 [Flaveria trinervia] (GB:BAD08452.1); contains InterPro domain Transcription initiation factor TFIID, 23-30 kDa subunit; (InterPro:IPR003923); contains InterPro domain Histone-fold; (InterPro:IPR00…	781
	At30013255	B	ABA-like repression	At3g11200			0.420726	0.446719																	27.3.2	RNA.regulation of transcription.Alfin-like	PHD finger family protein similar to PHD finger family protein [Arabidopsis thaliana] (TAIR:AT5G05610.2); similar to PHD4 [Medicago truncatula] (GB:ABJ99761.1); contains InterPro domain Zinc finger, FYVE/PHD-type; (InterPro:IPR011011); contains InterPro domain Zinc finger, PHD-type; (InterPro:IPR001965)	785
	At30007151	B	ABA-like repression	At1g78080			0.64	0.535403																	27.3.3	RNA.regulation of transcription.AP2/EREBP, APETALA2/Ethylene-responsive element binding protein family	RAP2.4 (related to AP2 4); DNA binding / transcription factor encodes a member of the DREB subfamily A-6 of ERF/AP2 transcription factor family (RAP2.4). The protein contains one AP2 domain. There are 8 members in this subfamily. similar to AP2 domain-containing transcription factor, putative [Arabidopsis thaliana] (TAIR:AT1G22190.1); similar to transcription factor DRE-binding factor 2 [Gossypiu…	786
	At30003145	B	ABA-like repression	At1g29950			0.545094	0.409225																	27.3.6	RNA.regulation of transcription.bHLH,Basic Heli-Loop-Heli family	transcription factor/ transcription regulator similar to transcription factor/ transcription regulator [Arabidopsis thaliana] (TAIR:AT5G50010.1); similar to Heli-loop-heli DNA-binding [Medicago truncatula] (GB:ABE90109.1); contains InterPro domain Heli-loop-heli DNA-binding; (InterPro:IPR011598); contains InterPro domain Basic heli-loop-heli dimerisation region bHLH; (InterPro:IPR001092)	800
	A019068_01	B	ABA-like repression	At5g10570			0.475323	0.433906																	27.3.6	RNA.regulation of transcription.bHLH,Basic Heli-Loop-Heli family	basic heli-loop-heli (bHLH) family protein similar to BHLH093 (BETA HLH PROTEIN 93), DNA binding / transcription factor [Arabidopsis thaliana] (TAIR:AT5G65640.1); similar to Os03g0135700 [Oryza sativa (japonica cultivar-group)] (GB:NP_001048889.1); similar to Putative bHLH transcription protein [Oryza sativa (japonica cultivar-group)] (GB:AAN05491.1); contains InterPro domain Heli-loop-heli DNA-b…	807
	A000036_01	B	ABA-like repression	At1g28050				0.59602																	27.3.7	RNA.regulation of transcription.C2C2(Zn) CO-like, Constans-like zinc finger family	zinc finger (B-bo type) family protein Identical to Zinc finger protein CONSTANS-LIKE 15 (COL15) [Arabidopsis Thaliana] (GB:Q9C7E8); similar to zinc finger (B-bo type) family protein [Arabidopsis thaliana] (TAIR:AT2G33500.2); similar to Os08g0536300 [Oryza sativa (japonica cultivar-group)] (GB:NP_001062363.1); similar to zinc-finger protein C60910-like [Oryza sativa (japonica cultivar-group)] (GB…	810
	A001456_01	B	ABA-like repression	At1g08000			0.393895	0.505591																	27.3.9	RNA.regulation of transcription.C2C2(Zn) GATA transcription factor family	zinc finger (GATA type) family protein Identical to GATA transcription factor 5 (AtGATA-5) (GATA5) [Arabidopsis Thaliana] (GB:Q8VZP4;GB:Q9LN07); similar to zinc finger (GATA type) family protein [Arabidopsis thaliana] (TAIR:AT1G08010.2); similar to GATA-1 zinc finger protein [Nicotiana tabacum] (GB:CAC28528.1); contains InterPro domain Zinc finger, GATA-type; (InterPro:IPR000679)	816
	A001911_01	B	ABA-like repression	At1g03790			0.260852	0.367497																	27.3.12	RNA.regulation of transcription.C3H zinc finger family	zinc finger (CCCH-type) family protein similar to zinc finger (CCCH-type) family protein [Arabidopsis thaliana] (TAIR:AT5G44260.1); similar to putative CCCH-type zinc finger transcription factor [Gossypium hirsutum] (GB:AA20386.1); contains InterPro domain Zinc finger, CCCH-type; (InterPro:IPR000571)	821
	A004584_01	B	ABA-like repression	At1g23380			0.490645	0.539441																	27.3.22	RNA.regulation of transcription.HB,Homeobo transcription factor family	KNAT6 (Knotted-like Arabidopsis thaliana 6); DNA binding / transcription factor homeodomain transcription factor KNAT6, belonging to class I of KN transcription factor family (which also includes KNAT1 and KNAT2). Epression is increased in as and bop1 leaf mutants. similar to KNAT2 (KNOTTED-LIKE FROM ARABIDOPSIS THALIANA 2), transcription factor [Arabidopsis thaliana] (TAIR:AT1G70510.1); similar …	834
	A005229_01	B	ABA-like repression	At2g17950			0.495776	0.449928																	27.3.22	RNA.regulation of transcription.HB,Homeobo transcription factor family	WUS (WUSCHEL); DNA binding / transcription factor Homeobo gene controlling the stem cell pool. Epressed in the stem cell organizing center of meristems. Required to keep the stem cells in an undifferentiated state. Regulation of WUS transcription is a central checkpoint in stem cell control. The size of the WUS epression domain controls the size of the stem cell population through WUS indirectly …	838
	A000220_01	B	ABA-like repression	At1g27000			0.436415	0.412956																	27.3.35	RNA.regulation of transcription.bZIP transcription factor family	bZIP family transcription factor similar to unknown protein [Arabidopsis thaliana] (TAIR:AT2G02730.2); similar to bZIP transcription factor bZIP109 [Glycine ma] (GB:ABI34660.1); contains InterPro domain Protein of unknown function DUF1664; (InterPro:IPR012458)	862
	A202591_01	B	ABA-like repression	At5g14270			0.594541	0.443025																	27.3.52	RNA.regulation of transcription.Global transcription factor group	ATBET9 (ARABIDOPSIS THALIANA BROMODOMAIN AND ETRATERMINAL DOMAIN PROTEIN 9); DNA binding similar to ATBET10 (ARABIDOPSIS THALIANA BROMODOMAIN AND ETRATERMINAL DOMAIN PROTEIN 10), DNA binding [Arabidopsis thaliana] (TAIR:AT3G01770.1); similar to putative bromodomain-containing protein [Oryza sativa (japonica cultivar-group)] (GB:BAD08859.1); contains InterPro domain Bromodomain; (InterPro:IPR00148…	877
	A025619_01	B	ABA-like repression	At1g32750		0.515369	0.336026	0.555092																	27.3.54	RNA.regulation of transcription.Histone acetyltransferases	HAF01 (Histone acetyltransferase TAFII250 family); DNA binding Identical to Transcription initiation factor TFIID subunit 1-A (TAFII250-A) (AtTAF1a) (HAF1) [Arabidopsis Thaliana] (GB:Q8LRK9;GB:Q9LPI9); similar to HAF2 (HISTONE ACETYLTRANSFERASE OF THE TAFII250 FAMILY), DNA binding [Arabidopsis thaliana] (TAIR:AT3G19040.1); similar to putative HAC13 protein [Oryza sativa (japonica cultivar-group)]…	878
	A024785_01	B	ABA-like repression	At1g48610			0.68	0.669514																	27.3.67	RNA.regulation of transcription.putative transcription regulator	AT hook motif-containing protein similar to HON4, DNA binding [Arabidopsis thaliana] (TAIR:AT3G18035.1); similar to DNA binding protein [Brassica rapa] (GB:ABK78696.1); contains InterPro domain HMG-I and HMG-Y, DNA-binding; (InterPro:IPR000637)	888
	At30006992	B	ABA-like repression	At1g76710			0.49	0.508019																	27.3.69	RNA.regulation of transcription.SET-domain transcriptional regulator family	SET domain-containing protein (ASHH1) Identical to Histone-lysine N-methyltransferase ASHH1 (EC 2.1.1.43) (ASH1 homolog 1) (Protein SET DOMAIN GROUP 26) (ASHH1) [Arabidopsis Thaliana] (GB:Q84WW6;GB:Q945S9;GB:Q9SRE2); similar to EFS (EARLY FLOWERING IN SHORT DAYS) [Arabidopsis thaliana] (TAIR:AT1G77300.2); similar to Nuclear protein SET; SET-related re (GB:ABE86023.1); contains InterPro domain Nuc…	897
	A010663_01	B	ABA-like repression	At3g09735			0.67	0.612633																	27.3.81	RNA.regulation of transcription.S1FA	DNA-binding S1FA family protein Identical to DNA-binding protein S1FA3 (S1FA3) [Arabidopsis Thaliana] (GB:Q93VI0); similar to DNA-binding S1FA family protein [Arabidopsis thaliana] (TAIR:AT2G37120.1); similar to DNA-binding protein S1FA (GB:P42552); contains InterPro domain DNA binding protein S1FA; (InterPro:IPR006779)	903
	A023484_01	B	ABA-like repression	At2g07090	0.600843	0.514458			0.754015																27.3.83	RNA.regulation of transcription.GRF zinc finger family	similar to unknown protein [Arabidopsis thaliana] (TAIR:AT1G43920.1); similar to GRF zinc finger containing protein [Brassica oleracea] (GB:ABD64950.1)	904
	A005186_01	B	ABA-like repression	At1g22910			0.58	0.483568																	27.4	RNA.RNA binding	RNA recognition motif (RRM)-containing protein similar to RNA recognition motif (RRM)-containing protein [Arabidopsis thaliana] (TAIR:AT1G33470.2); similar to Os01g0876800 [Oryza sativa (japonica cultivar-group)] (GB:NP_001044971.1); similar to Os01g0958500 [Oryza sativa (japonica cultivar-group)] (GB:NP_001045454.1); similar to RNA-binding re (GB:ABE82599.1); contains InterPro domain Nucleotide-…	925
	A025800_01	B	ABA-like repression	At1g79650			0.515801	0.342157																	28.2	DNA.repair	RAD23; damaged DNA binding putative DNA repair protein RAD23 Identical to Putative DNA repair protein RAD23-1 (RAD23-like protein 1) (AtRAD23- 1) (RAD23-1) [Arabidopsis Thaliana] (GB:Q84L33;GB:Q84L34;GB:Q8LA46;GB:Q94CE9;GB:Q9MA10); similar to DNA repair protein RAD23, putative [Arabidopsis thaliana] (TAIR:AT1G16190.1); similar to RAD23 protein, isoform II [Daucus carota] (GB:CAA72742.1); contains…	951
	At30016560	B	ABA-like repression	At3g52050			0.450619	0.489947																	28.99	DNA.unspecified	5'-3' eonuclease family protein similar to 5'-3' eonuclease family protein [Arabidopsis thaliana] (TAIR:AT1G34380.1); similar to Os03g0227300 [Oryza sativa (japonica cultivar-group)] (GB:NP_001049444.1); similar to 5'-3' eonuclease, N-terminal resolvase-like domain containing protein, epressed [Oryza sativa (japonica cultivar-group)] (GB:ABF94755.1); contains InterPro domain 5&apos; (InterPro:IPR…	957
	A012726_01	B	ABA-like repression	At3g46100			0.65	0.409699																	29.1.21	protein.aa activation.histidine-tRNA ligase	ATHRS1 (HISTIDYL-TRNA SYNTHETASE 1); histidine-tRNA ligase histidyl-tRNA synthetase similar to ATP binding / aminoacyl-tRNA ligase [Arabidopsis thaliana] (TAIR:AT5G03406.1); similar to PREDICTED P0627E03.18 gene product [Oryza sativa (ISS) [Ostreococcus tauri] (GB:CAL56871.1); similar to Os02g0754700 [Oryza sativa (japonica cultivar-group)] (GB:NP_001048157.1); contains InterPro domain Histidyl-t…	960
	A010616_01	B	ABA-like repression	At3g27850	0.506057	0.512929	0.303256	0.422531																	29.2.1.1.1.2.12	protein.synthesis.ribosomal protein.prokaryotic.chloroplast.50S subunit.L12	Identical to 50S ribosomal protein L12-3, chloroplast precursor (RPL12C) [Arabidopsis Thaliana] (GB:P36212;GB:Q9LK92); similar to RPL12-A (RIBOSOMAL PROTEIN L12-A), structural constituent of ribosome [Arabidopsis thaliana] (TAIR:AT3G27830.1); similar to ribosomal protein L12-1a [Nicotiana tabacum] (GB:CAA44226.1); similar to 50S ribosomal protein L12, chloroplast precursor (CL12) (GB:P24929); con…	983
	At30028638	B	ABA-like repression	At5g64650			0.515872	0.399191																	29.2.1.1.3.2.17	protein.synthesis.ribosomal protein.prokaryotic.unknown organellar.50S subunit.L17	similar to ribosomal protein L17 family protein [Arabidopsis thaliana] (TAIR:AT5G09770.1); similar to unnamed protein product [Vitis vinifera] (GB:CAO46445.1); contains InterPro domain Ribosomal protein L17; (InterPro:IPR000456)	1001
	A200999_01	B	ABA-like repression	At1g69485			0.55	0.454579																	29.2.1.1.3.2.32	protein.synthesis.ribosomal protein.prokaryotic.unknown organellar.50S subunit.L32	similar to structural constituent of ribosome [Arabidopsis thaliana] (TAIR:AT1G26740.1); similar to unnamed protein product [Vitis vinifera] (GB:CAO15012.1); contains InterPro domain Ribosomal protein L32p; (InterPro:IPR002677)	1002
	A019001_01	B	ABA-like repression	At5g22440	0.560268	0.494045			0.69952																29.2.1.1.3.2.510	protein.synthesis.ribosomal protein.prokaryotic.unknown organellar.50S subunit.L10A	Identical to 60S ribosomal protein L10a-3 (RPL10AC) [Arabidopsis Thaliana] (GB:P59231;GB:P53029;GB:Q9FMQ7); similar to 60S ribosomal protein L10A (RPL10aA) [Arabidopsis thaliana] (TAIR:AT1G08360.1); similar to putative 60S ribosomal protein L10A (RPL10aC) [Oryza sativa (japonica cultivar-group)] (GB:BAD09090.1); contains InterPro domain Ribosomal protein L1, 2-layer alpha/beta-sandwich; (InterPro…	1005
	A024361_01	B	ABA-like repression	At2g31610	0.560165	0.560055			0.68212																29.2.1.2.1.3	protein.synthesis.ribosomal protein.eukaryotic.40S subunit.S3	Identical to 40S ribosomal protein S3-1 (RPS3A) [Arabidopsis Thaliana] (GB:Q9SIP7); similar to 40S ribosomal protein S3 (RPS3B) [Arabidopsis thaliana] (TAIR:AT3G53870.1); similar to unknown [Populus trichocarpa] (GB:ABK93514.1); contains InterPro domain K Homology, type 2; (InterPro:IPR004044); contains InterPro domain K Homology; (InterPro:IPR004087); contains InterPro domain Ribosomal protein S…	1009
	At30013352	B	ABA-like repression	At3g11940			0.450593	0.582382																	29.2.1.2.1.5	protein.synthesis.ribosomal protein.eukaryotic.40S subunit.S5	Identical to 40S ribosomal protein S5-2 (RPS5B) [Arabidopsis Thaliana] (GB:P51427;GB:Q9SF05); similar to ATRPS5B (RIBOSOMAL PROTEIN 5B), structural constituent of ribosome [Arabidopsis thaliana] (TAIR:AT2G37270.1); similar to ATRPS5B (RIBOSOMAL PROTEIN 5B), structural constituent of ribosome [Arabidopsis thaliana] (TAIR:AT2G37270.2); similar to unknown [Picea sitchensis] (GB:ABK23207.1); contains…	1014
	A014615_01	B	ABA-like repression	At4g25740	0.646695	0.662446	0.590673	0.662372																	29.2.1.2.1.10	protein.synthesis.ribosomal protein.eukaryotic.40S subunit.S10	Identical to 40S ribosomal protein S10-1 (RPS10A) [Arabidopsis Thaliana] (GB:Q9SW09); similar to 40S ribosomal protein S10 (RPS10C) [Arabidopsis thaliana] (TAIR:AT5G52650.1); similar to 40S ribosomal protein S10-like [Solanum tuberosum] (GB:ABB55398.1); contains InterPro domain Plectin/S10, N-terminal (InterPro:IPR005326)	1021
	A200050_01	B	ABA-like repression	At2g32060	0.538287	0.564035	0.435197	0.396033																	29.2.1.2.1.12	protein.synthesis.ribosomal protein.eukaryotic.40S subunit.S12	Identical to 40S ribosomal protein S12-2 (RPS12C) [Arabidopsis Thaliana] (GB:Q9SKZ3); similar to 40S ribosomal protein S12 (RPS12A) [Arabidopsis thaliana] (TAIR:AT1G15930.2); similar to 40S ribosomal protein S12 (RPS12A) [Arabidopsis thaliana] (TAIR:AT1G15930.1); similar to unknown [Populus trichocarpa] (GB:ABK93056.1); contains InterPro domain Ribosomal protein L7Ae/L30e/S12e/Gadd45 (InterPro:IP…	1026
	A020842_01	B	ABA-like repression	At1g04270	0.656167	0.72	0.3495	0.433062																	29.2.1.2.1.15	protein.synthesis.ribosomal protein.eukaryotic.40S subunit.S15	Identical to 40S ribosomal protein S15-1 (RPS15A) [Arabidopsis Thaliana] (GB:Q08112); similar to 40S ribosomal protein S15 (RPS15D) [Arabidopsis thaliana] (TAIR:AT5G09510.1); similar to unknown [Populus trichocarpa] (GB:ABK94243.1); similar to unknown [Populus trichocarpa] (GB:ABK92690.1); contains InterPro domain Ribosomal protein S15, eukaryotic/archaeal; (InterPro:IPR005713); contains InterPro…	1032
	At30012468	B	ABA-like repression	At3g04230			0.44335	0.457835																	29.2.1.2.1.16	protein.synthesis.ribosomal protein.eukaryotic.40S subunit.S16	Identical to 40S ribosomal protein S16-2 (RPS16B) [Arabidopsis Thaliana] (GB:Q9M89); similar to 40S ribosomal protein S16 (RPS16C) [Arabidopsis thaliana] (TAIR:AT5G18380.1); similar to unknown [Populus trichocarpa] (GB:ABK92774.1); contains InterPro domain Ribosomal protein S9; (InterPro:IPR000754); contains InterPro domain Ribosomal protein S5 domain 2-type fold (InterPro:IPR014721)	1036
	At30024137	B	ABA-like repression	At5g18380			0.403915	0.42953																	29.2.1.2.1.16	protein.synthesis.ribosomal protein.eukaryotic.40S subunit.S16	Identical to 40S ribosomal protein S16-3 (RPS16C) [Arabidopsis Thaliana] (GB:Q42340); similar to 40S ribosomal protein S16 (RPS16A) [Arabidopsis thaliana] (TAIR:AT2G09990.1); similar to 40S ribosomal protein S16 [Euphorbia esula] (GB:AAF34799.1); contains InterPro domain Ribosomal protein S9; (InterPro:IPR000754); contains InterPro domain Ribosomal protein S5 domain 2-type fold (InterPro:IPR01472…	1037
	A200125_01	B	ABA-like repression	At5g04800	0.665875	0.603634	0.551219	0.45554	0.702768																29.2.1.2.1.17	protein.synthesis.ribosomal protein.eukaryotic.40S subunit.S17	Identical to 40S ribosomal protein S17-4 (RPS17D) [Arabidopsis Thaliana] (GB:Q9LZ17;GB:Q8LAE8); similar to 40S ribosomal protein S17 (RPS17A) [Arabidopsis thaliana] (TAIR:AT2G04390.1); similar to unknown [Populus trichocarpa] (GB:ABK94799.1); similar to unknown [Populus trichocarpa] (GB:ABK93281.1); contains InterPro domain Ribosomal protein S17e; (InterPro:IPR001210)	1038
	A004242_01	B	ABA-like repression	At1g34030	0.571125	0.595499	0.48	0.68																	29.2.1.2.1.18	protein.synthesis.ribosomal protein.eukaryotic.40S subunit.S18	Identical to 40S ribosomal protein S18 (RPS18C) [Arabidopsis Thaliana] (GB:P34788;GB:Q94K22); similar to RPS18C (S18 RIBOSOMAL PROTEIN), structural constituent of ribosome [Arabidopsis thaliana] (TAIR:AT4G09800.1); similar to PFL (POINTED FIRST LEAVES), structural constituent of ribosome [Arabidopsis thaliana] (TAIR:AT1G22780.1); similar to unknown [Populus trichocarpa] (GB:ABK92692.1); contains …	1039
	A012899_01	B	ABA-like repression	At4g09800			0.424736	0.359384																	29.2.1.2.1.18	protein.synthesis.ribosomal protein.eukaryotic.40S subunit.S18	Identical to 40S ribosomal protein S18 (RPS18C) [Arabidopsis Thaliana] (GB:P34788;GB:Q94K22); similar to 40S ribosomal protein S18 (RPS18B) [Arabidopsis thaliana] (TAIR:AT1G34030.1); similar to PFL (POINTED FIRST LEAVES), structural constituent of ribosome [Arabidopsis thaliana] (TAIR:AT1G22780.1); similar to unknown [Populus trichocarpa] (GB:ABK92692.1); contains InterPro domain Ribosomal protei…	1041
	A017010_01	B	ABA-like repression	At5g02960	0.569073	0.577608	0.48565	0.629815	0.873058																29.2.1.2.1.23	protein.synthesis.ribosomal protein.eukaryotic.40S subunit.S23	Identical to 40S ribosomal protein S23-2 (RPS23B) [Arabidopsis Thaliana] (GB:P49201;GB:Q9LYY9); similar to 40S ribosomal protein S23 (RPS23A) [Arabidopsis thaliana] (TAIR:AT3G09680.1); similar to Os01g0834500 [Oryza sativa (japonica cultivar-group)] (GB:NP_001044720.1); similar to hypothetical protein OsJ_003884 [Oryza sativa (japonica cultivar-group)] (GB:EAZ14059.1); similar to unknown [Solanum…	1048
	A015072_01	B	ABA-like repression	At4g39200	0.676465	0.704032	0.508879	0.794559																	29.2.1.2.1.25	protein.synthesis.ribosomal protein.eukaryotic.40S subunit.S25	Identical to 40S ribosomal protein S25-4 (RPS25E) [Arabidopsis Thaliana] (GB:Q9T029); similar to 40S ribosomal protein S25 (RPS25B) [Arabidopsis thaliana] (TAIR:AT2G21580.1); similar to 40S ribosomal protein S25 (RPS25B) [Arabidopsis thaliana] (TAIR:AT2G21580.2); similar to CM0216.350.nc [Lotus japonicus] (GB:BAF98218.1); contains InterPro domain Ribosomal protein S25 (InterPro:IPR004977)	1052
	A021986_01	B	ABA-like repression	At3g61110			0.420664	0.401337																	29.2.1.2.1.27	protein.synthesis.ribosomal protein.eukaryotic.40S subunit.S27	Identical to 40S ribosomal protein S27-2 (RPS27B) [Arabidopsis Thaliana] (GB:Q9M2F1;GB:Q9ZNS3); similar to 40S ribosomal protein S27 (RPS27A) [Arabidopsis thaliana] (TAIR:AT2G45710.1); similar to hypothetical protein [Vitis vinifera] (GB:CAN78160.1); contains InterPro domain Ribosomal protein S27e; (InterPro:IPR000592); contains InterPro domain Ribosomal protein, zinc-binding; (InterPro:IPR011332)	1056
	A020181_01	B	ABA-like repression	At4g33865	0.676786	0.615798	0.602788	0.787249																	29.2.1.2.1.29	protein.synthesis.ribosomal protein.eukaryotic.40S subunit.S29	Identical to 40S ribosomal protein S29 (RPS29C) [Arabidopsis Thaliana] (GB:Q680P8;GB:Q9LDT9); similar to 40S ribosomal protein S29 (RPS29B) [Arabidopsis thaliana] (TAIR:AT3G44010.1); similar to 40S ribosomal protein S29 (RPS29A) [Arabidopsis thaliana] (TAIR:AT3G43980.1); similar to Os11g0634500 [Oryza sativa (japonica cultivar-group)] (GB:NP_001068325.1); similar to unknown [Populus trichocarpa] …	1059
	A021994_01	B	ABA-like repression	At1g74060			0.463527	0.416463																	29.2.1.2.2.6	protein.synthesis.ribosomal protein.eukaryotic.60S subunit.L6	Identical to 60S ribosomal protein L6-2 (RPL6B) [Arabidopsis Thaliana] (GB:Q9C9C6); similar to 60S ribosomal protein L6 (RPL6C) [Arabidopsis thaliana] (TAIR:AT1G74050.1); similar to unnamed protein product [Vitis vinifera] (GB:CAO15090.1); contains InterPro domain Ribosomal protein L6, N-terminal; (InterPro:IPR005568); contains InterPro domain Ribosomal protein L6E; (InterPro:IPR000915)	1071
	At30011623	B	ABA-like repression	At2g44120	0.530025	0.479439			0.746616																29.2.1.2.2.7	protein.synthesis.ribosomal protein.eukaryotic.60S subunit.L7	Identical to 60S ribosomal protein L7-3 (RPL7C) [Arabidopsis Thaliana] (GB:P60039;GB:O80581;GB:Q42208;GB:Q8GUM7;GB:Q940T2); similar to 60S ribosomal protein L7 (RPL7B) [Arabidopsis thaliana] (TAIR:AT2G01250.1); similar to thaliana 60S ribosomal protein L7 (At2g44120) [Solanum tuberosum] (GB:ABB16984.1); similar to ribosomal protein L7 (GB:1909359B); contains InterPro domain Ribosomal protein L30,…	1073
	At30003483	B	ABA-like repression	At1g33140			0.343863	0.303841																	29.2.1.2.2.9	protein.synthesis.ribosomal protein.eukaryotic.60S subunit.L9	Identical to 60S ribosomal protein L9-1 (RPL9C) [Arabidopsis Thaliana] (GB:P49209;GB:Q9LD2); similar to 60S ribosomal protein L9 (RPL90B) [Arabidopsis thaliana] (TAIR:AT1G33120.1); similar to unknown [Solanum tuberosum] (GB:ABB29957.1); contains InterPro domain Ribosomal protein L6; (InterPro:IPR000702); contains InterPro domain Ribosomal protein L6, conserved site-2; (InterPro:IPR002359)	1076
	A202013_01	B	ABA-like repression	At3g58700	0.635234	0.713823	0.466225	0.527712																	29.2.1.2.2.11	protein.synthesis.ribosomal protein.eukaryotic.60S subunit.L11	Identical to 60S ribosomal protein L11-2 (RPL11D) [Arabidopsis Thaliana] (GB:P42794;GB:P42796;GB:Q42195;GB:Q8LD47;GB:Q9LT1); similar to 60S ribosomal protein L11 (RPL11D) [Arabidopsis thaliana] (TAIR:AT5G45775.2); similar to RPL16A (ribosomal protein large subunit 16A), structural constituent of ribosome [Arabidopsis thaliana] (TAIR:AT2G42740.1); similar to RPL16B (ribosomal protein L16B), struct…	1079
	At30026481	B	ABA-like repression	At5g45775	0.608556	0.571589	0.540843	0.62																	29.2.1.2.2.11	protein.synthesis.ribosomal protein.eukaryotic.60S subunit.L11	Identical to 60S ribosomal protein L11-2 (RPL11D) [Arabidopsis Thaliana] (GB:P42794;GB:P42796;GB:Q42195;GB:Q8LD47;GB:Q9LT1); similar to 60S ribosomal protein L11 (RPL11B) [Arabidopsis thaliana] (TAIR:AT3G58700.1); similar to RPL16A (ribosomal protein large subunit 16A), structural constituent of ribosome [Arabidopsis thaliana] (TAIR:AT2G42740.1); similar to RPL16B (ribosomal protein L16B), struct…	1080
	At30026482	B	ABA-like repression	At5g45775	0.534242	0.547665	0.68	0.54																	29.2.1.2.2.11	protein.synthesis.ribosomal protein.eukaryotic.60S subunit.L11	Identical to 60S ribosomal protein L11-2 (RPL11D) [Arabidopsis Thaliana] (GB:P42794;GB:P42796;GB:Q42195;GB:Q8LD47;GB:Q9LT1); similar to 60S ribosomal protein L11 (RPL11B) [Arabidopsis thaliana] (TAIR:AT3G58700.1); similar to RPL16A (ribosomal protein large subunit 16A), structural constituent of ribosome [Arabidopsis thaliana] (TAIR:AT2G42740.1); similar to RPL16B (ribosomal protein L16B), struct…	1080
	At30019784	B	ABA-like repression	At4g18730	0.508663	0.498071	0.616081		0.611998																29.2.1.2.2.16	protein.synthesis.ribosomal protein.eukaryotic.60S subunit.L16	Identical to 60S ribosomal protein L11-2 (RPL11D) [Arabidopsis Thaliana] (GB:P42794;GB:P42796;GB:Q42195;GB:Q8LD47;GB:Q9LT1); similar to 60S ribosomal protein L11 (RPL11B) [Arabidopsis thaliana] (TAIR:AT3G58700.1); similar to 60S ribosomal protein L11 (RPL11D) [Arabidopsis thaliana] (TAIR:AT5G45775.2); similar to RPL16A (ribosomal protein large subunit 16A), structural constituent of ribosome [Ara…	1089
	At30001002	B	ABA-like repression	At1g09590			0.355356	0.424128																	29.2.1.2.2.21	protein.synthesis.ribosomal protein.eukaryotic.60S subunit.L21	Identical to 60S ribosomal protein L21-1 (RPL21C) [Arabidopsis Thaliana] (GB:Q43291); similar to 60S ribosomal protein L21 (RPL21C) [Arabidopsis thaliana] (TAIR:AT1G09690.1); similar to 60S ribosomal protein L21, putative, epressed [Oryza sativa (japonica cultivar-group)] (GB:ABF93903.1); similar to unknown [Populus trichocarpa] (GB:ABK94292.1); similar to hypothetical protein [Vitis vinifera] (G…	1095
	A011671_01	B	ABA-like repression	At3g04400			0.509801	0.522062																	29.2.1.2.2.23	protein.synthesis.ribosomal protein.eukaryotic.60S subunit.L23	Identical to 60S ribosomal protein L23 (RPL23C) [Arabidopsis Thaliana] (GB:P49690;GB:Q8L8P0;GB:Q9SDB5); similar to 60S ribosomal protein L23 (RPL23A) [Arabidopsis thaliana] (TAIR:AT1G04480.1); similar to 60S ribosomal protein L23 (RPL23B) [Arabidopsis thaliana] (TAIR:AT2G33370.1); similar to ribosomal protein L17 [Castanea sativa] (GB:AAK25758.1); contains InterPro domain Ribosomal protein L14b/L…	1103
	At30014556	B	ABA-like repression	At3g22230	0.493177	0.570771			0.735998																29.2.1.2.2.27	protein.synthesis.ribosomal protein.eukaryotic.60S subunit.L27	Identical to 60S ribosomal protein L27-2 (RPL27B) [Arabidopsis Thaliana] (GB:Q8LCL3;GB:Q9LIE0); similar to 60S ribosomal protein L27 (RPL27C) [Arabidopsis thaliana] (TAIR:AT4G15000.1); similar to unknown [Populus trichocarpa] (GB:ABK92640.1); contains InterPro domain Ribosomal protein L27e; (InterPro:IPR001141)	1108
	At30012771	B	ABA-like repression	At3g06680	0.540167	0.580363	0.570248	0.612227																	29.2.1.2.2.29	protein.synthesis.ribosomal protein.eukaryotic.60S subunit.L29	Identical to 60S ribosomal protein L29-2 (RPL29B) [Arabidopsis Thaliana] (GB:Q84WM0;GB:Q9M75); similar to 60S ribosomal protein L29 (RPL29A) [Arabidopsis thaliana] (TAIR:AT3G06700.1); similar to 60S ribosomal protein L29 (RPL29A) [Arabidopsis thaliana] (TAIR:AT3G06700.2); similar to 60S ribosomal protein L29 (RPL29A) [Arabidopsis thaliana] (TAIR:AT3G06700.3); similar to ribosomal protein L29 [Pan…	1113
	A020998_01	B	ABA-like repression	At2g47610	0.635826	0.616339	0.401922	0.554826																	29.2.1.2.2.57	protein.synthesis.ribosomal protein.eukaryotic.60S subunit.L7A	Identical to 60S ribosomal protein L7a-1 (RPL7AA) [Arabidopsis Thaliana] (GB:P49692;GB:O22250); similar to 60S ribosomal protein L7A (RPL7aB) [Arabidopsis thaliana] (TAIR:AT3G62870.1); similar to unnamed protein product [Vitis vinifera] (GB:CAO49049.1); contains InterPro domain Ribosomal protein L7Ae; (InterPro:IPR004037); contains InterPro domain Ribosomal protein L7Ae/L30e/S12e/Gadd45 (InterPro…	1139
	A008904_01	B	ABA-like repression	At3g62870	0.557579	0.594829			0.77																29.2.1.2.2.57	protein.synthesis.ribosomal protein.eukaryotic.60S subunit.L7A	Identical to 60S ribosomal protein L7a-2 (RPL7AB) [Arabidopsis Thaliana] (GB:Q9LZH9); similar to 60S ribosomal protein L7A (RPL7aA) [Arabidopsis thaliana] (TAIR:AT2G47610.1); similar to unnamed protein product [Vitis vinifera] (GB:CAO49218.1); similar to unnamed protein product [Vitis vinifera] (GB:CAO49049.1); similar to hypothetical protein [Vitis vinifera] (GB:CAN81023.1); contains InterPro do…	1140
	A200048_01	B	ABA-like repression	At2g27710	0.623899	0.590179	0.375895	0.551054																	29.2.1.2.2.82	protein.synthesis.ribosomal protein.eukaryotic.60S subunit.P2	Identical to 60S acidic ribosomal protein P2-2 (RPP2B) [Arabidopsis Thaliana] (GB:Q9SLF7;GB:Q8LB03); similar to 60S acidic ribosomal protein P2 (RPP2A) [Arabidopsis thaliana] (TAIR:AT2G27720.1); similar to 60s acidic ribosomal protein-like protein [Solanum tuberosum] (GB:ABA40434.1); contains InterPro domain Ribosomal protein 60S; (InterPro:IPR001813)	1149
	At30009712	B	ABA-like repression	At2g27710	0.566091	0.505311	0.591066	0.72																	29.2.1.2.2.82	protein.synthesis.ribosomal protein.eukaryotic.60S subunit.P2	Identical to 60S acidic ribosomal protein P2-2 (RPP2B) [Arabidopsis Thaliana] (GB:Q9SLF7;GB:Q8LB03); similar to 60S acidic ribosomal protein P2 (RPP2A) [Arabidopsis thaliana] (TAIR:AT2G27720.1); similar to 60s acidic ribosomal protein-like protein [Solanum tuberosum] (GB:ABA40434.1); contains InterPro domain Ribosomal protein 60S; (InterPro:IPR001813)	1149
	At30009714	B	ABA-like repression	At2g27710	0.573504	0.574838	0.469088	0.62																	29.2.1.2.2.82	protein.synthesis.ribosomal protein.eukaryotic.60S subunit.P2	Identical to 60S acidic ribosomal protein P2-2 (RPP2B) [Arabidopsis Thaliana] (GB:Q9SLF7;GB:Q8LB03); similar to 60S acidic ribosomal protein P2 (RPP2A) [Arabidopsis thaliana] (TAIR:AT2G27720.1); similar to 60s acidic ribosomal protein-like protein [Solanum tuberosum] (GB:ABA40434.1); contains InterPro domain Ribosomal protein 60S; (InterPro:IPR001813)	1149
	A025969_01	B	ABA-like repression	At3g09630	0.698727	0.666564	0.479279	0.567445																	29.2.1.2.2.141	protein.synthesis.ribosomal protein.eukaryotic.60S subunit.L4/L1	Identical to 60S ribosomal protein L4-1 (RPL4A) [Arabidopsis Thaliana] (GB:Q9SF40); similar to 60S ribosomal protein L4/L1 (RPL4D) [Arabidopsis thaliana] (TAIR:AT5G02870.1); similar to 60S ribosomal protein L4/L1 (RPL4D) [Arabidopsis thaliana] (TAIR:AT5G02870.2); similar to unnamed protein product [Vitis vinifera] (GB:CAO22101.1); similar to 60S ribosomal protein L4 (L1) (GB:Q9F97); similar to un…	1151
	At30009696	B	ABA-like repression	At2g27530	0.460821	0.481233			0.667201																29.2.1.2.2.510	protein.synthesis.ribosomal protein.eukaryotic.60S subunit.L10A	Identical to 60S ribosomal protein L10a-2 (RPL10AB) [Arabidopsis Thaliana] (GB:P59230;GB:P53029;GB:Q9C5M4;GB:Q9SLF8); similar to 60S ribosomal protein L10A (RPL10aA) [Arabidopsis thaliana] (TAIR:AT1G08360.1); similar to Os02g0321900 [Oryza sativa (japonica cultivar-group)] (GB:NP_001046690.1); similar to unknown [Picea sitchensis] (GB:ABK22320.1); contains InterPro domain Ribosomal protein L1, 2-…	1153
	A014706_01	B	ABA-like repression	At4g15770			0.620268	0.463315																	29.2.2	protein.synthesis.misc ribososomal protein	similar to hypothetical protein [Vitis vinifera] (GB:CAN68143.1); contains InterPro domain PUA; (InterPro:IPR002478); contains InterPro domain PUA-like (InterPro:IPR015947)	1173
	A013342_01	B	ABA-like repression	At4g11420			0.420004	0.357229																	29.2.3	protein.synthesis.initiation	EIF3A (eukaryotic translation initiation factor 3A) Encodes a subunit of eukaryotic initiation factor 3 (eIF3), a multisubunit comple that is required for binding of mRNA to 40 S ribosomal subunits, stabilization of ternary comple binding to 40 S subunits, and dissociation of 40 and 60 S subunits. Identical to Eukaryotic translation initiation factor 3 subunit 10 (eIF-3 theta) (Eukaryotic transla…	1184
	A203191_01	B	ABA-like repression	At5g36230			0.533714	0.60782																	29.2.3	protein.synthesis.initiation	eIF4-gamma/eIF5/eIF2-epsilon domain-containing protein similar to eIF4-gamma/eIF5/eIF2-epsilon domain-containing protein [Arabidopsis thaliana] (TAIR:AT1G65220.1); similar to eIF4-gamma/eIF5/eIF2-epsilon [Medicago truncatula] (GB:ABE89800.1); similar to Os11g0414000 [Oryza sativa (japonica cultivar-group)] (GB:NP_001067760.1); similar to putative protein [Oryza sativa (japonica cultivar-group)] (…	1188
	A203431_01	B	ABA-like repression	At1g07930	0.646429	0.646429			0.646429																29.2.4	protein.synthesis.elongation	elongation factor 1-alpha / EF-1-alpha Identical to Elongation factor 1-alpha (EF-1-alpha) (eEF-1A) (A4) [Arabidopsis Thaliana] (GB:P13905); similar to elongation factor 1-alpha / EF-1-alpha [Arabidopsis thaliana] (TAIR:AT5G60390.1); similar to calmodulin binding / translation elongation factor [Arabidopsis thaliana] (TAIR:AT1G07940.2); similar to elongation factor 1-alpha / EF-1-alpha [Arabidops…	1189
	A003921_01	B	ABA-like repression	At1g61570	0.66	0.78	0.41	0.323937																	29.3.2	protein.targeting.mitochondria	TIM13 (TIM13); protein translocase Encodes a putative small zinc finger-like protein (TIM13); nucleus-encoded gene whose product is found in the mitochondrial inner membrane space. Identical to Mitochondrial import inner membrane translocase subunit Tim13 (TIM13) [Arabidopsis Thaliana] (GB:Q9H48;GB:Q94KC4;GB:Q9SY93); similar to TIM8 (Arabidopsis thaliana translocase inner membrane subunit 8), pro…	1206
	At30028989	B	ABA-like repression	At5g67560			0.53	0.550499																	29.3.4.99	protein.targeting.secretory pathway.unspecified	ATARLA1D (ADP-ribosylation factor-like A1D); GTP binding A member of ARF-like GTPase family. A thaliana has 21 members, in two subfamilies, ARF and ARF-like (ARL) GTPases. similar to ATARLA1C (ADP-ribosylation factor-like A1C), GTP binding [Arabidopsis thaliana] (TAIR:AT3G49870.1); similar to protein tyrosine phosphatase, non-receptor type 7 [Gallus gallus] (GB:NP_001012886.1); similar to Os03g02…	1225
	A013746_01	B	ABA-like repression	At4g25370			0.54	0.577791																	29.3.99	protein.targeting.unknown	Clp amino terminal domain-containing protein similar to Clp amino terminal domain-containing protein [Arabidopsis thaliana] (TAIR:AT4G12060.1); similar to ATPase AAA-2 [Trichodesmium erythraeum IMS101] (GB:YP_722954.1); similar to Os03g0247000 [Oryza sativa (japonica cultivar-group)] (GB:NP_001049547.1); contains InterPro domain Clp, N terminal; (InterPro:IPR004176)	1227
	At30006321	B	ABA-like repression	At1g70490			0.47	0.345766																	29.4	protein.postranslational modification	ADP-ribosylation factor, putative A member of ARF GTPase family. A thaliana has 21 members of this family, known to be essential for vesicle coating and uncoating and functions in GTP-binding. Gene encoding ADP-ribosylation factor and similar to other ARFs and ARF-like proteins. The gene is shown to play a role in cell division, cell epansion and cellulose production using antisense construct. Id…	1228
	At30006322	B	ABA-like repression	At1g70490			0.46	0.341878																	29.4	protein.postranslational modification	ADP-ribosylation factor, putative A member of ARF GTPase family. A thaliana has 21 members of this family, known to be essential for vesicle coating and uncoating and functions in GTP-binding. Gene encoding ADP-ribosylation factor and similar to other ARFs and ARF-like proteins. The gene is shown to play a role in cell division, cell epansion and cellulose production using antisense construct. Id…	1228
	A002033_01	B	ABA-like repression	At1g10940			0.75	0.55																	29.4	protein.postranslational modification	ASK1 (ARABIDOPSIS SERINE/THREONINE KINASE 1); kinase Encodes a plant protein kinase similar to the calcium/calmodulin-dependent protein kinase subfamily and the SNF1 kinase subfamily (SnRK2) whose activity is activated by ionic (salt) and non-ionic (mannitol) osmotic stress. Kinase activity of its homolog in tobacco is induced by hyperosmotic condition within 1 minute. Identical to Serine/threoni…	1229
	A200929_01	B	ABA-like repression	At1g63500			0.567536	0.397235																	29.4	protein.postranslational modification	protein kinase-related similar to protein kinase family protein [Arabidopsis thaliana] (TAIR:AT5G41260.1); similar to Protein kinase [Medicago truncatula] (GB:ABE92129.1); contains InterPro domain Serine/threonine protein kinase; (InterPro:IPR002290); contains InterPro domain Protein kinase-like; (InterPro:IPR011009); contains InterPro domain Protein kinase; (InterPro:IPR000719); contains InterPr…	1232
	A011855_01	B	ABA-like repression	At3g50000			0.7	0.363264																	29.4	protein.postranslational modification	CKA2 (casein kinase II alpha chain 2); kinase casein kinase II catalytic subunit alpha Identical to Casein kinase II subunit alpha-2 (EC 2.7.11.1) (CK II) (CKA2) [Arabidopsis Thaliana] (GB:Q08466;GB:Q9SN18); similar to CKA1 (CASEIN KINASE ALPHA 1), kinase [Arabidopsis thaliana] (TAIR:AT5G67380.1); similar to casein kinase II alpha chain, putative [Arabidopsis thaliana] (TAIR:AT2G23080.1); similar…	1242
	A202620_01	B	ABA-like repression	At5g18500			0.73	0.548602																	29.4.1.55	protein.postranslational modification.kinase.receptor like cytoplasmatic kinase V	protein kinase family protein similar to GPK1 (Glyoysomal protein kinase 1), kinase [Arabidopsis thaliana] (TAIR:AT3G17420.1); similar to putative receptor-like protein kinase 3 [Glycine ma] (GB:AAU10525.1); contains InterPro domain Protein kinase-like; (InterPro:IPR011009); contains InterPro domain Protein kinase; (InterPro:IPR000719); contains InterPro domain Serine/threonine protein kinase, ac…	1258
	A200933_01	B	ABA-like repression	At1g64030			0.55348	0.567532																	29.5.5	protein.degradation.serine protease	serpin family protein / serine protease inhibitor family protein similar to serpin family protein / serine protease inhibitor family protein [Arabidopsis thaliana] (TAIR:AT2G14540.1); similar to serpin-like protein [Citrus paradisi] (GB:AAN76362.1); contains InterPro domain Proteinase inhibitor I4, serpin; (InterPro:IPR000215)	1292
	At30017673	B	ABA-like repression	At3g61980			0.6	0.468036																	29.5.5	protein.degradation.serine protease	serine protease inhibitor, Kazal-type family protein similar to serine protease inhibitor, Kazal-type family protein [Arabidopsis thaliana] (TAIR:AT4G01575.1); similar to Os01g0811200 [Oryza sativa (japonica cultivar-group)] (GB:NP_001044589.1); contains InterPro domain Proteinase inhibitor I1, Kazal; (InterPro:IPR002350)	1297
	At30003291	B	ABA-like repression	At1g31340			0.66	0.395934																	29.5.11	protein.degradation.ubiquitin	RUB1 (RELATED TO UBIQUITIN 1) Encodes a ubiquitin-related protein that is conjugated to target proteins by neddylation. It has been shown to be conjugated to the cullin AtCUL1. The RUB-conjugation pathway has been implicated in in auin response. Identical to Ubiquitin (UBQ16) [Arabidopsis Thaliana] (GB:P59263;GB:O80715;GB:Q38875;GB:Q9LDJ2;GB:Q9LYW1;GB:Q9M1P9;GB:Q9S73); Identical to NEDD8-like pro…	1308
	A014746_01	B	ABA-like repression	At4g27960			0.52336	0.415866																	29.5.11.3	protein.degradation.ubiquitin.E2	UBC9 (UBIQUITIN CONJUGATING ENZYME 9); ubiquitin-protein ligase ubiquitin conjugating enzyme Identical to SUMO-conjugating enzyme UBC9 (EC 6.3.2.-) (Ubiquitin-conjugating enzyme E2-17 kDa) (Ubiquitin-protein ligase 9) (Ubiquitin carrier protein 9) (UBCAT4B) (UBC9) [Arabidopsis Thaliana] (GB:P35132;GB:Q42014;GB:Q8RQ0;GB:Q9FPH9); similar to UBC10 (ubiquitin-conjugating enzyme 10), ubiquitin-protein…	1326
	A016876_01	B	ABA-like repression	At5g41440			0.406366	0.46469																	29.5.11.4.2	protein.degradation.ubiquitin.E3.RING	zinc finger (C3HC4-type RING finger) family protein similar to zinc finger (C3HC4-type RING finger) family protein [Arabidopsis thaliana] (TAIR:AT5G41430.1); similar to hypothetical protein [Oryza sativa (japonica cultivar-group)] (GB:BAC15934.1); contains InterPro domain Zinc finger, RING-type; (InterPro:IPR001841)	1347
	A012023_01	B	ABA-like repression	At3g17570			0.55	0.498739																	29.5.11.4.3.2	protein.degradation.ubiquitin.E3.SCF.FBO	F-bo family protein similar to F-bo family protein [Arabidopsis thaliana] (TAIR:AT3G17530.1); similar to Cyclin-like F-bo; F-bo protein interaction domain; Galactose oidase, central [Medicago truncatula] (GB:ABE82845.1); contains InterPro domain Cyclin-like F-bo; (InterPro:IPR001810); contains InterPro domain Galactose oidase, central; (InterPro:IPR011043); contains InterPro domain F-bo associate…	1357
	A016354_01	B	ABA-like repression	At5g49610			0.681493	0.531676																	29.5.11.4.3.2	protein.degradation.ubiquitin.E3.SCF.FBO	F-bo family protein similar to F-bo family protein [Arabidopsis thaliana] (TAIR:AT1G33530.1); similar to F-bo protein interaction domain [Medicago truncatula] (GB:ABE93710.1); contains InterPro domain Cyclin-like F-bo; (InterPro:IPR001810); contains InterPro domain Galactose oidase, central; (InterPro:IPR011043)	1362
	A023272_01	B	ABA-like repression	At1g21720			0.528203	0.378426																	29.5.11.20	protein.degradation.ubiquitin.proteasom	PBC1 (20S proteasome beta subunit C1); peptidase 20S proteasome beta subunit PBC1 truncated protein (PBC1) Identical to Proteasome subunit beta type 3-A (EC 3.4.25.1) (20S proteasome beta subunit C-1) (Proteasome component T) (PBC1) [Arabidopsis Thaliana] (GB:Q9I05;GB:O23707;GB:Q8LEA7;GB:Q8VZC4); similar to PBC2 (20S proteasome beta subunit C 2), peptidase [Arabidopsis thaliana] (TAIR:AT1G77440.2…	1364
	A010593_01	B	ABA-like repression	At3g27430			0.664022	0.511749																	29.5.11.20	protein.degradation.ubiquitin.proteasom	PBB1 (20S proteasome beta subunit B 1); peptidase Encodes 20S proteasome beta subunit PBB1 (PBB1). Identical to Proteasome subunit beta type 7-A precursor (EC 3.4.25.1) (Proteasome subunit beta type 2) (20S proteasome beta subunit B-1) (Proteasome component FA) (Proteasome component FB) (PBB1) [Arabidopsis Thaliana] (GB:O23710;GB:O81152;GB:Q3EAZ2); similar to PBB2 (20S proteasome beta subunit B 2…	1367
	A010595_01	B	ABA-like repression	At3g14290			0.64717	0.435687																	29.5.11.20	protein.degradation.ubiquitin.proteasom	PAE2 (20S proteasome alpha subunit E2); peptidase Encodes 20S proteasome subunit PAE2 (PAE2). Identical to Proteasome subunit alpha type 5-B (EC 3.4.25.1) (20S proteasome alpha subunit E-2) (Proteasome component Z) (PAE2) [Arabidopsis Thaliana] (GB:Q42134); Identical to Proteasome subunit alpha type 5-A (EC 3.4.25.1) (20S proteasome alpha subunit E-1) (PAE1) [Arabidopsis Thaliana] (GB:O81149;GB:Q…	1368
	At30023235	B	ABA-like repression	At5g09900			0.293586	0.411259																	29.5.11.20	protein.degradation.ubiquitin.proteasom	EMB2107 (EMBRYO DEFECTIVE 2107) similar to 26S proteasome regulatory subunit, putative (RPN5) [Arabidopsis thaliana] (TAIR:AT5G64760.1); similar to Os03g0851300 [Oryza sativa (japonica cultivar-group)] (GB:NP_001051914.1); similar to 52O08_14 [Brassica rapa subsp. pekinensis] (GB:AAZ67560.1); similar to IMP dehydrogenase/GMP reductase [Medicago truncatula] (GB:ABE92718.1); contains InterPro domai…	1371
	At30022856	B	ABA-like repression	At5g06130	0.417368	0.339074	0.241558	0.447636	0.713479																29.6	protein.folding	chaperone protein dnaJ-related similar to unknown protein [Arabidopsis thaliana] (TAIR:AT5G61670.2); similar to Os02g0651300 [Oryza sativa (japonica cultivar-group)] (GB:NP_001047593.1); similar to Os02g0535000 [Oryza sativa (japonica cultivar-group)] (GB:NP_001047038.1); similar to chaperone protein dnaJ-related (ISS) [Ostreococcus tauri] (GB:CAL57920.1); contains domain Cysteine-rich domain of …	1387
	At30005916	B	ABA-like repression	At1g66910			0.592721	0.58																	30.2.20	signalling.receptor kinases.wheat LRK10 like	protein kinase, putative similar to kinase [Arabidopsis thaliana] (TAIR:AT1G67000.1); similar to serine/threonine protein kinase family protein [Arabidopsis thaliana] (TAIR:AT1G66930.1); similar to serine/threonine protein kinase, putative [Arabidopsis thaliana] (TAIR:AT5G38260.1); similar to Protein kinase [Medicago truncatula] (GB:ABE78903.1); contains InterPro domain Serine/threonine protein k…	1408
	At30017104	B	ABA-like repression	At3g56800			0.489611	0.361482																	30.3	signalling.calcium	CAM3 (CALMODULIN 3); calcium ion binding encodes a calmodulin Identical to Calmodulin-7 (CaM-7) (CAM7) [Arabidopsis Thaliana] (GB:P59220); Identical to Calmodulin-6 (CaM-6) (CAM6) [Arabidopsis Thaliana] (GB:Q03509); Identical to Calmodulin-2/3/5 (CaM-2/3/5) (CAM5) [Arabidopsis Thaliana] (GB:P25069); similar to ATCAL4 (calmodulin-related protein 4), calcium ion binding [Arabidopsis thaliana] (TAIR…	1428
	A024530_01	B	ABA-like repression	At4g23650			0.54415	0.480286																	30.3	signalling.calcium	CDPK6 (CALCIUM-DEPENDENT PROTEIN KINASE 6); anion channel/ calcium- and calmodulin-dependent protein kinase/ kinase Encodes calcium dependent protein kinase 3 (CPK3), a member of the Arabidopsis CDPK gene family. CDPKs contain an intrinsic Ca2+-activation domain with four EF hand Ca2+-binding sites. CDPKs protein kinases have been proposed to function in multiple plant signal transduction pathway…	1429
	A016950_01	B	ABA-like repression	At5g61790			0.401575	0.340038																	30.3	signalling.calcium	calnein 1 (CN1) Identical to Calnein homolog 1 precursor (CN1) [Arabidopsis Thaliana] (GB:P29402); similar to calnein, putative [Arabidopsis thaliana] (TAIR:AT5G07340.1); similar to calnein homolog (GB:AAA17742.1); similar to Concanavalin A-like lectin/glucanase [Medicago truncatula] (GB:ABE80216.1); similar to putative papillar cell-specific calnein [Brassica napus] (GB:AAK84429.1); contains Int…	1432
	A024153_01	B	ABA-like repression	At5g12480			0.384044	0.439133																	30.3	signalling.calcium	CPK7 (CALMODULIN-DOMAIN PROTEIN KINASE 7); calcium- and calmodulin-dependent protein kinase/ kinase calmodulin-domain protein kinase CDPK isoform 7 (CPK7) similar to CPK14 (calcium-dependent protein kinase 14), calcium- and calmodulin-dependent protein kinase/ kinase [Arabidopsis thaliana] (TAIR:AT2G41860.1); similar to CPK32 (CALCIUM-DEPENDENT PROTEIN KINASE 32), calcium- and calmodulin-dependen…	1436
	A001267_01	B	ABA-like repression	At1g07620			0.73	0.579934																	30.5	signalling.G-proteins	similar to unknown protein [Arabidopsis thaliana] (TAIR:AT5G02390.1); similar to Os10g0550000 [Oryza sativa (japonica cultivar-group)] (GB:NP_001065314.1); similar to B0103C08-B0602B01.7 [Oryza sativa (indica cultivar-group)] (GB:CAH68050.1); similar to Os12g0570500 [Oryza sativa (japonica cultivar-group)] (GB:NP_001067080.1); contains domain MITOCHONDRIAL GTPASE 2(YEAST)/OBG-RELATED (PTHR11702:S…	1443
	A010678_01	B	ABA-like repression	At3g21220			0.604437	0.635244	0.745629																30.6	signalling.MAP kinases	ATMKK5 (MITOGEN-ACTIVATED PROTEIN KINASE KINASE 5); kinase mitogen-activated kinase kinase, dual specific protein kinase, epressed in vegetative tissues and floral buds. involved in innate immunity. This protein activate MPK3/MPK6 and early-defense genes redundantly with MKK4. Identical to Mitogen-activated protein kinase kinase 5 (EC 2.7.12.2) (MAP kinase kinase 5) (AtMKK5) (AtMAP2Kalpha) (MKK5)…	1461
	A005162_01	B	ABA-like repression	At5g10450			0.679319	0.502739																	30.7	signalling.14-3-3 proteins	GRF6 (GF14 LAMBDA); protein phosphorylated amino acid binding Encodes a member of the 14-3-3 gene family that is a lambda isoform (14-3-3&#955;). Interacts with AP3 (ascorbate peroidase) and AKR2 , suggesting a role in mediating oidative metabolism in stress response. This protein was shown to colocalize and interact with SERK1 by which it is phosphorylated. Identical to 14-3-3-like protein GF14 …	1464
	A004397_01	B	ABA-like repression	At1g08700			0.596047	0.44																	30.8	signalling.misc	presenilin family protein Identical to Presenilin-like protein At1g08700 [Arabidopsis Thaliana] (GB:O64668;GB:Q8L9V0); similar to presenilin family protein [Arabidopsis thaliana] (TAIR:AT2G29900.1); similar to putative presenilin [Oryza sativa (japonica cultivar-group)] (GB:BAD81114.1); contains InterPro domain Peptidase A22, presenilin signal peptide; (InterPro:IPR006639); contains InterPro doma…	1465
	At30000792	B	ABA-like repression	At1g07820			0.534992	0.41625																	31.1	cell.organisation	histone H4 Identical to Histone H4 [Arabidopsis Thaliana] (GB:P59259;GB:P02308); similar to histone H4 [Arabidopsis thaliana] (TAIR:AT5G59690.1); similar to histone H4 [Arabidopsis thaliana] (TAIR:AT5G59970.1); similar to histone H4 [Arabidopsis thaliana] (TAIR:AT3G53730.1); similar to histone H4 [Nicotiana tabacum] (GB:BAF36442.1); similar to Os01g0835900 [Oryza sativa (japonica cultivar-group)]…	1483
	At30015904	B	ABA-like repression	At3g45930			0.406322	0.406309																	31.1	cell.organisation	histone H4 Identical to Histone H4 [Arabidopsis Thaliana] (GB:P59259;GB:P02308); similar to histone H4 [Arabidopsis thaliana] (TAIR:AT5G59690.1); similar to histone H4 [Arabidopsis thaliana] (TAIR:AT5G59970.1); similar to histone H4 [Arabidopsis thaliana] (TAIR:AT3G53730.1); similar to histone H4 [Nicotiana tabacum] (GB:BAF36442.1); similar to Os01g0835900 [Oryza sativa (japonica cultivar-group)]…	1491
	A024461_01	B	ABA-like repression	At4g29350			0.68	0.481524																	31.1	cell.organisation	PFN2/PRF2/PRO2 (PROFILIN 2); actin binding / protein binding Encodes profilin2, a low-molecular weight, actin monomer-binding protein that regulates the organization of actin cytoskeleton. Epressed in vegetative organs. The first intron of PRF2 enhances gene epression. Identical to Profilin-2 (PRO2) [Arabidopsis Thaliana] (GB:Q42418;GB:Q9FS48); similar to PFN1/PRF1 (PROFILIN 1), actin binding [Ar…	1493
	A018783_01	B	ABA-like repression	At5g59880			0.3798	0.338695																	31.1	cell.organisation	ADF3 (ACTIN DEPOLYMERIZING FACTOR 3); actin binding Encodes actin depolymerizing factor 3 (ADF3). Identical to Actin-depolymerizing factor 3 (ADF 3) (AtADF3) (ADF3) [Arabidopsis Thaliana] (GB:Q9ZSK4); similar to ADF1 (ACTIN DEPOLYMERIZING FACTOR 1) [Arabidopsis thaliana] (TAIR:AT3G46010.1); similar to ADF4 (ACTIN DEPOLYMERIZING FACTOR 4), actin binding [Arabidopsis thaliana] (TAIR:AT5G59890.1); s…	1502
	A018922_01	B	ABA-like repression	At5g44340			0.484249	0.391775																	31.1	cell.organisation	TUB4 (tubulin beta-4 chain) beta tubulin gene Identical to Tubulin beta-4 chain (Beta-4 tubulin) (TUBB4) [Arabidopsis Thaliana] (GB:P24636;GB:Q9FKV4); similar to TUB7 (tubulin beta-7 chain) [Arabidopsis thaliana] (TAIR:AT2G29550.1); similar to TUB6 (BETA-6 TUBULIN) [Arabidopsis thaliana] (TAIR:AT5G12250.1); similar to TUB9 (tubulin beta-9 chain), structural molecule [Arabidopsis thaliana] (TAIR:A…	1503
	At30028813	B	ABA-like repression	At5g66055			0.55283	0.58																	31.1	cell.organisation	AKRP/EMB2036 (EMBRYO DEFECTIVE 2036); protein binding Identical to Ankyrin repeat protein, chloroplast precursor (AKRP) (AKR) [Arabidopsis Thaliana] (GB:Q05753;GB:Q8GYN6;GB:Q940Y0); similar to EMB506 (EMBRYO DEFECTIVE 506), protein binding [Arabidopsis thaliana] (TAIR:AT5G40160.1); similar to ankyrin repeat-containing protein (GB:AAA32812.1); contains InterPro domain Ankyrin; (InterPro:IPR002110)	1504
	A017689_01	B	ABA-like repression	At5g57740			0.457298	0.6																	31.1	cell.organisation	BAT32 (B3 ortholog 2 in Arabidopsis thaliana 32); protein binding / zinc ion binding ubiquitin ligase similar to ankyrin repeat family protein [Arabidopsis thaliana] (TAIR:AT5G07270.1); similar to Os02g0791200 [Oryza sativa (japonica cultivar-group)] (GB:NP_001048357.1); similar to pollen ankyrin-like protein [Lilium lon (GB:AAY26120.1); similar to Os08g0258200 [Oryza sativa (japonica cultivar-gr…	1505
	A012454_01	B	ABA-like repression	At3g50070			0.564057	0.479931																	31.3	cell.cycle	CYCD3;3 (CYCLIN D3;3); cyclin-dependent protein kinase core cell cycle genes similar to CYCD3,2 (CYCLIN D3,2), cyclin-dependent protein kinase [Arabidopsis thaliana] (TAIR:AT5G67260.1); similar to cyclin D [Populus alba] (GB:AAO72990.1); contains InterPro domain Cyclin, N-terminal; (InterPro:IPR006671); contains InterPro domain Cyclin-like; (InterPro:IPR011028); contains InterPro domain Cyclin-re…	1514
	At30009000	B	ABA-like repression	At2g21130			0.478134	0.571311																	31.3.1	cell.cycle.peptidylprolyl isomerase	peptidyl-prolyl cis-trans isomerase / cyclophilin (CYP2) / rotamase Identical to Peptidyl-prolyl cis-trans isomerase CYP19-2 (EC 5.2.1.8) (PPIase CYP19-2) (Rotamase cyclophilin-6) (Cyclophilin of 19 kDa 2) (Cyclophilin-2) (CYP19-2) [Arabidopsis Thaliana] (GB:Q9SKQ0;GB:O22516); similar to ROC1 (rotamase CyP 1), peptidyl-prolyl cis-trans isomerase [Arabidopsis thaliana] (TAIR:AT4G38740.1); similar …	1515
	A001979_01	B	ABA-like repression	At1g16240			0.547727	0.325702																	31.4	cell.vesicle transport	SYP51 (SYNTAIN OF PLANTS 51) Encodes one of 24 Arabidopsis syntains. Its mRNA has been shown to be epressed. Identical to Syntain-51 (AtSYP51) (SYP51) [Arabidopsis Thaliana] (GB:Q9SA23); similar to SYP52 (SYNTAIN OF PLANTS 52) [Arabidopsis thaliana] (TAIR:AT1G79590.2); similar to Os02g0119400 [Oryza sativa (japonica cultivar-group)] (GB:NP_001045701.1); similar to syntain of plants [Medicago sati…	1520
	At30000122	B	ABA-like repression	At1g02090			0.712573	0.509005																	33.99	development.unspecified	FUS5 (FUSCA 5); MAP kinase kinase encodes a phosphoprotein that is a subunit of the COP9 signalosome. Mutants ehibit constitutive photomorphogenic phenotype. Identical to COP9 signalosome comple subunit 7 (CSN comple subunit 7) (FUSCA protein 5) (FUSCA5) (CSN7) [Arabidopsis Thaliana] (GB:Q94JU3;GB:O81247); similar to putative COP9 comple subunit, FUS5 [Oryza sativa (japonica cultivar-group)] (GB:…	1536
	A000400_01	B	ABA-like repression	At1g32400			0.75	0.490898																	33.99	development.unspecified	TOM2A (TOBAMOVIRUS MULTIPLICATION 2A) TOM2A encodes a 280 amino acid putative four-pass transmembrane protein with a C-terminal farnesylation signal, essential for efficient multiplication of tobacco mosaic viruses. similar to unknown protein [Arabidopsis thaliana] (TAIR:AT2G20230.1); similar to CD9/CD37/CD63 antigen [Medicago truncatula] (GB:ABE93060.1); contains InterPro domain CD9/CD37/CD63 an…	1541
	A015834_01	B	ABA-like repression	At5g62210			0.554671	0.592762																	33.99	development.unspecified	embryo-specific protein-related similar to ATS3 (ARABIDOPSIS THALIANA SEED GENE 3) [Arabidopsis thaliana] (TAIR:AT5G07190.2); similar to CAPIP2 [Capsicum annuum] (GB:AAT35533.1); contains InterPro domain Lipase/lipooygenase, PLAT/LH2; (InterPro:IPR008976); contains InterPro domain Embryo-specific 3; (InterPro:IPR010417)	1575
	At30023505	B	ABA-like repression	At5g12330			0.500578	0.47																	33.99	development.unspecified	LRP1 (LATERAL ROOT PRIMORDIUM 1) A member of SHI gene family. Arabidopsis thaliana has ten members that encode proteins with a RING finger-like zinc finger motif. Despite being highly divergent in sequence, many of the SHI-related genes are partially redundant in function and synergistically promote gynoecium, stamen and leaf development in Arabidopsis. Epressed in lateral root primordia and indu…	1579
	A018464_01	B	ABA-like repression	At5g64700			0.369455	0.427327																	33.99	development.unspecified	nodulin MtN21 family protein similar to integral membrane family protein / nodulin MtN21-related [Arabidopsis thaliana] (TAIR:AT1G43650.1); similar to Protein of unknown function DUF6, transmembrane [Medicago truncatula] (GB:ABE81602.1); contains InterPro domain Protein of unknown function DUF6, transmembrane; (InterPro:IPR000620)	1582
	A200472_01	B	ABA-like repression	At1g20260			0.742917	0.491767																	34.1.1	transport.p- and v-ATPases.H+-transporting two-sector ATPase	(VACUOLAR ATP SYNTHASE SUBUNIT B3); ATP binding / hydrogen ion transporting ATP synthase, rotational mechanism / hydrogen ion transporting ATPase, rotational mechanism similar to (VACUOLAR ATP SYNTHASE SUBUNIT B1), hydrogen ion transporting ATP synthase, rotational mechanism [Arabidopsis thaliana] (TAIR:AT1G76030.1); similar to Vacuolar ATP synthase subunit B isoform 1 (V-ATPase B subunit 1) (Vac…	1584
	A024596_01	B	ABA-like repression	At3g28710			0.632158	0.475746																	34.1.1	transport.p- and v-ATPases.H+-transporting two-sector ATPase	H+-transporting two-sector ATPase, putative Identical to Probable vacuolar ATP synthase subunit d 2 (EC 3.6.3.14) (V-ATPase d subunit 2) (Vacuolar proton pump subunit d 2) [Arabidopsis Thaliana] (GB:Q9LHA4); Identical to Probable vacuolar ATP synthase subunit d 1 (EC 3.6.3.14) (V-ATPase d subunit 1) (Vacuolar proton pump subunit d 1) [Arabidopsis Thaliana] (GB:Q9LJI5); similar to H+-transporting …	1586
	A202537_01	B	ABA-like repression	At5g02180			0.686718	0.51																	34.3	transport.amino acids	amino acid transporter family protein similar to amino acid transporter family protein [Arabidopsis thaliana] (TAIR:AT3G09330.1); similar to amino acid transporter family protein [Arabidopsis thaliana] (TAIR:AT3G09340.1); similar to amino acid transporter family protein [Arabidopsis thaliana] (TAIR:AT5G02170.1); similar to Os12g0574000 [Oryza sativa (japonica cultivar-group)] (GB:NP_001067099.1);…	1603
	A021070_01	B	ABA-like repression	At3g08580			0.44	0.468551																	34.8	transport.metabolite transporters at the envelope membrane	AAC1 (ADP/ATP CARRIER 1); ATP:ADP antiporter/ binding mitochondrial ADP/ATP carrier Identical to ADP,ATP carrier protein 1, mitochondrial precursor (ADP/ATP translocase 1) (Adenine nucleotide translocator 1) (ANT 1) (ANT1) [Arabidopsis Thaliana] (GB:P31167;GB:Q9M9K2); similar to AAC2 (ADP/ATP CARRIER 2), binding [Arabidopsis thaliana] (TAIR:AT5G13490.2); similar to ADP,ATP carrier protein, mitoch…	1611
	At30012941	B	ABA-like repression	At3g08580		0.639226		0.5	0.615234																34.8	transport.metabolite transporters at the envelope membrane	AAC1 (ADP/ATP CARRIER 1); ATP:ADP antiporter/ binding mitochondrial ADP/ATP carrier Identical to ADP,ATP carrier protein 1, mitochondrial precursor (ADP/ATP translocase 1) (Adenine nucleotide translocator 1) (ANT 1) (ANT1) [Arabidopsis Thaliana] (GB:P31167;GB:Q9M9K2); similar to AAC2 (ADP/ATP CARRIER 2), binding [Arabidopsis thaliana] (TAIR:AT5G13490.2); similar to ADP,ATP carrier protein, mitoch…	1611
	A201217_01	B	ABA-like repression	At2g07741			0.447517	0.378868																	34.12	transport.metal	ATPase subunit 6, putative Identical to ATP synthase a chain precursor 1 (EC 3.6.3.14) (ATPase protein 6) (P6- 1) (ATP6-1) [Arabidopsis Thaliana] (GB:P93298); Identical to ATP synthase a chain precursor 2 (EC 3.6.3.14) (ATPase protein 6) (P6- 2) (ATP6-2) [Arabidopsis Thaliana] (GB:P92547); similar to ATPase subunit 6 (GB:AAA72061.1); similar to ATP synthase a chain precursor 1 (ATPase protein 6) …	1623
	A000032_01	B	ABA-like repression	At1g09930			0.650897	0.494202																	34.13	transport.peptides and oligopeptides	ATOPT2 (oligopeptide transporter 2); oligopeptide transporter oligopeptide transporter similar to ATOPT4 (oligopeptide transporter 4), oligopeptide transporter [Arabidopsis thaliana] (TAIR:AT5G64410.1); similar to ATOPT7 (oligopeptide transporter 7), oligopeptide transporter [Arabidopsis thaliana] (TAIR:AT4G10770.1); similar to ATOPT8 (oligopeptide transporter 8), oligopeptide transporter [Arabid…	1626
	At30000096	B	ABA-like repression	At1g01910			0.453491	0.413277																	34.18.1	transport.unspecified anions.arsenite-transporting ATPase	anion-transporting ATPase, putative similar to anion-transporting ATPase family protein [Arabidopsis thaliana] (TAIR:AT5G60730.1); similar to arsenical pump-driving atpase [Aedes aegypti] (GB:EAT35519.1); similar to Os09g0521500 [Oryza sativa (japonica cultivar-group)] (GB:NP_001063707.1); contains InterPro domain Anion-transporting ATPase; (InterPro:IPR003348)	1637
	A200056_01	B	ABA-like repression	At2g38170	0.78868	0.66897			0.614108																34.21	transport.calcium	CA1 (CATION ECHANGER 1); calcium:hydrogen antiporter Encodes a high affinity vacuolar calcium antiporter. The residue His 338 is critical to Ca2+ transport activity. Disruption of CA1 reduces manganese and zinc of shoot tissue and results in a decrease in the activity of vacuolar V-type proton ATPase. Identical to Vacuolar cation/proton echanger 1 (Ca(2+)/H(+) echanger 1) (Ca(2+)/H(+) antiporter …	1646
	A003016_01	B	ABA-like repression	At1g55000			0.687933	0.46																	35.1	not assigned.no ontology	peptidoglycan-binding LysM domain-containing protein similar to hypothetical protein [Oryza sativa (japonica cultivar-group)] (GB:AA95630.1); similar to Os03g0699600 [Oryza sativa (japonica cultivar-group)] (GB:NP_001050989.1); contains InterPro domain Cyclin-like F-bo; (InterPro:IPR001810); contains InterPro domain Peptidoglycan-binding LysM; (InterPro:IPR002482)	1663
	A025502_01	B	ABA-like repression	At1g64760			0.5229	0.4542																	35.1	not assigned.no ontology	glycosyl hydrolase family 17 protein Identical to Putative glucan endo-1,3-beta-glucosidase 8 precursor (EC 3.2.1.39) ((1->3)-beta-glucan endohydrolase 8) ((1->3)-beta-glucanase 8) (Beta- 1,3-endoglucanase 8) (Beta-1,3-glucanase 8) [Arabidopsis Thaliana] (GB:Q6NKW9;GB:Q67G3;GB:Q9IR7); similar to glycosyl hydrolase family 17 protein [Arabidopsis thaliana] (TAIR:AT5G18220.1); similar to glycosyl hy…	1681
	A003041_01	B	ABA-like repression	At1g34200			0.569434	0.400364																	35.1	not assigned.no ontology	oidoreductase family protein similar to oidoreductase family protein [Arabidopsis thaliana] (TAIR:AT4G09670.1); similar to A110P [Daucus carota] (GB:BAA03455.1); contains InterPro domain Oidoreductase, C-terminal; (InterPro:IPR004104); contains InterPro domain Oidoreductase, N-terminal; (InterPro:IPR000683)	1706
	A007932_01	B	ABA-like repression	At2g13950			0.356263	0.368593																	35.1	not assigned.no ontology	DC1 domain-containing protein similar to DC1 domain-containing protein [Arabidopsis thaliana] (TAIR:AT5G02340.1); similar to DC1 domain-containing protein [Arabidopsis thaliana] (TAIR:AT2G13900.1); similar to DC1 domain-containing protein [Arabidopsis thaliana] (TAIR:AT5G02330.1); similar to DC1 domain-containing protein [Brassica oleracea] (GB:ABD65623.1); contains InterPro domain C1-like; (Inte…	1719
	A006777_01	B	ABA-like repression	At2g27370			0.585304	0.48379																	35.1	not assigned.no ontology	integral membrane family protein similar to integral membrane family protein [Arabidopsis thaliana] (TAIR:AT5G06200.1); similar to unknown [Striga asiatica] (GB:ABD98039.1); contains InterPro domain Protein of unknown function DUF588; (InterPro:IPR006702); contains InterPro domain Conserved hypothetical protein CHP1569, integral membrane plant; (InterPro:IPR006459)	1722
	A015490_01	B	ABA-like repression	At4g21860			0.434165	0.457175																	35.1	not assigned.no ontology	methionine sulfoide reductase domain-containing protein / SeIR domain-containing protein similar to methionine sulfoide reductase domain-containing protein / SeIR domain-containing protein [Arabidopsis thaliana] (TAIR:AT4G04800.1); similar to Mss4-like [Medicago truncatula] (GB:ABE84787.1); contains InterPro domain Methionine sulfoide reductase B; (InterPro:IPR002579); contains InterPro domain Ms…	1789
	A024583_01	B	ABA-like repression	At5g15090			0.608579	0.451976																	35.1	not assigned.no ontology	porin, putative / voltage-dependent anion-selective channel protein, putative Identical to Outer mitochondrial membrane protein porin 2 (Voltage-dependent anion- selective channel protein 2) (VDAC 2) (HSR2) [Arabidopsis Thaliana] (GB:Q9SM3;GB:Q8L815;GB:Q8LET4); similar to porin, putative [Arabidopsis thaliana] (TAIR:AT3G01280.1); similar to unknown [Brassica rapa] (GB:ABB97031.1); contains InterP…	1818
	A020308_01	B	ABA-like repression	At1g03350			0.465637	0.388438																	35.1.8	not assigned.no ontology.BSD domain-containing protein	BSD domain-containing protein similar to BSD domain-containing protein [Arabidopsis thaliana] (TAIR:AT4G13110.1); similar to PREDICTED: similar to Bsdc1 protein, partial [Strongylocentrotus purpuratus] (GB:P_787471.2); similar to PREDICTED: similar to Bsdc1 protein [Strongylocentrotus purpuratus] (GB:P_001192532.1); similar to Os07g0647400 [Oryza sativa (japonica cultivar-group)] (GB:NP_001060469…	1852
	A012800_01	B	ABA-like repression	At3g61600			0.72	0.423055																	35.1.9	not assigned.no ontology.BTB/POZ domain-containing protein	ATPOB1 (Arabidopsis thaliana POZ/BTB containing-protein 1); protein binding POZ/BTB containing-protein AtPOB1 similar to BTB/POZ domain-containing protein [Arabidopsis thaliana] (TAIR:AT2G46260.1); similar to putative GAMYB-binding protein [Oryza sativa (japonica cultivar-group)] (GB:BAD61652.1); similar to GAMYB-binding protein [Hordeum vulgare subsp. vulgare] (GB:AAT40121.1); similar to Os06g05…	1853
	A001741_01	B	ABA-like repression	At1g73840	0.537292	0.465321	0.606379	0.73	0.746019																35.1.41	not assigned.no ontology.hydroyproline rich proteins	ESP1 (ENHANCED SILENCING PHENOTYPE 1) Resembles the CstF64 family of RNA processing factors that are conserved between yeast and mammals. In mammals, CstF64 is a component of the CstF comple which is required for mRNA 3'end formation along with other factors. similar to cleavage stimulation factor, putative [Arabidopsis thaliana] (TAIR:AT1G71800.1); similar to proline-rich protein precursor [Glyc…	1878
	A020112_01	B	ABA-like repression	At5g49280			0.462579	0.668949																	35.1.41	not assigned.no ontology.hydroyproline rich proteins	hydroyproline-rich glycoprotein family protein similar to hydroyproline-rich glycoprotein family protein [Arabidopsis thaliana] (TAIR:AT3G06750.1); similar to OJ1116_C07.3 [Oryza sativa (japonica cultivar-group)] (GB:BAC00686.1); similar to Os01g0309100 [Oryza sativa (japonica cultivar-group)] (GB:NP_001042851.1)	1882
	At30014408	B	ABA-like repression	At3g20850			0.654783	0.506089																	35.1.42	not assigned.no ontology.proline rich family	proline-rich family protein similar to proline-rich family protein [Arabidopsis thaliana] (TAIR:AT5G26080.1); similar to Etensin precursor (GB:P06599); contains domain PRICHETENSN (PR01217)	1887
	At30005118	B	ABA-like repression	At1g59520	0.805458	0.688688	0.685455	0.798803	0.644665																35.2	not assigned.unknown	CW7 Encodes CW7. similar to Hypothetical protein [Oryza sativa (japonica cultivar-group)] (GB:AAL91603.1); similar to Os07g0248800 [Oryza sativa (japonica cultivar-group)] (GB:NP_001059288.1); similar to Os04g0183100 [Oryza sativa (japonica cultivar-group)] (GB:NP_001052185.1); contains domain gb def: CW7 protein (At1g59520) (PTHR21477:SF3); contains domain FAMILY NOT NAMED (PTHR21477)	1900
	At30003151	B	ABA-like repression	At1g29980			0.669796	0.590254																	35.2	not assigned.unknown	similar to unknown protein [Arabidopsis thaliana] (TAIR:AT2G34510.1); similar to unknown [Ricinus communis] (GB:CAB02653.1); similar to Os01g0756600 [Oryza sativa (japonica cultivar-group)] (GB:NP_001044289.1); similar to Os01g0531400 [Oryza sativa (japonica cultivar-group)] (GB:NP_001043243.1); contains InterPro domain Galactose-binding like; (InterPro:IPR008979); contains InterPro domain Protei…	1901
	A200980_01	B	ABA-like repression	At1g67785			0.628346	0.63																	35.2	not assigned.unknown	similar to Os01g0908400 [Oryza sativa (japonica cultivar-group)] (GB:NP_001045143.1); contains domain PH domain-like (SSF50729)	1910
	At30002388	B	ABA-like repression	At1g22140			0.6	0.413904																	35.2	not assigned.unknown	contains domain ZINC FINGER-CONTAINING PROTEIN P48ZNF (PTHR12681)	1919
	A023785_01	B	ABA-like repression	At1g06200			0.564079		0.7																35.2	not assigned.unknown	serine-type peptidase similar to serine-type peptidase [Arabidopsis thaliana] (TAIR:AT2G31140.1); similar to Mitochondrial inner membrane protease, subunit IMP2 (ISS) [Ostreococcus tauri] (GB:CAL55762.1); similar to OSJNBa0068L06.9 [Oryza sativa (japonica cultivar-group)] (GB:CAE01583.2); contains InterPro domain Peptidase S26A, signal peptidase I; (InterPro:IPR000223); contains InterPro domain P…	1928
	A020876_01	B	ABA-like repression	At1g65270			0.533929	0.469329																	35.2	not assigned.unknown	similar to Unknown (protein for IMAGE:6863324) [enopus laevis] (GB:AAH84304.1); similar to Unknown (protein for IMAGE:8320811) [enopus laevis] (GB:AAI24845.1); similar to Os11g0264600 [Oryza sativa (japonica cultivar-group)] (GB:NP_001067654.1)	1960
	At30001008	B	ABA-like repression	At1g09645			0.600179	0.531461																	35.2	not assigned.unknown	similar to unknown protein [Arabidopsis thaliana] (TAIR:AT1G57765.1); similar to Os05g0419600 [Oryza sativa (japonica cultivar-group)] (GB:NP_001055573.1)	1984
	At30001695	B	ABA-like repression	At1g15640			0.7	0.587025																	35.2	not assigned.unknown	similar to unknown protein [Arabidopsis thaliana] (TAIR:AT1G15620.1)	1986
	At30006244	B	ABA-like repression	At1g69760			0.75	0.496395																	35.2	not assigned.unknown	similar to unknown protein [Arabidopsis thaliana] (TAIR:AT1G26920.1); similar to hypothetical protein [Ricinus communis] (GB:CAH56540.1)	1989
	A005680_01	B	ABA-like repression	At1g20430			0.451001	0.400897																	35.2	not assigned.unknown	similar to Os06g0213900 [Oryza sativa (japonica cultivar-group)] (GB:NP_001057129.1); contains domain FAMILY NOT NAMED (PTHR21568); contains domain gb def: Hypothetical protein (PTHR21568:SF1)	1995
	A008726_01	B	ABA-like repression	At2g25950			0.53706	0.357667																	35.2	not assigned.unknown	similar to unknown protein [Arabidopsis thaliana] (TAIR:AT3G04780.1); similar to Os01g0559000 [Oryza sativa (japonica cultivar-group)] (GB:NP_001043339.1); similar to hypothetical protein DDBDRAFT_0204321 [Dictyostelium discoideum A4] (GB:P_642028.1); contains InterPro domain Protein of unknown function DUF1000; (InterPro:IPR010400); contains InterPro domain Galactose-binding like; (InterPro:IPR0…	2010
	A020882_01	B	ABA-like repression	At2g20760			0.75	0.412229																	35.2	not assigned.unknown	similar to unknown protein [Arabidopsis thaliana] (TAIR:AT2G40060.1); similar to conserved hypothetical protein [Medicago truncatula] (GB:ABE83515.1); contains InterPro domain Clathrin light chain; (InterPro:IPR000996)	2035
	A008408_01	B	ABA-like repression	At2g01690			0.51927	0.48338																	35.2	not assigned.unknown	binding similar to PDF1 (65 KDA REGULATORY SUBUNIT OF PROTEIN PHOSPHATASE 2A), protein phosphatase type 2A regulator [Arabidopsis thaliana] (TAIR:AT3G25800.1); similar to PDF2 (PROTEIN PHOSPHATASE 2A SUBUNIT A3), protein phosphatase type 2A regulator [Arabidopsis thaliana] (TAIR:AT1G13320.1); similar to Unknown protein [Oryza sativa (japonica cultivar-group)] (GB:AAN05340.1); similar to Os03g0223…	2052
	At30015644	B	ABA-like repression	At3g43410		0.530001			0.690269																35.2	not assigned.unknown	similar to unknown protein [Arabidopsis thaliana] (TAIR:AT5G35945.1)	2062
	A012457_01	B	ABA-like repression	At3g50250			0.463808	0.505821																	35.2	not assigned.unknown	similar to unknown protein [Arabidopsis thaliana] (TAIR:AT4G19270.1)	2068
	A201682_01	B	ABA-like repression	At3g16960		0.562482			0.69895																35.2	not assigned.unknown	similar to self-incompatibility protein-related [Arabidopsis thaliana] (TAIR:AT3G16970.1); contains InterPro domain Plant self-incompatibility S1; (InterPro:IPR010264)	2101
	A012046_01	B	ABA-like repression	At3g44150			0.472991	0.453961																	35.2	not assigned.unknown	similar to unknown protein [Arabidopsis thaliana] (TAIR:AT3G11800.1); similar to epp1 protein precursor [Solanum tuberosum] (GB:CAJ77501.1); contains domain FAMILY NOT NAMED (PTHR21454); contains domain SUBFAMILY NOT NAMED (PTHR21454:SF1)	2102
	At30013580	B	ABA-like repression	At3g13772			0.638374	0.365437																	35.2	not assigned.unknown	endomembrane protein 70, putative similar to endomembrane protein 70, putative [Arabidopsis thaliana] (TAIR:AT5G25100.1); similar to endomembrane protein 70, putative [Arabidopsis thaliana] (TAIR:AT5G10840.1); similar to endomembrane protein 70, putative [Arabidopsis thaliana] (TAIR:AT1G55130.1); similar to putative PHG1A protein [Oryza sativa (japonica cultivar-group)] (GB:BAD10383.1); similar t…	2103
	A011439_01	B	ABA-like repression	At3g07480			0.45	0.519295																	35.2	not assigned.unknown	electron carrier/ iron ion binding similar to unknown protein [Oryza sativa (japonica cultivar-group)] (GB:BAD34428.1); similar to Os09g0514600 [Oryza sativa (japonica cultivar-group)] (GB:NP_001063661.1); contains InterPro domain Adrenodoin; (InterPro:IPR001055); contains InterPro domain 2Fe-2S Ferredoin-like fold; (InterPro:IPR012675); contains InterPro domain Ferredoin; (InterPro:IPR001041)	2108
	At30018053	B	ABA-like repression	At4g01590			0.559677	0.490084																	35.2	not assigned.unknown	similar to unknown protein [Arabidopsis thaliana] (TAIR:AT4G35680.1); similar to Calcium-binding EF-hand [Medicago truncatula] (GB:ABE94451.1); similar to Os07g0611600 [Oryza sativa (japonica cultivar-group)] (GB:NP_001060249.1)	2113
	At30019136	B	ABA-like repression	At4g13500	0.654087		0.53988	0.53842																	35.2	not assigned.unknown	similar to unknown protein [Arabidopsis thaliana] (TAIR:AT2G05310.1); similar to Os03g0595300 [Oryza sativa (japonica cultivar-group)] (GB:NP_001050596.1); similar to hypothetical protein MA4_112I10.24 [Musa acuminata] (GB:ABF70151.1)	2124
	A013414_01	B	ABA-like repression	At4g13590			0.55	0.617936																	35.2	not assigned.unknown	similar to unknown protein [Arabidopsis thaliana] (TAIR:AT1G64150.1); similar to transmembrane protein FT27 [Synechocystis sp. PCC 6803] (GB:NP_442278.1); similar to Os11g0544500 [Oryza sativa (japonica cultivar-group)] (GB:NP_001068053.1); contains InterPro domain Protein of unknown function UPF0016; (InterPro:IPR001727)	2125
	A019512_01	B	ABA-like repression	At4g32340	0.742063	0.574105			0.76																35.2	not assigned.unknown	binding similar to binding [Arabidopsis thaliana] (TAIR:AT1G80130.1); similar to Os06g0606700 [Oryza sativa (japonica cultivar-group)] (GB:NP_001058025.1); similar to Tetratricopeptide-like helical [Medicago truncatula] (GB:ABE92034.1); contains InterPro domain Tetratricopeptide-like helical; (InterPro:IPR011990)	2130
	A005367_01	B	ABA-like repression	At4g34265			0.31	0.395838																	35.2	not assigned.unknown	similar to unknown protein [Arabidopsis thaliana] (TAIR:AT2G15000.3)	2134
	A013161_01	B	ABA-like repression	At4g13140			0.68	0.48284																	35.2	not assigned.unknown	similar to conserved hypothetical protein [Medicago truncatula] (GB:ABE88839.1)	2137
	At30021374	B	ABA-like repression	At4g32460	0.604609	0.69982	0.430642	0.44739																	35.2	not assigned.unknown	similar to unknown protein [Arabidopsis thaliana] (TAIR:AT5G11420.1); similar to unknown [Ricinus communis] (GB:CAB02653.1); contains InterPro domain Galactose-binding like; (InterPro:IPR008979); contains InterPro domain Protein of unknown function DUF642; (InterPro:IPR006946)	2145
	A024261_01	B	ABA-like repression	At5g30495			0.51383	0.437771																	35.2	not assigned.unknown	similar to unknown protein [Arabidopsis thaliana] (TAIR:AT1G54770.1); similar to PREDICTED: similar to estrogen receptor binding protein [Apis mellifera] (GB:P_395755.2); similar to Os02g0730500 [Oryza sativa (japonica cultivar-group)] (GB:NP_001048014.1)	2160
	At30028643	B	ABA-like repression	At5g64680			0.33	0.350362																	35.2	not assigned.unknown	similar to Os01g0259900 [Oryza sativa (japonica cultivar-group)] (GB:NP_001042641.1); similar to hypothetical protein [Oryza sativa (japonica cultivar-group)] (GB:BAD81433.1)	2176
	A018226_01	B	ABA-like repression	At5g13470	0.692754	0.44381	0.561743	0.849194	0.726344																35.2	not assigned.unknown	similar to Os01g0939400 [Oryza sativa (japonica cultivar-group)] (GB:NP_001045348.1)	2177
	A202857_01	B	ABA-like repression	At5g25265			0.512542	0.380744																	35.2	not assigned.unknown	similar to unknown protein [Arabidopsis thaliana] (TAIR:AT2G25260.1); similar to unknown protein [Oryza sativa (japonica cultivar-group)] (GB:BAD72305.1); similar to Os06g0180000 [Oryza sativa (japonica cultivar-group)] (GB:NP_001056974.1)	2184
	A018671_01	B	ABA-like repression	At5g17950			0.499321	0.72																	35.2	not assigned.unknown	contains domain "Winged heli" DNA-binding domain (SSF46785)	2192
	At30028395	B	ABA-like repression	At5g62575			0.54	0.425999																	35.2	not assigned.unknown	similar to unknown protein [Arabidopsis thaliana] (TAIR:AT3G47833.1); similar to Os09g0382500 [Oryza sativa (japonica cultivar-group)] (GB:NP_001063065.1)	2202
	A202535_01	B	ABA-like repression	At5g01750			0.596388	0.488004																	35.2	not assigned.unknown	Identical to Protein At5g01750 [Arabidopsis Thaliana] (GB:Q9LZ1;GB:Q8LEK9); similar to unknown protein [Arabidopsis thaliana] (TAIR:AT3G11740.1); similar to Protein of unknown function DUF567 [Medicago truncatula] (GB:ABE88870.1); contains InterPro domain Protein of unknown function DUF567; (InterPro:IPR007612)	2205
	At30026135	B	ABA-like repression	At5g42850			0.484611	0.449729																	35.2	not assigned.unknown	electron carrier/ protein disulfide oidoreductase similar to Thioredoin-related [Medicago truncatula] (GB:ABE89853.1); contains InterPro domain Thioredoin-like fold; (InterPro:IPR012336); contains InterPro domain Protein of unknown function DUF953, thioredoin-like; (InterPro:IPR010357); contains InterPro domain Thioredoin-related; (InterPro:IPR006662); contains InterPro domain Thioredoin domain 2…	2216
	A016215_01	B	ABA-like repression	At5g15320			0.413499	0.610465																	35.2	not assigned.unknown	similar to unknown protein [Arabidopsis thaliana] (TAIR:AT3G01130.1); similar to conserved hypothetical protein [Medicago truncatula] (GB:ABE79949.1)	2221
	A016341_01	B	ABA-like repression	At5g57400			0.567727	0.517595																	35.2	not assigned.unknown	unknown protein	2230
	A202932_01	B	ABA-like repression	At5g26790			0.582974	0.49																	35.2	not assigned.unknown	similar to unknown protein [Arabidopsis thaliana] (TAIR:AT1G06475.1)	2237
	A020678_01	B	ABA-like repression	At5g49540			0.687503	0.462845																	35.2	not assigned.unknown	similar to Protein of unknown function DUF786 [Medicago truncatula] (GB:ABE90870.1); contains InterPro domain Protein of unknown function DUF786; (InterPro:IPR008504)	2248
	A015797_01	B	ABA-like repression	At5g39410			0.605803	0.533978																	35.2	not assigned.unknown	Identical to Probable mitochondrial saccharopine dehydrogenase At5g39410 (EC 1.5.1.9) (SDH) [Arabidopsis Thaliana] (GB:Q8LGI2;GB:Q9ZR98); similar to MGC84136 protein [enopus laevis] (GB:AAH74314.1); similar to MGC82870 protein [enopus laevis] (GB:AAH73574.1); similar to Os07g0597100 [Oryza sativa (japonica cultivar-group)] (GB:NP_001060175.1); contains InterPro domain Saccharopine dehydrogenase; …	2252
	A018357_01	B	ABA-like repression	At5g67210			0.59	0.456274																	35.2	not assigned.unknown	nucleic acid binding / pancreatic ribonuclease similar to nucleic acid binding / pancreatic ribonuclease [Arabidopsis thaliana] (TAIR:AT3G50220.1); similar to Uncharacterized plant-specific domain 01627 [Medicago truncatula] (GB:ABE82263.1); contains InterPro domain Protein of unknown function DUF579, plant; (InterPro:IPR006514); contains InterPro domain Pancreatic ribonuclease; (InterPro:IPR0014…	2257
	A012917_01	B	ABA-like repression	At4g34820	0.651863	0.554039	0.504439		0.77																#N/A	#N/A	#N/A	#N/A
	A023721_01	C	MYBR1 independent ABA repression	At1g14880	0.387605						3.46198	13.4682	39.1748	35.8593	29.5596		0.243685	0.555473	0.82318	0.269193		0.151038	0.106092	0.1013	35.1	not assigned.no ontology	similar to unknown protein [Arabidopsis thaliana] (TAIR:AT1G14870.1); similar to Os02g0579800 [Oryza sativa (japonica cultivar-group)] (GB:NP_001047231.1); similar to ORF [Lycopersicon esculentum] (GB:AAF74286.1); similar to fw2.2 [Lycopersicon pennellii] (GB:AAO12196.1); contains InterPro domain Protein of unknown function Cys-rich; (InterPro:IPR006461)	1698
	At30001603	C	MYBR1 independent ABA repression	At1g14870			0.435997				1.04638	2.19481	11.0742	12.3265	13.2245		1.24803	2.09795	6.30806	7.74882		9.39947	28.3196	29.6498	35.1	not assigned.no ontology	similar to unknown protein [Arabidopsis thaliana] (TAIR:AT5G35525.1); similar to Os02g0579800 [Oryza sativa (japonica cultivar-group)] (GB:NP_001047231.1); similar to Uncharacterized Cys-rich domain [Medicago truncatula] (GB:ABE80519.1); similar to Os03g0830500 [Oryza sativa (japonica cultivar-group)] (GB:NP_001051787.1); contains InterPro domain Protein of unknown function Cys-rich; (InterPro:IP…	1685
	A001044_01	C	MYBR1 independent ABA repression	At1g75040	0.285305	0.55					1.83581	13.9972	14.0074	11.3922	8.96087		0.410392	0.323145	0.489025	0.387886		0.105612	0.0923707	0.313052	20.1	stress.biotic	PR5 (PATHOGENESIS-RELATED GENE 5) Thaumatin-like protein involved in response to pathogens. mRNA level of the PR-5 gene (At1g75040)is significantly changed after cutting the inflorescence stem indicating the eistence of a network of signal transducing pathways as other stress-regulated genes (At5g01410, At3g17800, At1g29930)do not response to the treatment. Identical to Pathogenesis-related prote…	464
	At30011268	C	MYBR1 independent ABA repression	At2g41100	0.575708	0.68					1.17458	13.6378	9.57455	7.58911	8.01994		0.515726	0.444081	1.22002	0.43095		0.845211	1.32445	1.165	30.3	signalling.calcium	TCH3 (TOUCH 3) encodes a calmodulin-like protein, with si potential calcium binding domains. Calcium binding shown by Ca(2+)-specific shift in electrophoretic mobility. Epression induced by touch and darkness. Epression may also be developmentally controlled. Epression in growing regions of roots, vascular tissue, root/shoot junctions, trichomes, branch points of the shoot, and regions of silique…	1424
	A014758_01	C	MYBR1 independent ABA repression	At4g35770	0.620541	0.582521					1.5453	13.2414	9.37232	7.51565	10.3262		17.4911	10.0994	8.16425	25.839		18.0805	20.6054	15.498	33.99	development.unspecified	SEN1 (DARK INDUCIBLE 1) Senescence-associated gene that is strongly induced by phosphate starvation. Transcripts are differentially regulated at the level of mRNA stability at different times of day. mRNAs are targets of the mRNA degradation pathway mediated by the downstream (DST) instability determinant. similar to senescence-associated family protein [Arabidopsis thaliana] (TAIR:AT5G66040.1); …	1566
	A024292_01	C	MYBR1 independent ABA repression	At1g08930	0.60512						1.2414	9.70383	6.80044	5.25268	5.95403		0.559399	0.567134	0.906013	0.581071		1.16089	1.64046	1.55324	34.2	transport.sugars	ERD6 (EARLY RESPONSE TO DEHYDRATION 6); carbohydrate transporter/ sugar porter encodes a putative sucrose transporter whose gene epression is induced by dehydration and cold. Identical to Sugar transporter ERD6 (Early-responsive to dehydration protein 6) (Sugar transporter-like protein 1) (ERD6) [Arabidopsis Thaliana] (GB:O04036;GB:O65799); similar to sugar transporter, putative [Arabidopsis thal…	1590
	A002849_01	C	MYBR1 independent ABA repression	At1g16510	0.581717	0.448878					1.12544	2.25203	4.8583	4.40825	4.16202		1.88004	1.32448	1.1151	1.32271		2.75754	1.90365	1.68714	17.2.3	hormone metabolism.auin.induced-regulated-responsive-activated	auin-responsive family protein similar to auin-responsive family protein [Arabidopsis thaliana] (TAIR:AT3G12830.1); similar to putative auin-induced protein family [Zea mays] (GB:AAT42186.1); contains InterPro domain Auin responsive SAUR protein; (InterPro:IPR003676)	379
	A014643_01	C	MYBR1 independent ABA repression	At4g30190	0.535791	0.524617					0.725254	0.687183	2.51079	3.63832	3.90165		0.544922	0.818359	0.837891	0.951823		1.09134	2.84027	1.46963	34.1.2	transport.p- and v-ATPases.H+-eporting ATPase	AHA2 (Arabidopsis H(+)-ATPase 2); ATPase belongs to the P-type ATPase superfamily of cation-transporting ATPases, pumps protons out of the cell, generating a proton gradient that drives the active transport of nutrients by proton symport. has two autoinhibitory regions within the C-terminal dom Identical to ATPase 2, plasma membrane-type (EC 3.6.3.6) (Proton pump 2) (AHA2) [Arabidopsis Thaliana] …	1588
	At30026040	C	MYBR1 independent ABA repression	At5g42020		0.694437					0.687056	1.51975	2.76556	2.01218	1.16668		0.507263	0.676434	1.83684	1.68157		0.686547	1.98402	2.09025	20.2.1	stress.abiotic.heat	BIP (LUMINAL BINDING PROTEIN); ATP binding luminal binding protein (BiP) Identical to Luminal-binding protein 2 precursor (BiP2) (AtBP2) [Arabidopsis Thaliana] (GB:Q39043;GB:Q39042); Identical to Luminal-binding protein 1 precursor (BiP1) (AtBP1) [Arabidopsis Thaliana] (GB:Q9LKR3;GB:Q41928); similar to heat shock cognate 70 kDa protein 3 (HSC70-3) (HSP70-3) [Arabidopsis thaliana] (TAIR:AT3G09440.…	510
	A015984_01	C	MYBR1 independent ABA repression	At5g40450	0.646981	0.575252					0.861085	2.98012	2.22615	1.91663	1.38997		2.83184	1.75485	1.17291	1.19922		7.72457	4.22611	3.08205	35.2	not assigned.unknown	| Symbols: | similar to unknown protein [Arabidopsis thaliana] (TAIR:AT3G28770.1); similar to hypothetical protein Kpol_1058p4 [Vanderwaltozyma polyspora DSM 70294] (GB:P_001645325.1) | chr5:16202431-16210885 REVERSEnearly identical (2178)AT5G40450| Symbols: | similar to unknown protein [Arabidopsis thaliana] (TAIR:AT3G28770.1); similar to erythrocyte membrane-associated (GB:AAF15293.3) | chr5:16…	2259
	At30019023	C	MYBR1 independent ABA repression	At4g12490		0.454503					0.869867	1.10537	2.11987	1.50996	1.44656		1.50712	1.48514	1.13635	1.05576		8.7891	1.33631	1.11022	26.21	misc.protease inhibitor/seed storage/lipid transfer protein (LTP) family protein	protease inhibitor/seed storage/lipid transfer protein (LTP) family protein similar to protease inhibitor/seed storage/lipid transfer protein (LTP) family protein [Arabidopsis thaliana] (TAIR:AT4G12500.1); similar to HyPRP [Fragaria ananassa] (GB:AAD01800.1); contains InterPro domain Plant lipid transfer/seed storage/trypsin-alpha amylase inhibitor; (InterPro:IPR003612)	738
	At30024360	C	MYBR1 independent ABA repression	At5g20250	0.638267	0.546905					0.38917	0.608095	0.449884	1.32777	3.85451		5.94553	5.73811	6.15348	6.9161		14.1712	20.2249	15.0027	3.1.2.2	minor CHO metabolism.raffinose family.raffinose synthases.putative	DIN10 (DARK INDUCIBLE 10); hydrolase, hydrolyzing O-glycosyl compounds encodes a member of glycosyl hydrolase family 36. Epression is induced within 3 hours of dark treatment, in senescing leaves and treatment with eogenous photosynthesis inhibitor. Induction of gene epression was suppressed in ecised leaves supplied with sugar. The authors suggest that the gene's epression pattern is responding …	82
	A201667_01	C	MYBR1 independent ABA repression	At3g15356	0.333047	0.43619	0.484679				0.955109	4.50797	1.73774	1.17247	1.83816		0.148516	0.127306	0.231899	0.107351		1.96433	3.43149	2.52035	26.16	misc.myrosinases-lectin-jacalin	legume lectin family protein similar to legume lectin family protein [Arabidopsis thaliana] (TAIR:AT3G16530.1); similar to putative lectin-like protein [Brassica napus var. napus] (GB:AAS68182.1); contains InterPro domain Concanavalin A-like lectin/glucanase, subgroup; (InterPro:IPR013320); contains InterPro domain Concanavalin A-like lectin/glucanase; (InterPro:IPR008985); contains InterPro doma…	714
	A021114_01	C	MYBR1 independent ABA repression	At4g34950	0.614901	0.494284					1.31844	2.20787	0.828561	1.0721	1.17996		0.0335084	0.0886429	0.171737	0.223813		0.129529	0.933605	1.19121	33.99	development.unspecified	nodulin family protein similar to nodulin family protein [Arabidopsis thaliana] (TAIR:AT2G16660.1); similar to Nodulin-like; Major facilitator superfamily MFS_1 [Medicago truncatula] (GB:ABE77921.1); similar to Os09g0536700 [Oryza sativa (japonica cultivar-group)] (GB:NP_001063787.1); contains InterPro domain Nodulin-like; (InterPro:IPR010658); contains InterPro domain Major facilitator superfami…	1571
	At30005925	C	MYBR1 independent ABA repression	At1g66980	0.744197	0.657245	0.753045				1.03878	0.905941	0.907384	0.77599	0.492368		0.435985	0.435134	0.442578	0.45789		0.413781	0.256537	0.271731	11.9.3.3	lipid metabolism.lipid degradation.lysophospholipases.glycerophosphodiester phosphodiesterase	protein kinase family protein / glycerophosphoryl diester phosphodiesterase family protein similar to glycerophosphoryl diester phosphodiesterase family protein [Arabidopsis thaliana] (TAIR:AT5G55480.1); similar to glycerophosphoryl diester phosphodiesterase family protein [Arabidopsis thaliana] (TAIR:AT1G66970.1); similar to MRH5/SHV3 (morphogenesis of root hair 5), glycerophosphodiester phospho…	248
	A018098_01	C	MYBR1 independent ABA repression	At5g04590	0.76131	0.70952					1.06326	1.00469	0.91785	0.697262	0.477054		0.464192	0.417007	0.526581	0.475202		0.325395	0.248308	0.285661	14.3	S-assimilation.sulfite redo	SIR (sulfite reductase); sulfite reductase (ferredoin) A.thaliana gene encoding sulfite reductase. similar to NIR1 (NITRITE REDUCTASE), ferredoin-nitrate reductase [Arabidopsis thaliana] (TAIR:AT2G15620.1); similar to sulfite reductase [Pisum sativum] (GB:BAD12837.2); similar to Sulfite Reductase [Nicotiana tabacum] (GB:BAA33531.1); similar to sulfite reductase, ferredoin dependent [Asparagus off…	303
	A012773_01	C	MYBR1 independent ABA repression	At3g18080	0.684678	0.66					1.42319	1.33169	0.759329	0.553151	0.29822		0.151364	0.0981367	0.153812	0.07773		0.102592	0.0641907	0.0614943	26.3	misc.gluco-, galacto- and mannosidases	glycosyl hydrolase family 1 protein similar to glycosyl hydrolase family 1 protein [Arabidopsis thaliana] (TAIR:AT3G18070.1); similar to beta-mannosidase enzyme [Lycopersicon esculentum] (GB:AAL37714.1); similar to beta-mannosidase 3 [Oncidium Gower Ramsey] (GB:ABC55716.1); similar to beta-mannosidase 2 [Oncidium Gower Ramsey] (GB:ABC55717.1); contains InterPro domain 6-phospho-beta-galactosidase…	649
	At30021890	C	MYBR1 independent ABA repression	At4g36810	0.70125	0.661136					1.00691	0.689724	0.589018	0.49497	0.403073		0.321793	0.286062	0.333869	0.310381		0.333722	0.340665	0.335206	16.1.1.10	secondary metabolism.isoprenoids.non-mevalonate pathway.geranylgeranyl pyrophosphate synthase	GGPS1 (GERANYLGERANYL PYROPHOSPHATE SYNTHASE 1); farnesyltranstransferase Encodes a protein with geranylgeranyl pyrophosphate synthase activity involved in isoprenoid biosynthesis. The enzyme appears to be targeted to the chloroplast in epidermal cells and guard cells of leaves, and in etioplasts in roots. Identical to Geranylgeranyl pyrophosphate synthetase 1, chloroplast precursor (GGPP synthet…	323
	A009062_01	C	MYBR1 independent ABA repression	At3g11170	0.625009	0.553418					0.911436	0.516874	0.657108	0.447718	0.215859		0.172576	0.101768	0.120086	0.114087		0.0889732	0.0696232	0.114804	11.2.3	lipid metabolism.FA desaturation.omega 3 desaturase	FAD7 (FATTY ACID DESATURASE 7); omega-3 fatty acid desaturase Chloroplastic enzyme responsible for the synthesis of 16:3 and 18:3 fatty acids from galactolipids, sulpholipids and phosphatidylglycerol. Uses ferredoin as electron donor. Gene epression is induced by wounding in shoot and root. The wound-response in shoot is independent of jasmonic acid mediated pathway whereas the root response is m…	225
	A003753_01	C	MYBR1 independent ABA repression	At1g32200	0.599866	0.509445					0.770967	0.46318	0.342834	0.444497	0.701009		0.263019	0.304878	0.383734	0.495221		0.253443	0.662106	0.973592	11.3.1	lipid metabolism.Phospholipid synthesis.1-acylglycerol-3-phosphate O-acyltransferase	ATS1 (ACYLTRANSFERASE 1) Encodes a chloroplast glycerol-3-phosphate acyltransferase.Involved in the biosynthesis of chloroplast phosphatidylglycerol. Identical to Glycerol-3-phosphate acyltransferase, chloroplast precursor (EC 2.3.1.15) (GPAT) (ATS1) [Arabidopsis Thaliana] (GB:Q43307;GB:Q9FVR5); similar to glycerol-3-phosphate acyltransferase [Citrus unshiu] (GB:BAB79529.1); contains InterPro dom…	231
	A018836_01	C	MYBR1 independent ABA repression	At5g60390			0.55894				0.769796	0.603117	0.5122	0.362404	0.233115		0.359983	0.26946	0.420086	0.412832		0.45658	0.23237	0.19999	29.2.4	protein.synthesis.elongation	elongation factor 1-alpha / EF-1-alpha Identical to Elongation factor 1-alpha (EF-1-alpha) (eEF-1A) (A4) [Arabidopsis Thaliana] (GB:P13905); similar to calmodulin binding / translation elongation factor [Arabidopsis thaliana] (TAIR:AT1G07940.2); similar to elongation factor 1-alpha / EF-1-alpha [Arabidopsis thaliana] (TAIR:AT1G07920.1); similar to elongation factor 1-alpha / EF-1-alpha [Arabidops…	1201
	A201303_01	C	MYBR1 independent ABA repression	At2g18020	0.546334	0.516933					0.815922	0.540598	0.404919	0.336154	0.230891		0.526557	0.439344	0.461639	0.390492		0.505996	0.268181	0.427405	29.2.1.2.2.8	protein.synthesis.ribosomal protein.eukaryotic.60S subunit.L8	Identical to 60S ribosomal protein L8-1 (RPL8A) [Arabidopsis Thaliana] (GB:P46286;GB:Q9SL44); similar to 60S ribosomal protein L8 (RPL8C) [Arabidopsis thaliana] (TAIR:AT4G36130.1); similar to unknown [Populus trichocarpa] (GB:ABK93898.1); contains InterPro domain Translation protein SH3-like (InterPro:IPR008991); contains InterPro domain Ribosomal protein L2, domain 3 (InterPro:IPR014726); contai…	1074
	A011650_01	C	MYBR1 independent ABA repression	At3g09200	0.539867	0.525225					0.822371	0.618729	0.418618	0.335191	0.264028		0.450287	0.410103	0.538232	0.504248		0.566167	0.409957	0.425451	29.2.1.2.2.80	protein.synthesis.ribosomal protein.eukaryotic.60S subunit.P0	Identical to 60S acidic ribosomal protein P0-2 (RPP0B) [Arabidopsis Thaliana] (GB:Q42112;GB:Q8LCI7;GB:Q9SR42;GB:Q9SS70); similar to 60S acidic ribosomal protein P0 (RPP0C) [Arabidopsis thaliana] (TAIR:AT3G11250.1); similar to unnamed protein product [Vitis vinifera] (GB:CAO41330.1); contains InterPro domain Ribosomal protein L10; (InterPro:IPR001790); contains InterPro domain Ribosomal protein 60…	1143
	A001488_01	C	MYBR1 independent ABA repression	At1g62750	0.593024	0.544562					1.2252	0.468229	0.387471	0.330075	0.269408		0.292487	0.286152	0.285217	0.267407		0.145057	0.107872	0.111855	29.2.4	protein.synthesis.elongation	ATSCO1/ATSCO1/CPEF-G (SNOWY COTYLEDON1); translation elongation factor/ translation factor, nucleic acid binding Nuclear encoded protein consists of the five domains conserved in EF-G proteins, with two GTP-binding sites in the first domain, and an additional transit peptide at the N-terminus. Localized in chloroplasts. Point mutation results in a delay in the onset of germination. At early devel…	1194
	A004665_01	C	MYBR1 independent ABA repression	At1g14810	0.534569	0.537546					0.631152	0.450709	0.406558	0.328749	0.241749		0.35353	0.349194	0.4995	0.345636		0.47509	0.497727	0.394677	13.1.3.6.1.2	amino acid metabolism.synthesis.aspartate family.misc.homoserine.aspartate semialdehyde dehydrogenase	semialdehyde dehydrogenase family protein encodes an aspartate semialdehyde dehydrogenase, which produces the branch point intermediate for lysine and threonine/methionine biosynthesis similar to Os03g0760700 [Oryza sativa (japonica cultivar-group)] (GB:NP_001051347.1); similar to Mitochondrial FAD carrier protein (ISS) [Ostreococcus tauri] (GB:CAL50155.1); contains InterPro domain Aspartate-semi…	276
	A021961_01	C	MYBR1 independent ABA repression	At2g36170	0.6042	0.64267					0.68889	0.450544	0.407773	0.314955	0.241186		0.856491	0.670139	0.878614	0.808498		0.776781	0.571105	0.318781	29.2.1.2.2.40	protein.synthesis.ribosomal protein.eukaryotic.60S subunit.L40	Identical to Ubiquitin (UBQ16) [Arabidopsis Thaliana] (GB:P59263;GB:O80715;GB:Q38875;GB:Q9LDJ2;GB:Q9LYW1;GB:Q9M0W3;GB:Q9M1P9;GB:Q9S73); similar to UBQ1 (EARLY-RESPONSIVE TO DEHYDRATION 16, UBIQUITIN ETENSION PROTEIN 1), protein binding [Arabidopsis thaliana] (TAIR:AT3G52590.1); similar to unnamed protein product [Vitis vinifera] (GB:CAO48597.1); contains InterPro domain Ribosomal protein L40e; (I…	1136
	A019032_01	C	MYBR1 independent ABA repression	At5g66530	0.522782	0.574557					0.900721	0.489782	0.330795	0.312763	0.246444		0.13194	0.0882388	0.111761	0.0912239		0.133626	0.107436	0.131332	3.5	minor CHO metabolism.others	aldose 1-epimerase family protein similar to aldose 1-epimerase family protein [Arabidopsis thaliana] (TAIR:AT5G57330.1); similar to Os09g0327400 [Oryza sativa (japonica cultivar-group)] (GB:NP_001062890.1); similar to apospory-associated protein C; APOC [Chlamydomonas reinhardtii] (GB:AAF34174.1); contains InterPro domain Galactose mutarotase-like; (InterPro:IPR011013); contains InterPro domain …	89
	A011133_01	C	MYBR1 independent ABA repression	At3g14310	0.385779	0.350752					0.712349	1.81633	0.420846	0.310716	0.128452		0.266347	0.16081	0.201632	0.113557		0.528834	0.190308	0.142929	10.8.1	cell wall.pectin*esterases.PME	ATPME3 (Arabidopsis thaliana pectin methylesterase 3) encodes a pectin methylesterase similar to ATPME2 (Arabidopsis thaliana pectin methylesterase 2) [Arabidopsis thaliana] (TAIR:AT1G53830.1); similar to pectin methyl esterase [Solanum tuberosum] (GB:AAF23892.1); similar to pectin methyl-esterase [Nicotiana benthamiana] (GB:AAO85706.1); similar to pectin methylesterase [Nicotiana tabacum] (GB:CA…	202
	At30013407	C	MYBR1 independent ABA repression	At3g12390	0.711024						0.823681	0.646718	0.433035	0.295304	0.189783		0.936959	0.558965	0.692781	0.605123		0.949343	0.379924	0.264634	29.2.4	protein.synthesis.elongation	nascent polypeptide associated comple alpha chain protein, putative / alpha-NAC, putative Identical to Nascent polypeptide-associated comple subunit alpha-like protein 1 (NAC-alpha-like protein 1) (Alpha-NAC-like protein 1) [Arabidopsis Thaliana] (GB:Q9LHG9); similar to nascent polypeptide-associated comple (NAC) domain-containing protein [Arabidopsis thaliana] (TAIR:AT3G49470.1); similar to Nasc…	1195
	At30003789	C	MYBR1 independent ABA repression	At1g41880	0.527194	0.499812					0.662103	0.404804	0.407258	0.290845	0.222866		0.358347	0.312224	0.435463	0.448777		0.338329	0.246199	0.186873	29.2.1.2.2.535	protein.synthesis.ribosomal protein.eukaryotic.60S subunit.L35A	Identical to 60S ribosomal protein L35a-2 (RPL35AB) [Arabidopsis Thaliana] (GB:Q9FZH0); similar to 60S ribosomal protein L35a (RPL35aD) [Arabidopsis thaliana] (TAIR:AT3G55750.1); similar to unknown [Populus trichocarpa] (GB:ABK93065.1); contains InterPro domain Ribosomal protein L35Ae; (InterPro:IPR001780)	1165
	At30007898	C	MYBR1 independent ABA repression	At2g05100	0.64184	0.77					1.0622	0.546452	0.304989	0.290687	0.330155		0.328539	0.273025	0.245395	0.245647		0.344978	0.316768	0.383733	1.1.1.1	PS.lightreaction.photosystem II.LHC-II	LHCB2.1 (Photosystem II light harvesting comple gene 2.1); chlorophyll binding Lhcb2.1 protein encoding a subunit of the light harvesting comple II. Member of a gene family with high degree of sequence similarity. Initially LHCB2.3 was considered as a separate gene but appears to be an allele of LHCB2.1. similar to LHCB2.2 (Photosystem II light harvesting comple gene 2.2), chlorophyll binding [Ar…	7
	A017860_01	C	MYBR1 independent ABA repression	At5g65310	0.524569	0.485086					1.14983	0.895034	0.386569	0.280474	0.233634		0.391497	0.285028	0.310166	0.153604		0.950156	0.678683	0.41344	27.3.22	RNA.regulation of transcription.HB,Homeobo transcription factor family	ATHB5 (ARABIDOPSIS THALIANA HOMEOBO PROTEIN 5); transcription factor encodes a class I HDZip (homeodomain-leucine zipper) protein Identical to Homeobo-leucine zipper protein ATHB-5 (Homeodomain transcription factor ATHB-5) (HD-ZIP protein ATHB-5) (ATHB-5) [Arabidopsis Thaliana] (GB:P46667); similar to ATHB6 (ARABIDOPSIS THALIANA HOMEOBO PROTEIN 6), transcription factor [Arabidopsis thaliana] (TAI…	842
	A002086_01	C	MYBR1 independent ABA repression	At1g69620	0.627666	0.630754					0.68764	0.586419	0.377354	0.280442	0.182613		0.409438	0.280618	0.514663	0.469434		0.434245	0.386323	0.246502	29.2.1.2.2.34	protein.synthesis.ribosomal protein.eukaryotic.60S subunit.L34	Identical to 60S ribosomal protein L34-2 (RPL34B) [Arabidopsis Thaliana] (GB:Q9FE65); similar to 60S ribosomal protein L34 (RPL34A) [Arabidopsis thaliana] (TAIR:AT1G26880.1); similar to 60S ribosomal protein L34 (GB:P41098); similar to unknown [Populus trichocarpa] (GB:ABK92764.1); similar to unknown [Populus trichocarpa] (GB:ABK94411.1); contains InterPro domain Ribosomal protein L34e; (InterPro…	1122
	At30002329	C	MYBR1 independent ABA repression	At1g21600	0.533678	0.572111					0.912534	0.523798	0.407177	0.278345	0.207326		0.671462	0.703245	0.582134	0.55537		0.520343	0.585439	0.670236	27.3	RNA.regulation of transcription	PTAC6 (PLASTID TRANSCRIPTIONALLY ACTIVE6) Present in transcriptionally active plastid chromosomes. Involved in plastid gene epression. similar to epressed protein [Oryza sativa (japonica cultivar-group)] (GB:ABA91155.1)	783
	A004820_01	C	MYBR1 independent ABA repression	At1g18080	0.626194	0.652917					0.652601	0.433115	0.355964	0.275664	0.208402		0.668655	0.524772	0.636603	0.635592		0.6061	0.321928	0.326767	33.99	development.unspecified	ATARCA (Arabidopsis thaliana Homolog of the Tobacco ArcA); nucleotide binding Encodes the Arabidopsis thaliana homolog of the tobacco WD-40 repeat ArcA gene. Identical to Guanine nucleotide-binding protein subunit beta-like protein (WD-40 repeat auin-dependent protein ARCA) (ARCA) [Arabidopsis Thaliana] (GB:O24456;GB:Q9LDI1); similar to guanine nucleotide-binding family protein / activated protei…	1538
	A024644_01	C	MYBR1 independent ABA repression	At3g49910	0.59938	0.661505					0.715218	0.4272	0.400887	0.273342	0.160866		0.794036	0.523223	0.718051	0.755919		0.662674	0.301239	0.215212	29.2.1.2.2.26	protein.synthesis.ribosomal protein.eukaryotic.60S subunit.L26	Identical to 60S ribosomal protein L26-1 (RPL26A) [Arabidopsis Thaliana] (GB:P51414;GB:Q9M2W7); similar to 60S ribosomal protein L26 (RPL26B) [Arabidopsis thaliana] (TAIR:AT5G67510.1); similar to unknown [Populus trichocarpa] (GB:ABK93553.1); contains InterPro domain Ribosomal protein L24, SH3-like (InterPro:IPR014723); contains InterPro domain Translation protein SH3-like (InterPro:IPR008991); c…	1106
	At30017843	C	MYBR1 independent ABA repression	At3g63490	0.765165	0.667802					0.775882	0.575318	0.292026	0.271803	0.22405		0.350037	0.395872	0.358661	0.342229		0.326923	0.340357	0.357414	29.2.1.1.1.2.1	protein.synthesis.ribosomal protein.prokaryotic.chloroplast.50S subunit.L1	Identical to 50S ribosomal protein L1, chloroplast precursor (RPL1) [Arabidopsis Thaliana] (GB:Q9LY66;GB:Q9LWB4); similar to ribosomal protein L1 family protein [Arabidopsis thaliana] (TAIR:AT2G42710.1); similar to unknown [Populus trichocarpa Populus deltoides] (GB:ABK96759.1); contains InterPro domain Ribosomal protein L1, bacterial-type; (InterPro:IPR005878); contains InterPro domain Ribosomal…	973
	At30017844	C	MYBR1 independent ABA repression	At3g63490	0.734024	0.679185					0.775882	0.575318	0.292026	0.271803	0.22405		0.350037	0.395872	0.358661	0.342229		0.326923	0.340357	0.357414	29.2.1.1.1.2.1	protein.synthesis.ribosomal protein.prokaryotic.chloroplast.50S subunit.L1	Identical to 50S ribosomal protein L1, chloroplast precursor (RPL1) [Arabidopsis Thaliana] (GB:Q9LY66;GB:Q9LWB4); similar to ribosomal protein L1 family protein [Arabidopsis thaliana] (TAIR:AT2G42710.1); similar to unknown [Populus trichocarpa Populus deltoides] (GB:ABK96759.1); contains InterPro domain Ribosomal protein L1, bacterial-type; (InterPro:IPR005878); contains InterPro domain Ribosomal…	973
	At30000013	C	MYBR1 independent ABA repression	At1g01100	0.554622	0.663016					0.65635	0.424176	0.367644	0.269923	0.198202		0.610071	0.488075	0.741139	0.822028		0.457343	0.343592	0.254568	29.2.1.2.2.81	protein.synthesis.ribosomal protein.eukaryotic.60S subunit.P1	Identical to 60S acidic ribosomal protein P1-1 (RPP1A) [Arabidopsis Thaliana] (GB:Q8LCW9;GB:Q9MAM5); similar to 60S acidic ribosomal protein P1 (RPP1C) [Arabidopsis thaliana] (TAIR:AT5G47700.2); similar to 60S acidic ribosomal protein P1 (RPP1C) [Arabidopsis thaliana] (TAIR:AT5G47700.1); similar to predicted protein [Physcomitrella patens subsp. patens] (GB:EDQ62657.1); contains InterPro domain R…	1145
	At30017399	C	MYBR1 independent ABA repression	At3g59540	0.61026	0.651409					0.728018	0.428023	0.361104	0.268922	0.186855		0.665631	0.498774	0.651733	0.710513		0.547948	0.305218	0.225407	29.2.1.2.2.38	protein.synthesis.ribosomal protein.eukaryotic.60S subunit.L38	Identical to 60S ribosomal protein L38 (RPL38B) [Arabidopsis Thaliana] (GB:O22860;GB:Q1WW90); similar to 60S ribosomal protein L38 (RPL38A) [Arabidopsis thaliana] (TAIR:AT2G43460.1); similar to unknown [Populus trichocarpa] (GB:ABK92931.1); contains InterPro domain Ribosomal protein L38e; (InterPro:IPR002675)	1133
	A016347_01	C	MYBR1 independent ABA repression	At5g17710	0.496217	0.53308					0.693915	0.369628	0.301365	0.259228	0.210349		0.51011	0.455055	0.50475	0.497442		0.423741	0.376685	0.425869	29.6	protein.folding	EMB1241 (EMBRYO DEFECTIVE 1241); adenyl-nucleotide echange factor/ chaperone binding / protein binding / protein homodimerization similar to co-chaperone grpE family protein [Arabidopsis thaliana] (TAIR:AT1G36390.2); similar to Molecular chaperone of the GrpE family (ISS) [Ostreococcus tauri] (GB:CAL54976.1); similar to Os04g0431100 [Oryza sativa (japonica cultivar-group)] (GB:NP_001052822.1); si…	1384
	At30024060	C	MYBR1 independent ABA repression	At5g17710	0.555387	0.58					0.693915	0.369628	0.301365	0.259228	0.210349		0.51011	0.455055	0.50475	0.497442		0.423741	0.376685	0.425869	29.6	protein.folding	EMB1241 (EMBRYO DEFECTIVE 1241); adenyl-nucleotide echange factor/ chaperone binding / protein binding / protein homodimerization similar to co-chaperone grpE family protein [Arabidopsis thaliana] (TAIR:AT1G36390.2); similar to Molecular chaperone of the GrpE family (ISS) [Ostreococcus tauri] (GB:CAL54976.1); similar to Os04g0431100 [Oryza sativa (japonica cultivar-group)] (GB:NP_001052822.1); si…	1384
	At30024061	C	MYBR1 independent ABA repression	At5g17710	0.555865	0.563882					0.693915	0.369628	0.301365	0.259228	0.210349		0.51011	0.455055	0.50475	0.497442		0.423741	0.376685	0.425869	29.6	protein.folding	EMB1241 (EMBRYO DEFECTIVE 1241); adenyl-nucleotide echange factor/ chaperone binding / protein binding / protein homodimerization similar to co-chaperone grpE family protein [Arabidopsis thaliana] (TAIR:AT1G36390.2); similar to Molecular chaperone of the GrpE family (ISS) [Ostreococcus tauri] (GB:CAL54976.1); similar to Os04g0431100 [Oryza sativa (japonica cultivar-group)] (GB:NP_001052822.1); si…	1384
	At30009050	C	MYBR1 independent ABA repression	At2g21580	0.678964	0.71					0.702824	0.428864	0.354213	0.259158	0.210832		0.691015	0.451531	0.693956	0.706406		0.486801	0.254943	0.193192	29.2.1.2.1.25	protein.synthesis.ribosomal protein.eukaryotic.40S subunit.S25	Identical to 40S ribosomal protein S25-2 (RPS25B) [Arabidopsis Thaliana] (GB:Q9SIK2); similar to 40S ribosomal protein S25 (RPS25E) [Arabidopsis thaliana] (TAIR:AT4G39200.2); similar to 40S ribosomal protein S25 (RPS25E) [Arabidopsis thaliana] (TAIR:AT4G39200.1); similar to CM0216.350.nc [Lotus japonicus] (GB:BAF98218.1); contains InterPro domain Ribosomal protein S25 (InterPro:IPR004977)	1051
	At30018067	C	MYBR1 independent ABA repression	At4g01690	0.665714	0.608901					0.721748	0.473047	0.292598	0.258424	0.266718		0.309474	0.309962	0.322522	0.337581		0.24348	0.309443	0.395708	19.9	tetrapyrrole synthesis.protoporphyrin I oidase	PPO (PROTOPORPHYRINOGEN OIDASE); protoporphyrinogen oidase Encodes protoporphyrinogen oidase (PPO). Identical to Protoporphyrinogen oidase, chloroplast precursor (EC 1.3.3.4) (PPO) (PPO) [Arabidopsis Thaliana] (GB:P55826;GB:Q94F25;GB:Q9ZSI5); similar to HEMG2/MEE61 (maternal effect embryo arrest 61), oidoreductase/ protoporphyrinogen oidase [Arabidopsis thaliana] (TAIR:AT5G14220.1); similar to pr…	445
	A002838_01	C	MYBR1 independent ABA repression	At1g08980	0.66625	0.670046					0.869642	1.17115	0.406163	0.257125	0.26391		1.25506	0.749595	0.592342	0.520838		1.2249	0.531193	0.492405	26.8	misc.nitrilases, *nitrile lyases, berberine bridge enzymes, reticuline oidases, troponine reductases	ATAMI1 (AMIDASE-LIKE PROTEIN 1); amidase Encodes an enzyme with similarity to bacterial acylamidohydrolases and ehibits indole-3-acetamide amidohydrolase activity in vitro. This enzyme may be involved in the in vivo biosynthesis of indole-acetic acid from indole-3-acetamide, a native metabolite of A. thaliana. similar to chloroplast outer membrane translocon subunit, putative [Arabidopsis thalian…	664
	At30006337	C	MYBR1 independent ABA repression	At1g70600	0.488236	0.463862					0.717874	0.300203	0.345294	0.257039	0.20925		0.375223	0.301694	0.462596	0.444037		0.360379	0.216393	0.213226	29.2.1.2.2.527	protein.synthesis.ribosomal protein.eukaryotic.60S subunit.L27A	Identical to 60S ribosomal protein L27a-3 (RPL27AC) [Arabidopsis Thaliana] (GB:P49637;GB:Q8LE80); similar to RPL27A (RIBOSOMAL PROTEIN L27A), structural constituent of ribosome [Arabidopsis thaliana] (TAIR:AT1G23290.1); similar to ribosomal large subunit structural protein [Brassica juncea] (GB:ABM30196.1); contains InterPro domain Ribosomal protein L15; (InterPro:IPR001196)	1162
	A022968_01	C	MYBR1 independent ABA repression	At5g49030	0.694151	0.62					0.681332	0.428517	0.284038	0.255559	0.26521		0.368513	0.43119	0.435773	0.391023		0.389828	0.395174	0.414969	29.1.5	protein.aa activation.isoleucine-tRNA ligase	OVA2 (OVULE ABORTION 2); ATP binding / aminoacyl-tRNA ligase similar to isoleucyl-tRNA synthetase, putative / isoleucine--tRNA ligase, putative [Arabidopsis thaliana] (TAIR:AT4G10320.1); similar to isoleucyl-tRNA synthetase [Anabaena variabilis ATCC 29413] (GB:YP_324274.1); similar to isoleucyl-tRNA synthetase [Nostoc sp. PCC 7120] (GB:NP_485116.1); similar to COG0060: Isoleucyl-tRNA synthetase […	959
	A010960_01	C	MYBR1 independent ABA repression	At3g59040	0.596293	0.568058					0.680773	0.452849	0.285238	0.253082	0.250916		0.733804	0.775649	0.737585	0.694227		0.448735	0.397561	0.464992	35.1.5	not assigned.no ontology.pentatricopeptide (PPR) repeat-containing protein	pentatricopeptide (PPR) repeat-containing protein similar to pentatricopeptide (PPR) repeat-containing protein [Arabidopsis thaliana] (TAIR:AT5G02860.1); similar to Os08g0191900 [Oryza sativa (japonica cultivar-group)] (GB:NP_001061174.1); similar to Pentatricopeptide repeat [Medicago truncatula] (GB:ABE78562.1); contains InterPro domain Pentatricopeptide repeat; (InterPro:IPR002885); contains In…	1850
	A014771_01	C	MYBR1 independent ABA repression	At4g00100	0.66397	0.668					0.684671	0.563792	0.363196	0.25045	0.188614		0.594225	0.46934	0.644118	0.636568		0.4678	0.219259	0.240261	29.2.1.2.1.13	protein.synthesis.ribosomal protein.eukaryotic.40S subunit.S13	Identical to 40S ribosomal protein S13-2 (RPS13B) [Arabidopsis Thaliana] (GB:P59224;GB:O81311;GB:P49203;GB:Q9SLR4); similar to 40S ribosomal protein S13 (RPS13A) [Arabidopsis thaliana] (TAIR:AT3G60770.1); similar to cytoplasmic ribosomal protein S13 [Pana ginseng] (GB:BAA96366.1); contains InterPro domain Ribosomal protein S15; (InterPro:IPR000589); contains InterPro domain S15/NS1, RNA-binding (…	1028
	A019839_01	C	MYBR1 independent ABA repression	At2g30010	0.593688	0.646936					0.307215	0.356203	0.196962	0.248861	0.546456		0.281316	0.455313	0.645848	0.69722		0.297943	1.26384	1.37634	35.2	not assigned.unknown	similar to PMR5 (POWDERY MILDEW RESISTANT 5) [Arabidopsis thaliana] (TAIR:AT5G58600.1); similar to unknown [Pisum sativum] (GB:ABA29157.1); similar to unknown [Pisum sativum] (GB:ABA29158.1); similar to Os03g0290900 [Oryza sativa (japonica cultivar-group)] (GB:NP_001049797.1); contains InterPro domain Protein of unknown function DUF231, plant; (InterPro:IPR004253)	2001
	At30013247	C	MYBR1 independent ABA repression	At3g11120	0.537984	0.49211					0.678792	0.295076	0.316743	0.248194	0.179645		0.370734	0.2795	0.33482	0.451483		0.399788	0.243432	0.435381	29.2.1.2.2.41	protein.synthesis.ribosomal protein.eukaryotic.60S subunit.L41	contains InterPro domain Ribosomal protein L41; (InterPro:IPR007836)	1137
	A021647_01	C	MYBR1 independent ABA repression	At2g20450	0.469703	0.479997					0.675736	0.281222	0.417261	0.247547	0.184657		0.425072	0.316523	0.460134	0.470701		0.370717	0.231096	0.410649	29.2.1.2.2.14	protein.synthesis.ribosomal protein.eukaryotic.60S subunit.L14	Identical to 60S ribosomal protein L14-1 (RPL14A) [Arabidopsis Thaliana] (GB:Q9SIM4); similar to 60S ribosomal protein L14 (RPL14B) [Arabidopsis thaliana] (TAIR:AT4G27090.1); similar to unknown [Populus trichocarpa] (GB:ABK94606.1); contains InterPro domain Ribosomal protein L14; (InterPro:IPR002784)	1086
	At30016219	C	MYBR1 independent ABA repression	At3g48870	0.618527	0.553801					0.505325	0.365475	0.279452	0.246595	0.269628		0.540634	0.587377	0.643849	0.583225		0.649487	0.670489	0.552203	29.5.5	protein.degradation.serine protease	ATCLPC (CASEINOLYTIC PROTEASE C); ATP binding / ATPase Encodes a nuclear encoded protein with similarity to Clpa regulatory subunit of CLP protease comple. The protein is localized to the chloroplast stroma. May function redundantly with TIC comple in chloroplast protein import. similar to CLPC (HEAT SHOCK PROTEIN 93-V), ATP binding / ATPase [Arabidopsis thaliana] (TAIR:AT5G50920.1); similar to E…	1298
	At30015811	C	MYBR1 independent ABA repression	At3g45030	0.661265	0.665471					0.756066	0.466384	0.32434	0.242842	0.263067		0.747686	0.555154	0.784265	0.79555		0.59534	0.383923	0.335406	29.2.1.2.1.20	protein.synthesis.ribosomal protein.eukaryotic.40S subunit.S20	Identical to 40S ribosomal protein S20-1 (RPS20C) [Arabidopsis Thaliana] (GB:P49200;GB:Q42168;GB:Q9FPI1;GB:Q9LDG8); similar to 40S ribosomal protein S20 (RPS20C) [Arabidopsis thaliana] (TAIR:AT5G62300.1); similar to 40S ribosomal protein S20 (RPS20C) [Arabidopsis thaliana] (TAIR:AT5G62300.2); similar to hypothetical protein [Vitis vinifera] (GB:CAN62522.1); contains InterPro domain Ribosomal prot…	1045
	At30019094	C	MYBR1 independent ABA repression	At4g13170	0.532439	0.556847					0.761264	0.415546	0.341021	0.241619	0.178625		0.860112	0.689139	0.768914	0.795506		0.81603	0.351165	0.515377	29.2.1.2.2.513	protein.synthesis.ribosomal protein.eukaryotic.60S subunit.L13A	Identical to 60S ribosomal protein L13a-3 (RPL13AC) [Arabidopsis Thaliana] (GB:Q9SVR0); similar to 60S ribosomal protein L13A (RPL13aD) [Arabidopsis thaliana] (TAIR:AT5G48760.2); similar to 60S ribosomal protein L13A (RPL13aD) [Arabidopsis thaliana] (TAIR:AT5G48760.1); similar to hypothetical protein [Vitis vinifera] (GB:CAN63603.1); contains InterPro domain Ribosomal protein L13, eukaryotic/arch…	1156
	At30004507	C	MYBR1 independent ABA repression	At1g52300	0.669257	0.552878					0.618045	0.38401	0.336391	0.241289	0.175659		0.67027	0.432559	0.622948	0.630426		0.531022	0.252948	0.197	29.2.1.2.2.37	protein.synthesis.ribosomal protein.eukaryotic.60S subunit.L37	Identical to 60S ribosomal protein L37-2 (RPL37B) [Arabidopsis Thaliana] (GB:Q43292;GB:Q9C822); similar to 60S ribosomal protein L37 (RPL37C) [Arabidopsis thaliana] (TAIR:AT3G16080.1); similar to unknown [Populus trichocarpa] (GB:ABK95278.1); similar to unknown [Populus trichocarpa] (GB:ABK93758.1); contains InterPro domain Ribosomal protein L37e; (InterPro:IPR001569); contains InterPro domain Ri…	1130
	At30019331	C	MYBR1 independent ABA repression	At4g15000	0.501851	0.519415					0.637138	0.298324	0.307584	0.240863	0.168861		0.465463	0.33947	0.467219	0.466446		0.485534	0.303802	0.24414	29.2.1.2.2.27	protein.synthesis.ribosomal protein.eukaryotic.60S subunit.L27	Identical to 60S ribosomal protein L27-3 (RPL27C) [Arabidopsis Thaliana] (GB:P51419;GB:O23354); similar to 60S ribosomal protein L27 (RPL27B) [Arabidopsis thaliana] (TAIR:AT3G22230.1); similar to unknown [Populus trichocarpa] (GB:ABK92640.1); similar to unnamed protein product [Vitis vinifera] (GB:CAO41990.1); contains InterPro domain Ribosomal protein L27e; (InterPro:IPR001141)	1109
	A019904_01	C	MYBR1 independent ABA repression	At1g06190	0.555599	0.497048					0.719992	0.415106	0.296461	0.23818	0.242938		0.585297	0.70313	0.694161	0.611326		0.359744	0.331866	0.34147	35.2	not assigned.unknown	ATP binding / ATPase, coupled to transmembrane movement of ions, phosphorylative mechanism similar to ATP binding / ATPase, coupled to transmembrane movement of ions, phosphorylative mechanism [Arabidopsis thaliana] (TAIR:AT2G31150.1); similar to Os03g0183100 [Oryza sativa (japonica cultivar-group)] (GB:NP_001049178.1); similar to Putative plasma membrane proton ATPase [Oryza sativa] (GB:AAK92634…	1998
	A019186_01	C	MYBR1 independent ABA repression	At5g13140	0.604388	0.612883					0.517566	0.227723	0.212073	0.237943	0.323938		0.675019	0.318427	0.330185	0.288551		0.398627	0.354321	0.372717	35.2	not assigned.unknown	similar to unknown protein [Arabidopsis thaliana] (TAIR:AT3G26960.1); similar to Os09g0508200 [Oryza sativa (japonica cultivar-group)] (GB:NP_001063620.1); similar to Os12g0472800 [Oryza sativa (japonica cultivar-group)] (GB:NP_001066754.1); similar to hypothetical protein [Cleome spinosa] (GB:ABD96850.1); contains InterPro domain Pollen Ole e 1 allergen and etensin; (InterPro:IPR006041)	2199
	A020520_01	C	MYBR1 independent ABA repression	At4g21210	0.706711	0.636138					1.30714	0.64751	0.333677	0.237364	0.153922		0.16766	0.159731	0.174933	0.16941		0.136096	0.123138	0.159373	35.2	not assigned.unknown	phosphoprotein phosphatase/ protein kinase Identical to UPF0085 protein At4g21210 [Arabidopsis Thaliana] (GB:O49562); similar to unknown protein [Arabidopsis thaliana] (TAIR:AT3G01200.1); similar to putative ATP/GTP-binding protein [Oryza sativa (japonica cultivar-group)] (GB:BAC45149.1); contains InterPro domain Protein of unknown function DUF299; (InterPro:IPR005177)	2142
	A019684_01	C	MYBR1 independent ABA repression	At5g52970	0.570639	0.559149					0.717466	0.389698	0.235406	0.233985	0.278153		0.324548	0.329448	0.314411	0.284001		0.353043	0.376902	0.429288	35.1	not assigned.no ontology	thylakoid lumen 15.0 kDa protein similar to unnamed protein product [Ostreococcus tauri] (GB:CAL58595.1)	1834
	A009543_01	C	MYBR1 independent ABA repression	At3g16080	0.52982	0.541049	0.72				0.621823	0.350542	0.324286	0.228473	0.173448		0.448409	0.349867	0.666593	0.662947		0.441098	0.251677	0.16329	29.2.1.2.2.37	protein.synthesis.ribosomal protein.eukaryotic.60S subunit.L37	Identical to 60S ribosomal protein L37-3 (RPL37C) [Arabidopsis Thaliana] (GB:Q8LEM8); similar to 60S ribosomal protein L37 (RPL37B) [Arabidopsis thaliana] (TAIR:AT1G52300.1); similar to unknown [Populus trichocarpa] (GB:ABK95278.1); similar to unknown [Populus trichocarpa] (GB:ABK93758.1); contains InterPro domain Ribosomal protein L37e; (InterPro:IPR001569); contains InterPro domain Ribosomal pr…	1131
[truncated: 920 more rows]
